# Supplementary material for: Towards Green and Sustainable Healthcare: A Literature Review and Research Agenda for Green Leadership in the Healthcare Sector
Source: Int J Environ Res Public Health. 2023 Jan 4;20(2):908. doi: 10.3390/ijerph20020908 (PMC9858978; doi:10.3390/ijerph20020908)
Supplement: Supplementary file 1 [file ijerph-20-00908-s001.zip]

Archive with 3 entries (3 files):
- The database of 836 reciords included in the VOSviewer visulisation.ris
- The database of 836 records inluded in the VOSviewer visualisation.txt
- The database of final 144 records included in a review.xlsx
