# Supplementary material for: Towards Green and Sustainable Healthcare: A Literature Review and Research Agenda for Green Leadership in the Healthcare Sector
Source: Int J Environ Res Public Health. 2023 Jan 4;20(2):908. doi: 10.3390/ijerph20020908 (PMC9858978; doi:10.3390/ijerph20020908)
Supplement: Supplementary file 1 [file ijerph-20-00908-s001.zip › The database of 836 reciords included in the VOSviewer visulisation.ris]

TY  - JOUR
AU  - Richie, C
TI  - Can United States Healthcare Become Environmentally Sustainable? Towards Green Healthcare Reform
T2  - JOURNAL OF LAW MEDICINE & ETHICS
LA  - English
KW  - CARBON FOOTPRINT
KW  - PHYSICIANS
KW  - PERSPECTIVES
KW  - DISEASE
AB  - In 2014, the United States health care industry produced an estimated 480 million metric tons of carbon dioxide (CO2); nearly 8% of the country's total emissions. The importance of sustainability in health care - as a business reliant on fossil fuels for transportation, energy, and operational functioning - is slowly being recognized. These efforts to green health care are incomplete, since they only focus on health care structures. The therapeutic relationship is the essence of health care - not the buildings that contain the practice. As such, this article will first postulate reasons for a lack of environmental sustainability in US health care. Second, the article will focus on current green health care initiatives in the United States in which patients and physicians participate. Third, the rationale for participation in green initiatives will be explained. Fourth, the article will propose that, based on the environmental values of patients and physicians, health care insurance plans and health care insurance companies can be targeted for green health care reform, thereby closing the loop of sustainable health care delivery.
AD  - Univ Edinburgh, Inst Adv Studies Humanities, Edinburgh, Midlothian, Scotland
AD  - Delft Univ Technol, Philosophy & Eth Technol, Delft, Netherlands
C3  - University of Edinburgh
C3  - Delft University of Technology
PU  - CAMBRIDGE UNIV PRESS
PI  - NEW YORK
PA  - 32 AVENUE OF THE AMERICAS, NEW YORK, NY 10013-2473 USA
SN  - 1073-1105
SN  - 1748-720X
J9  - J LAW MED ETHICS
JI  - J. Law Med. Ethics
DA  - DEC
PY  - 2020
VL  - 48
IS  - 4
SP  - 643
EP  - 652
DO  - 10.1177/1073110520979371
WE  - Science Citation Index Expanded (SCI-EXPANDED)
WE  - Social Science Citation Index (SSCI)
AN  - WOS:000605601300003
N1  - Times Cited in Web of Science Core Collection:  3
Total Times Cited:  3
Cited Reference Count:  105
ER  -

TY  - JOUR
AU  - Lee, SM
AU  - Lee, D
TI  - Effective Medical Waste Management for Sustainable Green Healthcare
T2  - INTERNATIONAL JOURNAL OF ENVIRONMENTAL RESEARCH AND PUBLIC HEALTH
LA  - English
KW  - medical waste management
KW  - priorities of medical waste management activities
KW  - hospitals
KW  - sustainable healthcare service
KW  - analytic hierarchy process
KW  - HOSPITALS
KW  - MODEL
AB  - This study examines the importance of medical waste management activities for developing a sustainable green healthcare environment. This study applied a multiple methodological approach as follows. A thorough review of the literature was performed to delineate the factors that have been explored for reducing medical waste; hospital staff who handle medical waste were surveyed to obtain their opinions on these factors; the analytic hierarchy process (AHP) was applied to determine the priorities among the identified key factors; and experts' opinions were consulted to assess the actual applicability of the results derived by the AHP. The study identified the following factors as the most important: medical waste management (26.6%), operational management issues (21.7%), training for medical waste management procedures (17.8%), raising awareness (17.5%), and environmental assessment (16.4%). This study analyzed the contributing factors to the generation of medical waste based on the data collected from medical staff and the AHP for developing a sustainable green healthcare environment. The study results provide theoretical and practical implications for implementing effective medical waste management toward a sustainable green healthcare environment.
AD  - Univ Nebraska, Coll Business, Lincoln, NE 68588 USA
AD  - Inha Univ, Coll Business Adm, Incheon 22212, South Korea
C3  - University of Nebraska System
C3  - University of Nebraska Lincoln
C3  - Inha University
FU  - INHA UNIVERSITY Research Grant [INHA-68945-1]
FX  - This work was supported by INHA UNIVERSITY Research Grant (INHA-68945-1).
PU  - MDPI
PI  - BASEL
PA  - ST ALBAN-ANLAGE 66, CH-4052 BASEL, SWITZERLAND
SN  - 1660-4601
J9  - INT J ENV RES PUB HE
JI  - Int. J. Environ. Res. Public Health
DA  - NOV
PY  - 2022
VL  - 19
IS  - 22
C7  - 14820
DO  - 10.3390/ijerph192214820
WE  - Science Citation Index Expanded (SCI-EXPANDED)
WE  - Social Science Citation Index (SSCI)
AN  - WOS:000887447200001
N1  - Times Cited in Web of Science Core Collection:  0
Total Times Cited:  0
Cited Reference Count:  45
ER  -

TY  - JOUR
AU  - Gupta, D
AU  - Shantharam, L
AU  - MacDonald, BK
TI  - Sustainable healthcare in medical education: survey of the student perspectives at a UK medical school
T2  - BMC MEDICAL EDUCATION
LA  - English
KW  - Education for sustainable healthcare
KW  - Medical education
KW  - Sustainable healthcare
AB  - Background It is now a General Medical Council requirement to incorporate education for sustainable healthcare (ESH) into medical curricula. To date, research has focussed on the perspectives of educators and which sustainable healthcare topics to include in teaching. Therefore, due to this gap in the literature, we have investigated the perspectives of medical students in the UK regarding current and future incorporation of ESH in medical education. Methods A survey was circulated to 851 clinical year medical students and students intercalating after completing at least one clinical year in a London University. The anonymous survey consisted of sections on the environmental impact, current teaching and future teaching of ESH. Results One hundred sixty-three students completed the survey. 93% of participants believed that climate change is a concern in current society, and only 1.8% thought they have been formally taught what sustainable healthcare is. No participants strongly agreed, and only 5 participants (3.1%) agreed, that they would feel confident in answering exam questions on this topic, with 89% agreeing that more ESH is needed. 60% believe that future teaching should be incorporated in both preclinical and clinical years, with 31% of participants preferring online modules as the method of teaching. Conclusion Our study has stressed the lack of current sustainable healthcare teaching in the medical curriculum. There is student demand for ESH, however, uncertainty remains regarding who is best placed to facilitate ESH, how it should be delivered, and whether there is a gender discrepancy regarding sustainable healthcare importance, emphasising the need to close the gap between educational rhetoric and action.
AD  - St Georges Univ London, Cranmer Terrace, London SW17 0RE, England
AD  - St Georges Univ Hosp NHS Fdn Trust, Blackshaw Rd, London SW17 0QT, England
C3  - St Georges University London
PU  - BMC
PI  - LONDON
PA  - CAMPUS, 4 CRINAN ST, LONDON N1 9XW, ENGLAND
SN  - 1472-6920
J9  - BMC MED EDUC
JI  - BMC Med. Educ.
DA  - SEP 23
PY  - 2022
VL  - 22
IS  - 1
C7  - 689
DO  - 10.1186/s12909-022-03737-5
WE  - Science Citation Index Expanded (SCI-EXPANDED)
WE  - Social Science Citation Index (SSCI)
AN  - WOS:000857315000002
N1  - Times Cited in Web of Science Core Collection:  0
Total Times Cited:  0
Cited Reference Count:  35
ER  -

TY  - JOUR
AU  - Batool, R
AU  - Zaman, K
AU  - Khurshid, MA
AU  - Sheikh, SM
AU  - Aamir, A
AU  - Shoukry, AM
AU  - Sharkawy, MA
AU  - Aldeek, F
AU  - Khader, J
AU  - Gani, S
TI  - Economics of death and dying: a critical evaluation of environmental damages and healthcare reforms across the globe
T2  - ENVIRONMENTAL SCIENCE AND POLLUTION RESEARCH
LA  - English
KW  - Death
KW  - Dying
KW  - Healthcare sustainability agenda
KW  - Environmental factors
KW  - Global evidence
KW  - AMBIENT AIR-POLLUTANTS
KW  - QUALITY-OF-LIFE
KW  - KUZNETS CURVE
KW  - ANXIETY
KW  - SUSTAINABILITY
KW  - ASSOCIATION
KW  - HYPOTHESIS
KW  - SYSTEM
KW  - IMPACT
AB  - The economics of death and dying highlighted that environmental factors negatively influence healthcare sustainability. Therefore, this study conducted a system-based literature review to identify the negative externality of environmental damages on global healthcare reforms. Based on 42 peer-reviewed papers in the field of healthcare reforms and 12 papers in the field of environmental hazards, we identified 25 factors associated with death and dying and 15 factors associated with health-related damages across the world respectively. We noted that environmental factors are largely responsible to affect healthcare sustainability reforms by associating with the number of healthcare diseases pertaining to air pollutants. The study suggests healthcare practitioners and environmentalists to devise long-term sustainable healthcare policies by limiting highly toxic air pollutants through technology-embodied green healthcare infrastructure to attained efficient global healthcare recovery.
AD  - Univ Balochistan, Gender & Dev Studies Dept, Quetta, Pakistan
AD  - Univ Wah, Dept Econ, Quaid Ave, Wah Cantt, Pakistan
AD  - Sindh Madressatul Islam Univ, Dept Business Adm, Karachi, Pakistan
AD  - Super Coll, Dept Business & Management Sci, Lahore, Pakistan
AD  - FATA Univ, Dept Management Sci, Kohat, Pakistan
AD  - King Saud Univ, Arriyadh Community Coll, Riyadh, Saudi Arabia
AD  - KSA Workers Univ, Dept Adm Sci, Mansoura, Egypt
AD  - King Saud Univ, Coll Business Adm, Muzahimiyah, Saudi Arabia
C3  - University of Balochistan
C3  - King Saud University
C3  - King Saud University
FU  - Deanship of Scientific Research at King Saud University [RG-1437-027]
FX  - The authors extend their appreciation to the Deanship of Scientific Research at King Saud University for funding this work through research group no. RG-1437-027.
PU  - SPRINGER HEIDELBERG
PI  - HEIDELBERG
PA  - TIERGARTENSTRASSE 17, D-69121 HEIDELBERG, GERMANY
SN  - 0944-1344
SN  - 1614-7499
J9  - ENVIRON SCI POLLUT R
JI  - Environ. Sci. Pollut. Res.
DA  - OCT
PY  - 2019
VL  - 26
IS  - 29
SP  - 29799
EP  - 29809
DO  - 10.1007/s11356-019-06159-x
WE  - Science Citation Index Expanded (SCI-EXPANDED)
WE  - Social Science Citation Index (SSCI)
AN  - WOS:000493612400026
N1  - Times Cited in Web of Science Core Collection:  3
Total Times Cited:  3
Cited Reference Count:  82
ER  -

TY  - JOUR
AU  - Schwerdtle, PN
AU  - Horton, G
AU  - Kent, F
AU  - Walker, L
AU  - McLean, M
TI  - Education for sustainable healthcare: A transdisciplinary approach to transversal environmental threats
T2  - MEDICAL TEACHER
LA  - English
KW  - Education for sustainable healthcare
KW  - transdisciplinary
KW  - health professions' education
KW  - INTERPROFESSIONAL EDUCATION
KW  - SCIENCES
AB  - Global Environmental Changes are dynamic and complex, crossing disciplines, sectors, regions, and populations and shaping the health of current and future generations. GECs present an unprecedented challenge demanding a response of equal scale and complexity involving unfettered collaboration beyond disciplines with implications for global health. At this critical point, health professions' education should have moved on from building consensus about the relevance of education for sustainable healthcare (ESH) to active implementation. In this commentary, we discuss why transdisciplinary problem-solving and interprofessional education should be considered in education for sustainable healthcare. We review types of collaborative educational practices, outline opportunities, challenges, and resources to enable implementation.
AD  - Heidelberg Univ, Heidelberg Inst Global Hlth, 31 Eberdinger Str, D-71735 Heidelberg, Germany
AD  - Monash Univ, Fac Nursing Med & Hlth Sci, Sch Nursing & Midwifery, Melbourne, Vic, Australia
AD  - Univ Newcastle, Sch Med & Publ Hlth, Newcastle, NSW, Australia
AD  - Monash Univ, Fac Med Nursing & Hlth Sci, Melbourne, Vic, Australia
AD  - Bond Univ, Fac Med & Hlth Sci, Gold Coast, Australia
C3  - Ruprecht Karls University Heidelberg
C3  - Monash University
C3  - University of Newcastle
C3  - Monash University
C3  - Bond University
PU  - TAYLOR & FRANCIS LTD
PI  - ABINGDON
PA  - 2-4 PARK SQUARE, MILTON PARK, ABINGDON OR14 4RN, OXON, ENGLAND
SN  - 0142-159X
SN  - 1466-187X
J9  - MED TEACH
JI  - Med. Teach.
DA  - OCT 2
PY  - 2020
VL  - 42
IS  - 10
SP  - 1102
EP  - 1106
DO  - 10.1080/0142159X.2020.1795101
C6  - JUL 2020
WE  - Science Citation Index Expanded (SCI-EXPANDED)
WE  - Social Science Citation Index (SSCI)
AN  - WOS:000555182600001
N1  - Times Cited in Web of Science Core Collection:  8
Total Times Cited:  8
Cited Reference Count:  34
ER  -

TY  - JOUR
AU  - Sendall, MC
AU  - Lidstone, J
AU  - Fleming, M
AU  - Domocol, M
TI  - Nurses and Teachers: Partnerships for Green Health Promotion
T2  - JOURNAL OF SCHOOL HEALTH
LA  - English
KW  - health promotion
KW  - school nursing
KW  - education
KW  - ecological sustainability
KW  - CLIMATE-CHANGE
KW  - ENVIRONMENTAL-HEALTH
KW  - PERCEPTIONS
KW  - STUDENTS
KW  - SCHOOL
AB  - BACKGROUND The term green health promotion is given to health promotion underpinned by the principles of ecological health and sustainability. Green health promotion is supported philosophically by global health promotion documents such as the 1986 Ottawa Charter for Health Promotion and the ecological public health movement. Green health promotion in schools means the practice, the principles of ecological health, and sustainability. METHODS A literature review revealed a paucity of publications about green health promotion in schools. Literature about nurses and health promotion in schools is generally found in nursing publications. Literature about ecological sustainability in schools is mostly found in teaching publications. RESULTS This article explores the nexus between nursing and health promotion, and teachers and ecological sustainability. Collaborative partnerships between health and education do not capitalize on programs such as Health Promoting Schools and the School Based Youth Health Nurse Program in Queensland, Australia. The authors consider how collaborative partnerships between health and education in schools can work toward green health promotion. CONCLUSION Nursing's approach to health promotion and education's approach to ecological sustainability need to be aligned to enhance green health promotion in schools.
AD  - Queensland Univ Technol, Sch Publ Hlth, Brisbane, Qld 4059, Australia
AD  - Queensland Univ Technol, Sch Cultural & Language Studies Educ, Brisbane, Qld 4059, Australia
C3  - Queensland University of Technology (QUT)
C3  - University of Queensland
C3  - Queensland University of Technology (QUT)
PU  - WILEY-BLACKWELL
PI  - HOBOKEN
PA  - 111 RIVER ST, HOBOKEN 07030-5774, NJ USA
SN  - 0022-4391
J9  - J SCHOOL HEALTH
JI  - J. Sch. Health
DA  - JUL
PY  - 2013
VL  - 83
IS  - 7
SP  - 508
EP  - 513
DO  - 10.1111/josh.12059
WE  - Science Citation Index Expanded (SCI-EXPANDED)
WE  - Social Science Citation Index (SSCI)
AN  - WOS:000320644200007
N1  - Times Cited in Web of Science Core Collection:  6
Total Times Cited:  7
Cited Reference Count:  31
ER  -

TY  - JOUR
AU  - Garcia, AC
AU  - Beja, A
AU  - de Barros, FPC
AU  - Delgado, AP
AU  - Ferrinho, P
TI  - The Covid-19 pandemic reinforces the need for sustainable health planning
T2  - INTERNATIONAL JOURNAL OF HEALTH PLANNING AND MANAGEMENT
LA  - English
KW  - COVID-19
KW  - health planning
KW  - health policy
KW  - pandemic
KW  - sustainable health
KW  - SPACE
AB  - The 2030 Agenda for Sustainable Development highlighted the growing attention to the adequacy of health planning models to sustainable development. A re-reading of the results of a round table debate on "sustainable planning", which took place at the 5th National Congress of Tropical Medicine (Portugal, 2019) under a participant observation strategy, framed by the findings of a "synthesis of better evidence" literature review and cross-referenced with the reflections of different authors and experts about the momentum created by the COVID-19 pandemic, underlined the challenges to sustainable health planning that have emerged and are projected beyond the current pandemic context. Variable perceptions of the term "sustainable health development", leading to the potential loss of their relevance in guiding the elaboration of policies and strategic plans, and the potential higher effectiveness of the participatory approaches of health planning in achieving sustainable health were highlighted in the debate and literature, in general and in public health emergency contexts. Those results gained new relevance during the current COVID-19 pandemic, bringing back to the forefront a reflection of the inadequate planning framework that has usually been used to understand and respond to global health challenges, despite the already existing experience, evidence and support instruments.
AD  - NOVA Univ Lisbon, Inst Hyg & Trop Med, Global Hlth & Trop Med GHTM, Lisbon, Portugal
AD  - Natl Inst Hlth Doctor Ricardo Jorge, Dept Epidemiol, Lisbon, Portugal
AD  - Univ Fed Goias, Fac Med, Goiania, Go, Brazil
AD  - Univ Cape Verde, Praia, Cape Verde
C3  - Universidade Nova de Lisboa
C3  - Institute of Hygiene & Tropical Medicine - UNL
C3  - Instituto Nacional de Saude Dr. Ricardo Jorge
C3  - Universidade Federal de Goias
PU  - WILEY
PI  - HOBOKEN
PA  - 111 RIVER ST, HOBOKEN 07030-5774, NJ USA
SN  - 0749-6753
SN  - 1099-1751
J9  - INT J HEALTH PLAN M
JI  - Int. J. Health Plan. Manag.
DA  - MAR
PY  - 2022
VL  - 37
IS  - 2
SP  - 643
EP  - 649
DO  - 10.1002/hpm.3389
C6  - NOV 2021
WE  - Social Science Citation Index (SSCI)
AN  - WOS:000722465400001
N1  - Times Cited in Web of Science Core Collection:  1
Total Times Cited:  1
Cited Reference Count:  49
ER  -

TY  - JOUR
AU  - Sandset, T
AU  - Engebretsen, E
TI  - Sustainable Healthcare Education as a Practice of Governmentality?
T2  - SUSTAINABILITY
LA  - English
KW  - sustainability
KW  - Foucault
KW  - governmentality
KW  - healthcare education
KW  - higher education
KW  - PLANETARY HEALTH
KW  - CLIMATE-CHANGE
KW  - POWER
KW  - ENVIRONMENTALITY
KW  - DISCOURSE
AB  - Sustainability as a concept is found across a multitude of sectors in today's society. This 'sustainability turn' as we might call it, has made its entry into educational paradigms such as 'education for sustainable development'. The healthcare sector has embraced the notion of sustainability primarily by emphasizing how climate change impacts human health. Epitomized in the new paradigm of sustainable healthcare education (SHE), or education for sustainable healthcare (ESH), the sustainability turn has arrived with full force within medical education. This article will argue that sustainable healthcare education may be analyzed as a governmental practice. We ask: by what governmental techniques does one seek to create sustainable health subjects, i.e., self-leading future doctors? On the one hand, sustainability is a call for global engagement that goes beyond the health of the singular patients within the paradigm of SHE. On the other hand, it can risk producing individual doctors and students that are responsibilized in the name of sustainability to take on ever-increasing tasks to foster human and planetary health. In this way, we argue that the SHE paradigm might risk transferring responsibility from the state to the individual to achieve 'sustainable health'.
AD  - Univ Oslo, Fac Med, Ctr Sustainable Healthcare Educ, N-0373 Oslo, Norway
C3  - University of Oslo
PU  - MDPI
PI  - BASEL
PA  - ST ALBAN-ANLAGE 66, CH-4052 BASEL, SWITZERLAND
SN  - 2071-1050
J9  - SUSTAINABILITY-BASEL
JI  - Sustainability
DA  - NOV
PY  - 2022
VL  - 14
IS  - 22
C7  - 15416
DO  - 10.3390/su142215416
WE  - Science Citation Index Expanded (SCI-EXPANDED)
WE  - Social Science Citation Index (SSCI)
AN  - WOS:000887773000001
N1  - Times Cited in Web of Science Core Collection:  0
Total Times Cited:  0
Cited Reference Count:  81
ER  -

TY  - JOUR
AU  - Momete, DC
TI  - Building a Sustainable Healthcare Model: A Cross-Country Analysis
T2  - SUSTAINABILITY
LA  - English
KW  - sustainable healthcare
KW  - safety
KW  - welfare
KW  - public health
KW  - health policy
KW  - European Union
AB  - This paper aims to advocate for a sustainable healthcare system and the need for pursuing a new set of goals in designing it, given the current challenges in European Union (EU28). The EU28 member states are in different phases of economic integration, and yet far from an authentic integrated market. Despite the real gains in other domains, such as commercial and competition, public health is very different across the EU28 space and lacks a common integrated and sustainable approach. Herein a sustainable healthcare model is introduced and is based on four components, two for the inputs and two for the outputs of the healthcare system, each component being further categorized into two factors. The method consists of the assessment of a new and suggestive common index of sustainable healthcare (ISH). The methodology consists of five steps: data gathering, data validation, normalization of data by applying the utilities theory, aggregation of data, and construction of the ISH index. The methodology allows the assessment of a composite ISH which captures the complexity of the national healthcare systems. The ISH is then applied to specific circumstances from different countries and is used in a cross-country analysis to determine the progress towards a sustainable healthcare.
AD  - Univ Politehn Bucuresti, Dept Econ Engn, Fac Entrepreneurship Business Engn & Management, Splaiul Independentei 313,S6, RO-060042 Bucharest, Romania
C3  - Polytechnic University of Bucharest
PU  - MDPI AG
PI  - BASEL
PA  - ST ALBAN-ANLAGE 66, CH-4052 BASEL, SWITZERLAND
SN  - 2071-1050
J9  - SUSTAINABILITY-BASEL
JI  - Sustainability
DA  - SEP
PY  - 2016
VL  - 8
IS  - 9
C7  - 836
DO  - 10.3390/su8090836
WE  - Science Citation Index Expanded (SCI-EXPANDED)
WE  - Social Science Citation Index (SSCI)
AN  - WOS:000385529400008
N1  - Times Cited in Web of Science Core Collection:  9
Total Times Cited:  9
Cited Reference Count:  38
ER  -

TY  - JOUR
AU  - Fischer, M
TI  - Fit for the Future? A New Approach in the Debate about What Makes Healthcare Systems Really Sustainable
T2  - SUSTAINABILITY
LA  - English
KW  - sustainable healthcare systems
KW  - definition
KW  - conceptual framework
KW  - QUALITY
AB  - As healthcare systems face enormous challenges, sustainability is seen as a crucial requirement for making them fit for the future. However, there is no consensus with regard to either the definition of the term or the factors that characterize a "sustainable healthcare system". Therefore, the aim of this article is twofold. First, it gives examples of the existing literature about sustainable healthcare systems and analyzes this literature with regard to its understanding of sustainability and the strengths and weaknesses of the different approaches. The article then identifies crucial factors for sustainable healthcare systems, and the result, a conceptual framework consisting of five distinct and interacting factors, can be seen as a starting point for further research.
AD  - Leuphana Univ Luneburg, Inst Sustainabil Governance, D-21335 Luneburg, Germany
C3  - Leuphana University Luneburg
PU  - MDPI
PI  - BASEL
PA  - ST ALBAN-ANLAGE 66, CH-4052 BASEL, SWITZERLAND
SN  - 2071-1050
J9  - SUSTAINABILITY-BASEL
JI  - Sustainability
DA  - JAN
PY  - 2015
VL  - 7
IS  - 1
SP  - 294
EP  - 312
DO  - 10.3390/su7010294
WE  - Science Citation Index Expanded (SCI-EXPANDED)
WE  - Social Science Citation Index (SSCI)
AN  - WOS:000348399300015
N1  - Times Cited in Web of Science Core Collection:  21
Total Times Cited:  21
Cited Reference Count:  61
ER  -

TY  - CHAP
AU  - Giles, AR
AU  - Brooks-Cleator, LA
AU  - Glass, CTR
ED  - Fondahl, G
ED  - Wilson, GN
TI  - Barriers to Sustainable Health Promotion and Injury Prevention in the Northwest Territories, Canada
T2  - NORTHERN SUSTAINABILITIES: UNDERSTANDING AND ADDRESSING CHANGE IN THE CIRCUMPOLAR WORLD
LA  - English
KW  - Health promotion
KW  - Injury prevention
KW  - Sustainability
KW  - Elders
KW  - Drowning
KW  - PUBLIC-HEALTH
AB  - In this chapter, we examine barriers to providing sustainable health promotion and injury prevention programs in Northwest Territories (NWT), Canada. In the context of increasing healthcare costs in Canada, developing sustainable healthcare programs is especially relevant. Using a multiple case study methodology and a framework developed by Schell et al. (Implement Sci 8(15): 1-9, 2013), we evaluate the sustainability of two health promotion and injury prevention programs: Elders in Motion (EIM) and the NWT Aquatics Program. We apply Schell et al.'s (Implement Sci 8(15): 1-9, 2013) nine domains of capacity for sustainability to each program to illustrate the challenges of developing health programs in northern Canada. Our results suggest that largest barriers to sustainable health promotion and injury prevention programs in the NWT relate to program content and delivery, financial issues, and staffing. These findings can inform future health promotion and injury prevention strategies that are intended to improve health outcomes in northern Canada.
AD  - Univ Ottawa, Ottawa, ON, Canada
C3  - University of Ottawa
PU  - SPRINGER INTERNATIONAL PUBLISHING AG
PI  - CHAM
PA  - GEWERBESTRASSE 11, CHAM, CH-6330, SWITZERLAND
SN  - 2510-0475
SN  - 2510-0483
SN  - 978-3-319-46150-2
SN  - 978-3-319-46148-9
J9  - SPR POLAR SCI
PY  - 2017
SP  - 151
EP  - 162
DO  - 10.1007/978-3-319-46150-2_12
DO  - 10.1007/978-3-319-46150-2
WE  - Book Citation Index – Social Sciences & Humanities (BKCI-SSH)
AN  - WOS:000468016600013
N1  - Times Cited in Web of Science Core Collection:  1
Total Times Cited:  1
Cited Reference Count:  19
ER  -

TY  - JOUR
AU  - Thiel, C
AU  - Richie, C
TI  - Carbon Emissions from Overuse of US Health Care: Medical and Ethical Problems
T2  - HASTINGS CENTER REPORT
LA  - English
KW  - climate change
KW  - carbon reduction
KW  - health care delivery
KW  - environmental bioethics
KW  - health care carbon
KW  - bioethics
KW  - GREENHOUSE-GAS EMISSIONS
KW  - LIFE-CYCLE ASSESSMENT
KW  - ENVIRONMENTAL SUSTAINABILITY
KW  - WASTE
AB  - The United States health care industry is the second largest in the world, expending an estimated 479 million metric tons (MMT) of carbon dioxide per year, nearly 8 percent of the country's total emissions. The importance of carbon reduction in health care is slowly being accepted. However, efforts to "green" health care are incomplete since they generally focus on buildings and structures. Yet hospital care and clinical service sectors contribute the most carbon dioxide within the U.S. health care industry, with structures/equipment and pharmaceuticals ranking as the third and fourth highest emitters in the industry. Given the magnitude of health care carbon emissions-and the paucity of attention to the carbon of hospital care and clinical services-this essay identifies overuse of health care as a health threat with serious ethical implications, offers a data-driven action plan for carbon reduction in health care, and provides practical suggestions for more sustainable health care delivery in the United States.
FU  - National Science Foundation [2027927]; Technology University of Delft-Erasmus Medical College Convergence ethics project
FX  - Cassandra Thiel's research was partially funded by the National Science Foundation for the study RAPID: Variation in Resilience under Shortages in the Medical Supply Chain (federal award identification number 2027927). Cristina Richie's research was partially funded by the Technology University of Delft-Erasmus Medical College Convergence ethics project.
PU  - WILEY
PI  - HOBOKEN
PA  - 111 RIVER ST, HOBOKEN 07030-5774, NJ USA
SN  - 0093-0334
SN  - 1552-146X
J9  - HASTINGS CENT REP
JI  - Hastings Cent. Rep.
DA  - JUL
PY  - 2022
VL  - 52
IS  - 4
SP  - 10
EP  - 16
DO  - 10.1002/hast.1404
WE  - Science Citation Index Expanded (SCI-EXPANDED)
WE  - Social Science Citation Index (SSCI)
AN  - WOS:000842655700006
N1  - Times Cited in Web of Science Core Collection:  0
Total Times Cited:  0
Cited Reference Count:  46
ER  -

TY  - JOUR
AU  - Luque-Alcaraz, OM
AU  - Aparicio-Martinez, P
AU  - Gomera, A
AU  - Vaquero-Abellan, M
TI  - Nurses as agents for achieving environmentally sustainable health systems: A bibliometric analysis
T2  - JOURNAL OF NURSING MANAGEMENT
LA  - English
KW  - bibliometrics
KW  - environment
KW  - environmental research
KW  - global health
KW  - health research policy
KW  - nursing
KW  - CARE
KW  - CLIMATE
KW  - ISSUES
KW  - TIME
AB  - Aim To analyse the current scientific knowledge and research lines focused on environmentally sustainable health systems, including the role of nurses. Background There seem to be differences between creating interventions focused on environmentally sustainable health systems, including nurses, and the scarcity of research on this topic, framed on the Sustainable Development Goals. Methods A bibliometric analysis was carried out, via three databases (Web of Science, Scopus and Pubmed), and the guideline recommendations were followed to select bibliometric data. Results The search resulted in 159 publications, significantly increasing the trends from 2017 to 2021 (p = .028). The most relevant countries in this area were the United States, the United Kingdom and Sweden. Also, the top articles were from relevant journals, indexed in Journal Citation Report, and the first and the second quartiles linked to the nursing field and citations (p < .001). Conclusion Education is key to achieving environmentally sustainable health systems via institutions and policies. Implications for Nursing Management There is a lack of experimental data and policies on achieving or maintaining environmentally sustainable health care systems, indicating that nurses have an important role and should be consulted and included in decision-making policies regarding sustainability in the health care systems.
AD  - Univ Hosp Reina Sofias, Neurosurg Dept, Andalusian Hlth Care Syst, Cordoba, Spain
AD  - Univ Cordoba, Environm Protect Off SEPA, Campus Rabanales, Cordoba, Spain
AD  - Maimonides Inst Biomed Cordoba IMIBIC, GC 12 Res Grp Clin Epidemiol Res Primary Care, Univ Biomed Program Occupat Med Occupat Epidemiol, Cordoba, Spain
AD  - Univ Cordoba, Nursing Pharmacol & Physiotherapy Dept, Fac Med & Nursing, Cordoba, Spain
C3  - Universidad de Cordoba
C3  - Universidad de Cordoba
FU  - University of Cordoba; Excellent Official Nursing School, Cordoba, Spain
FX  - This research received support from the University of Cordoba and the research project has received an award from the Excellent Official Nursing School, Cordoba, Spain, in 2020.
PU  - WILEY
PI  - HOBOKEN
PA  - 111 RIVER ST, HOBOKEN 07030-5774, NJ USA
SN  - 0966-0429
SN  - 1365-2834
J9  - J NURS MANAGE
JI  - J. Nurs. Manag.
DO  - 10.1111/jonm.13798
C6  - SEP 2022
WE  - Science Citation Index Expanded (SCI-EXPANDED)
WE  - Social Science Citation Index (SSCI)
AN  - WOS:000859220500001
N1  - Times Cited in Web of Science Core Collection:  0
Total Times Cited:  0
Cited Reference Count:  27
ER  -

TY  - CHAP
AU  - Natarajan, S
AU  - Peissig, PL
AU  - Page, D
ED  - Lassig, J
ED  - Kersting, K
ED  - Morik, K
TI  - Relational Learning for Sustainable Health
T2  - COMPUTATIONAL SUSTAINABILITY
LA  - English
AB  - Sustainable healthcare is a global need and requires better value-better health-for patients at lower cost. Predictive models have the opportunity to greatly increase value without increasing cost. Concrete examples include reducing heart attacks and reducing adverse drug events by accurately predicting them before they occur. In this paper we examine how accurately such events can be predicted presently and discuss a machine learning approach that produces accurate such predictive models.
AD  - Indiana Univ, Sch Informat & Comp, Bloomington, IN 47405 USA
AD  - Marshfield Clin Res Fdn, Ctr Human Genet, Marshfield, WI USA
AD  - Univ Wisconsin Madison, Dept Biostat & Med Informat, Madison, WI USA
C3  - Indiana University System
C3  - Indiana University Bloomington
C3  - University of Wisconsin System
C3  - University of Wisconsin Madison
PU  - SPRINGER-VERLAG BERLIN
PI  - BERLIN
PA  - HEIDELBERGER PLATZ 3, D-14197 BERLIN, GERMANY
SN  - 1860-949X
SN  - 1860-9503
SN  - 978-3-319-31858-5
SN  - 978-3-319-31856-1
J9  - STUD COMPUT INTELL
PY  - 2016
VL  - 645
SP  - 245
EP  - 264
DO  - 10.1007/978-3-319-31858-5_11
DO  - 10.1007/978-3-319-31858-5
WE  - Book Citation Index – Science (BKCI-S)
AN  - WOS:000387134900011
N1  - Times Cited in Web of Science Core Collection:  0
Total Times Cited:  0
Cited Reference Count:  45
ER  -

TY  - JOUR
AU  - Drewnowski, A
AU  - Monterrosa, EC
AU  - de Pee, S
AU  - Frongillo, EA
AU  - Vandevijvere, S
TI  - Shaping Physical, Economic, and Policy Components of the Food Environment to Create Sustainable Healthy Diets
T2  - FOOD AND NUTRITION BULLETIN
LA  - English
KW  - food environment
KW  - food affordability
KW  - food availability
KW  - sustainable healthy diets
KW  - food policy
KW  - NUTRITION TRANSITION
KW  - SWEETENED BEVERAGES
KW  - OBESITY PREVENTION
KW  - OUTLET EXPOSURE
KW  - COST
KW  - IMPACT
KW  - AFFORDABILITY
KW  - AVAILABILITY
KW  - DISPARITIES
KW  - INEQUALITIES
AB  - Background:
   Sustainable healthy diets are those dietary patterns that promote all dimensions of individuals' health and well-being; have low environmental pressure and impact; are accessible, affordable, safe, and equitable; and are culturally acceptable. The food environment, defined as the interface between the wider food system and consumer's food acquisition and consumption, is critical for ensuring equitable access to foods that are healthy, safe, affordable, and appealing.
   Discussion:
   Current food environments are creating inequities, and sustainable healthy foods are generally more accessible for those of higher socioeconomic status. The physical, economic, and policy components of the food environment can all be acted on to promote sustainable healthy diets. Physical spaces can be modified to improve relative availability (ie, proximity) of food outlets that carry nutritious foods in low-income communities; to address economic access certain actions may improve affordability, such as fortification, preventing food loss through supply chain improvements; and commodity specific vouchers for fruits, vegetables, and legumes. Other policy actions that address accessibility to sustainable healthy foods are comprehensive marketing restrictions and easy-to-understand front-of-pack nutrition labels. While shaping food environments will require concerted action from all stakeholders, governments and private sector bear significant responsibility for ensuring equitable access to sustainable healthy diets.
AD  - Univ Washington, Dept Epidemiol, Seattle, WA 98195 USA
AD  - Global Alliance Improved Nutr, Geneva, Switzerland
AD  - UN World Food Programme, Rome, Italy
AD  - Tufts Univ, Friedman Sch Nutr Sci & Policy, Boston, MA 02111 USA
AD  - Univ South Carolina, Arnold Sch Publ Hlth, Columbia, SC 29208 USA
AD  - Sci Inst Publ Hlth Sciensano, Dept Epidemiol & Publ Hlth, Brussels, Belgium
C3  - University of Washington
C3  - University of Washington Seattle
C3  - Tufts University
C3  - University of South Carolina System
C3  - University of South Carolina Columbia
C3  - Sciensano
FU  - FAO
FX  - The author(s) disclosed receipt of the following financial support for the research, authorship, and/or publication of this article: This paper was made possible with funding from FAO.
PU  - SAGE PUBLICATIONS INC
PI  - THOUSAND OAKS
PA  - 2455 TELLER RD, THOUSAND OAKS, CA 91320 USA
SN  - 0379-5721
SN  - 1564-8265
J9  - FOOD NUTR BULL
JI  - Food Nutr. Bull.
DA  - DEC
PY  - 2020
VL  - 41
IS  - 2_SUPPL
SP  - 74S
EP  - 86S
DO  - 10.1177/0379572120945904
WE  - Science Citation Index Expanded (SCI-EXPANDED)
WE  - Social Science Citation Index (SSCI)
AN  - WOS:000601815000005
N1  - Times Cited in Web of Science Core Collection:  12
Total Times Cited:  12
Cited Reference Count:  102
ER  -

TY  - JOUR
AU  - Chang, DS
AU  - Wang, WS
AU  - Wang, RW
TI  - Identifying Critical Factors of Sustainable Healthcare Institutions' Indicators Under Taiwan's National Health Insurance System
T2  - SOCIAL INDICATORS RESEARCH
LA  - English
KW  - Sustainable development
KW  - Indicator
KW  - Healthcare institutions
KW  - Healthcare coverage
KW  - DEMATEL method
KW  - DECISION-MAKING TRIAL
KW  - WASTE MANAGEMENT
KW  - CLIMATE-CHANGE
KW  - DEMATEL
KW  - QUALITY
KW  - SATISFACTION
KW  - PERCEPTIONS
KW  - CRISIS
KW  - IMPACT
KW  - NEEDS
AB  - Taiwan's healthcare institutions are increasingly being challenged under the various reforms undertaken by the National Health Insurance System in recent years. Aims to sustainable development is already considered as a major task for sustainable healthcare institutions, hence, identifying the indicators used in evaluation of the improvements towards sustainable healthcare is crucial in ensuring a better quality of life and well-being for Taiwan people. This research data were collected using the causal relationships among nineteen criteria and examined by decision-making trial and evaluation laboratory method. The method with an expert's interview provides a clear and transparent approach to analyze the cause and effect findings within criteria. Findings show that the critical factor; corporate governance is a very important part of the business strategy and factor of clinical performance is in particular one of the key criteria for sustainable healthcare institutions. Results also indicated that employ a suitable co-payment system should comply with the medical triage system for therapy, which may increase the effective utilization of medical resources. These results identified specific social factors related to the developed indicators that managers should consider the diversification of sustainable management. The identification of these factors can contribute to more integrative social analyses to improve a better quality of life.
AD  - Natl Cent Univ, Dept Business Adm, 300 Jhongda Rd, Taoyuan, Taiwan
AD  - Natl Cent Univ, Dept Business Adm, 2F,92 Zhongshan N Rd, Taoyuan 330, Taiwan
C3  - National Central University
C3  - National Central University
PU  - SPRINGER
PI  - DORDRECHT
PA  - VAN GODEWIJCKSTRAAT 30, 3311 GZ DORDRECHT, NETHERLANDS
SN  - 0303-8300
SN  - 1573-0921
J9  - SOC INDIC RES
JI  - Soc. Indic. Res.
DA  - NOV
PY  - 2018
VL  - 140
IS  - 1
SP  - 287
EP  - 307
DO  - 10.1007/s11205-017-1761-7
WE  - Social Science Citation Index (SSCI)
AN  - WOS:000449006000013
N1  - Times Cited in Web of Science Core Collection:  12
Total Times Cited:  12
Cited Reference Count:  77
ER  -

TY  - JOUR
AU  - Lee, SM
AU  - Lee, D
TI  - Developing Green Healthcare Activities in the Total Quality Management Framework
T2  - INTERNATIONAL JOURNAL OF ENVIRONMENTAL RESEARCH AND PUBLIC HEALTH
LA  - English
KW  - green healthcare
KW  - continuous improvement activities
KW  - total quality management framework
KW  - healthcare industry
KW  - SUSTAINABILITY
KW  - SYSTEMS
KW  - IMPACT
KW  - WASTE
AB  - This study examines the effectiveness of green healthcare activities in hospitals based on the total quality management (TQM) framework. The proposed research model and associated hypotheses were tested using structural equations modeling based on the data collected from 261 employees at general hospitals in South Korea. The results of the study revealed that the role of top management is essential for the successful implementation of green healthcare activities through motivating employees for their active participation in the program, providing continuous education and training on the importance of environmental sustainability, and diligent monitoring of the progress at the organization level. The study findings provide theoretical and practical implications on strategic approaches to planning and implementing green healthcare activities in hospitals for the greater good.
AD  - Univ Nebraska, Coll Business Adm, Lincoln, NE 68588 USA
AD  - Inha Univ, Coll Business Adm, Incheon 22212, South Korea
C3  - University of Nebraska System
C3  - University of Nebraska Lincoln
C3  - Inha University
FU  - INHA UNIVERSITY Research Grant [INHA-67908]
FX  - This work was supported by INHA UNIVERSITY Research Grant (INHA-67908).
PU  - MDPI
PI  - BASEL
PA  - ST ALBAN-ANLAGE 66, CH-4052 BASEL, SWITZERLAND
SN  - 1660-4601
J9  - INT J ENV RES PUB HE
JI  - Int. J. Environ. Res. Public Health
DA  - JUN
PY  - 2022
VL  - 19
IS  - 11
C7  - 6504
DO  - 10.3390/ijerph19116504
WE  - Science Citation Index Expanded (SCI-EXPANDED)
WE  - Social Science Citation Index (SSCI)
AN  - WOS:000809145100001
N1  - Times Cited in Web of Science Core Collection:  2
Total Times Cited:  2
Cited Reference Count:  79
ER  -

TY  - JOUR
AU  - Tun, S
AU  - Wellbery, C
AU  - Teherani, A
TI  - Faculty development and partnership with students to integrate sustainable healthcare into health professions education
T2  - MEDICAL TEACHER
LA  - English
KW  - Faculty development
KW  - medical education
KW  - sustainable healthcare
KW  - planetary health
KW  - student partnership
KW  - RECOMMENDATIONS
AB  - There is an urgent need for health professionals to address the impacts of accelerating global environmental change. Healthcare faculty therefore have to educate the rising generation of health professionals in subjects unfamiliar to themselves, such as planetary health and sustainable healthcare. This creates a new paradigm where faculty have to learn a new subject area and incorporate and teach it within their own material. It is important to develop faculty knowledge and confidence to integrate education for sustainable healthcare into their educational practice, as faculty can rapidly acquire and build on these skills. Partnership between students and faculty can enhance this faculty development as students bring fresh ideas and possibly greater knowledge of the climate and ecological crisis. Under supervision, they can co-create the necessary new learning. Students can also act as partners in advocating for social and environmental fairness and systemic change toward a sustainable healthcare system. We summarize the impact of various activities of health professions students around the world which advocate for institutional change and enhance faculty development in education for sustainable healthcare. Through diverse case studies from different countries, we illustrate faculty development in education for sustainable healthcare, highlighting student involvement which has enhanced educators' learning.
AD  - Imperial Coll London, London, England
AD  - Georgetown Univ, Sch Med, Dept Family Med, Washington, DC USA
AD  - Univ Calif San Francisco, Ctr Fac Educators, San Francisco, CA 94143 USA
C3  - Imperial College London
C3  - Georgetown University
C3  - University of California System
C3  - University of California San Francisco
PU  - TAYLOR & FRANCIS LTD
PI  - ABINGDON
PA  - 2-4 PARK SQUARE, MILTON PARK, ABINGDON OR14 4RN, OXON, ENGLAND
SN  - 0142-159X
SN  - 1466-187X
J9  - MED TEACH
JI  - Med. Teach.
DA  - OCT 2
PY  - 2020
VL  - 42
IS  - 10
SP  - 1112
EP  - 1118
DO  - 10.1080/0142159X.2020.1796950
C6  - AUG 2020
WE  - Science Citation Index Expanded (SCI-EXPANDED)
WE  - Social Science Citation Index (SSCI)
AN  - WOS:000557600800001
N1  - Times Cited in Web of Science Core Collection:  22
Total Times Cited:  22
Cited Reference Count:  26
ER  -

TY  - BOOK
AU  - Clark, WW
ED  - Clark, WW
TI  - Smart Green Healthy Communities: Cases of Science Parks and Microcities
T2  - CLIMATE PRESERVATION IN URBAN COMMUNITIES CASE STUDIES
LA  - English
AD  - Pepperdine Univ, Graziadio Sch Business PGSB, Econ, CA Campus, Los Angeles, CA 90045 USA
C3  - Pepperdine University
PU  - BUTTERWORTH-HEINEMANN
PI  -  KIDLINGTON
PA  - THE BOULEVARD, LANGFORD LN,  KIDLINGTON  OX5 1GB, OXON, ENGLAND
SN  - 978-0-12-815436-6
SN  - 978-0-12-815920-0
PY  - 2019
SP  - 357
EP  - 414
DO  - 10.1016/B978-0-12-815920-0.00009-5
WE  - Book Citation Index – Social Sciences & Humanities (BKCI-SSH)
AN  - WOS:000472926700010
N1  - Times Cited in Web of Science Core Collection:  1
Total Times Cited:  1
Cited Reference Count:  32
ER  -

TY  - JOUR
AU  - Pieniak, Z
AU  - Zakowska-Biemans, S
AU  - Kostyra, E
AU  - Raats, M
TI  - Sustainable healthy eating behaviour of young adults: towards a novel methodological approach
T2  - BMC PUBLIC HEALTH
LA  - English
KW  - GREENHOUSE-GAS EMISSIONS
KW  - OUT-OF-HOME
KW  - MEAT CONSUMPTION
KW  - INTERVENTIONS
KW  - NUTRITION
KW  - RISK
KW  - KNOWLEDGE
KW  - FOOD
KW  - DETERMINANTS
KW  - PERCEPTION
AB  - Background: Food, nutrition and health policy makers are poised with two pertinent issues more than any other: obesity and climate change. Consumer research has focused primarily on specific areas of sustainable food, such as organic food, local or traditional food, meat substitution and/or reduction. More holistic view of sustainable healthy eating behaviour has received less attention, albeit that more research is emerging in this area.
   Methods/design: This study protocol that aims to investigate young consumers' attitudes and behaviour towards sustainable and healthy eating by applying a multidisciplinary approach, taking into account economical, marketing, public health and environmental related issues. In order to achieve this goal, consumers' reactions on interactive tailored informational messages about sustainable from social, environmental and economical point of view, as well as healthy eating behaviour in a group of young adults will be investigated using randomized controlled trial. To undertake the objective, the empirical research is divided into three studies: 1) Qualitative longitudinal research to explore openness to adopting sustainable healthy eating behaviour; 2) Qualitative research with the objective to develop a sustainable healthy eating behaviour index; and 3) Randomised controlled trial to describe consumers' reactions on interactive tailored messages about sustainable healthy eating in young consumers.
   Discussion: To our knowledge, this is the first randomised controlled trial to test the young adults reactions to interactive tailor made messages on sustainable healthy eating using mobile smartphone app. Mobile applications designed to deliver intervention offer new possibilities to influence young adults behaviour in relation to diet and sustainability. Therefore, the study will provide valuable insights into drivers of change towards more environmentally sustainable and healthy eating behaviours.
AD  - Consumer & Sensory Res Inst Ltd, Sienna 55-9, PL-00820 Warsaw, Poland
AD  - Warsaw Univ Life Sci SGGW, Dept Org & Consumpt Econ, PL-02787 Warsaw, Poland
AD  - Warsaw Univ Life Sci SGGW, Dept Funct Food Ecol Food & Commod, PL-02787 Warsaw, Poland
AD  - Univ Surrey, Food Consumer Behav & Hlth Res Ctr, Surrey GU2 7XH, England
C3  - Warsaw University of Life Sciences
C3  - Warsaw University of Life Sciences
C3  - University of Surrey
FU  - National Science Centre (Poland) [2013/10/M/HS4/00477]
FX  - This project has been financed by the National Science Centre (Poland) through project number 2013/10/M/HS4/00477.
PU  - BMC
PI  - LONDON
PA  - CAMPUS, 4 CRINAN ST, LONDON N1 9XW, ENGLAND
SN  - 1471-2458
J9  - BMC PUBLIC HEALTH
JI  - BMC Public Health
DA  - JUL 15
PY  - 2016
VL  - 16
C7  - 577
DO  - 10.1186/s12889-016-3260-1
WE  - Science Citation Index Expanded (SCI-EXPANDED)
WE  - Social Science Citation Index (SSCI)
AN  - WOS:000379712200003
N1  - Times Cited in Web of Science Core Collection:  12
Total Times Cited:  12
Cited Reference Count:  87
ER  -

TY  - BOOK
AU  - Richie, C
A1  - Richie, C
TI  - The Green Health-Care Plan
T2  - PRINCIPLES OF GREEN BIOETHICS: sustainability in health care
LA  - English
PU  - MICHIGAN STATE UNIV PRESS
PI  - E LANSING
PA  - 1405 S HARRISON RD SUITE 110, MANLY MILES BLDG, E LANSING, MI 48823-5202 USA
SN  - 978-1-61186-323-9
SN  - 978-1-60917-602-0
PY  - 2019
SP  - 141
EP  - 151
DO  - 10.14321/j.ctvhrd1wq
WE  - Book Citation Index – Social Sciences & Humanities (BKCI-SSH)
AN  - WOS:000698205200011
N1  - Times Cited in Web of Science Core Collection:  0
Total Times Cited:  0
Cited Reference Count:  0
ER  -

TY  - BOOK
AU  - Rosa, W
ED  - Rosa, W
ED  - HortonDeutsch, S
ED  - Watson, J
TI  - Toward Planetary Caring: Sustainable Health and Well-Being for All
T2  - HANDBOOK FOR CARING SCIENCE: EXPANDING THE PARADIGM
LA  - English
AD  - Univ Penn, Sch Nursing, PhD Program, Philadelphia, PA 19104 USA
AD  - Mem Sloan Kettering Canc Ctr, Support Care Serv, 1275 York Ave, New York, NY 10021 USA
C3  - University of Pennsylvania
C3  - Memorial Sloan Kettering Cancer Center
PU  - SPRINGER PUBLISHING CO
PI  - NEW YORK
PA  - 11 WEST 42ND STREET, 15TH FLOOR, NEW YORK, NY 10036 USA
SN  - 978-0-8261-3389-2
SN  - 978-0-8261-3388-5
PY  - 2019
SP  - 511
EP  - 526
WE  - Book Citation Index – Science (BKCI-S)
AN  - WOS:000482761100038
N1  - Times Cited in Web of Science Core Collection:  2
Total Times Cited:  2
Cited Reference Count:  28
ER  -

TY  - JOUR
AU  - McHale, S
AU  - Pearsons, A
AU  - Neubeck, L
AU  - Hanson, CL
TI  - Green Health Partnerships in Scotland; Pathways for Social Prescribing and Physical Activity Referral
T2  - INTERNATIONAL JOURNAL OF ENVIRONMENTAL RESEARCH AND PUBLIC HEALTH
LA  - English
KW  - green health
KW  - social prescribing
KW  - public health
KW  - physical activity referral
KW  - qualitative evaluation
KW  - PUBLIC-HEALTH
KW  - LIFE-STYLE
KW  - EXPOSURE
KW  - RISK
KW  - INTERVENTIONS
KW  - EXERCISE
KW  - BENEFITS
AB  - Increased exposure to green space has many health benefits. Scottish Green Health Partnerships (GHPs) have established green health referral pathways to enable community-based interventions to contribute to primary prevention and the maintenance of health for those with established disease. This qualitative study included focus groups and semi-structured telephone interviews with a range of professionals involved in strategic planning for and the development and provision of green health interventions (n = 55). We explored views about establishing GHPs. GHPs worked well, and green health was a good strategic fit with public health priorities. Interventions required embedding into core planning for health, local authority, social care and the third sector to ensure integration into non-medical prescribing models. There were concerns about sustainability and speed of change required for integration due to limited funding. Referral pathways were in the early development stages and intervention provision varied. Participants recognised challenges in addressing equity, developing green health messaging, volunteering capacity and providing evidence of success. Green health interventions have potential to integrate successfully with social prescribing and physical activity referral. Participants recommended GHPs engage political and health champions, embed green health in strategic planning, target mental health, develop simple, positively framed messaging, provide volunteer support and implement robust routine data collection to allow future examination of success.
AD  - Edinburgh Napier Univ, Sch Hlth & Social Care, Sighthill Campus, Edinburgh EH11 4DN, Midlothian, Scotland
AD  - Univ Sydney, Charles Perkins Ctr, Sydney Nursing Sch, Johns Hopkins Rd, Sydney, NSW 2006, Australia
C3  - Edinburgh Napier University
C3  - University of Sydney
FU  - Scottish Natural Heritage
FX  - This research was funded by Scottish Natural Heritage, project number 116884 and The APC was funded by Scottish Natural Heritage.
PU  - MDPI
PI  - BASEL
PA  - ST ALBAN-ANLAGE 66, CH-4052 BASEL, SWITZERLAND
SN  - 1660-4601
J9  - INT J ENV RES PUB HE
JI  - Int. J. Environ. Res. Public Health
DA  - SEP
PY  - 2020
VL  - 17
IS  - 18
C7  - 6832
DO  - 10.3390/ijerph17186832
WE  - Science Citation Index Expanded (SCI-EXPANDED)
WE  - Social Science Citation Index (SSCI)
AN  - WOS:000581238400001
N1  - Times Cited in Web of Science Core Collection:  7
Total Times Cited:  7
Cited Reference Count:  47
ER  -

TY  - JOUR
AU  - Sharma, SK
AU  - Tripathi, VB
TI  - Sustainable Healthcare System: Providers Initiatives for Quality Improvement of Healthcare Organisation
T2  - JOURNAL OF HEALTH MANAGEMENT
LA  - English
KW  - Sustainable healthcare
KW  - healthcare organisation
KW  - patient satisfaction
KW  - healthcare professionals
KW  - quality improvement
AB  - The study is designed for sustainable healthcare system with providers' initiatives to provide quality services in healthcare organisations. Healthcare providers' initiatives promote quality and ensure better healthcare services. Among the healthcare providers who were studied and reviewed, it was observed that the initiatives of the healthcare providers improved the overall quality. There is a distinct scope of further enhancement with the participation of healthcare providers in healthcare organisations. The purpose of this research is to learn and determine the answers to questions through scientific application. This study shows that an augmented frequency of sustainable healthcare systems is only possible through the initiatives of healthcare providers. In healthcare services, patients remain satisfied without expressing their dissatisfaction to the management. To know the needs of patients, there has to be a certain level of relationship between healthcare providers and patients. For this purpose, the system has to be very proficient in the service conditions and their applicability for quality in the hospital. Healthcare organisations management has the conviction that the participative role of healthcare professionals in hospitals will increase patient satisfaction. In this perspective, the pressing priority of healthcare providers for hospitals will always be patients. Thus, apart from the availability of healthcare facilities and quality of care, the location of the hospital has predominant importance. Based on the findings, it is to be stated that sustainable healthcare is subject to provider's initiatives and actions for quality in healthcare organisations.
AD  - IIHMR Univ, Jaipur, Rajasthan, India
AD  - IIHMR Univ, Jaipur 302029, Rajasthan, India
PU  - SAGE PUBLICATIONS INDIA  PVT LTD
PI  - NEW DELHI
PA  - B-1-I-1 MOHAN CO-OPERATIVE INDUSTRIAL AREA, MATHURA RD, POST BAG NO 7, NEW DELHI 110 044, INDIA
SN  - 0972-0634
SN  - 0973-0729
J9  - J HEALTH MANAG
JI  - J. Health Manag.
DO  - 10.1177/09720634221128727
C6  - NOV 2022
WE  - Emerging Sources Citation Index (ESCI)
AN  - WOS:000883162800001
N1  - Times Cited in Web of Science Core Collection:  0
Total Times Cited:  0
Cited Reference Count:  19
ER  -

TY  - JOUR
AU  - Madden, DL
AU  - Horton, GL
AU  - McLean, M
TI  - Preparing Australasian medical students to practise environmentally sustainable health care
T2  - MEDICAL JOURNAL OF AUSTRALIA
LA  - English
KW  - Climate change
KW  - Global warming
KW  - Curriculum
KW  - Education
KW  - medical
AD  - Univ Notre Dame Australia, Sydney, NSW, Australia
AD  - Med Deans Australia & New Zealand, Sydney, NSW, Australia
AD  - Univ Newcastle, Newcastle, NSW, Australia
AD  - Bond Univ, Gold Coast, Qld, Australia
C3  - University of Notre Dame Australia
C3  - University of Newcastle
C3  - Bond University
PU  - WILEY
PI  - HOBOKEN
PA  - 111 RIVER ST, HOBOKEN 07030-5774, NJ USA
SN  - 0025-729X
SN  - 1326-5377
J9  - MED J AUSTRALIA
JI  - Med. J. Aust.
DA  - FEB 7
PY  - 2022
VL  - 216
IS  - 2
SP  - 106
EP  - 106
DO  - 10.5694/mja2.50585
C6  - APR 2020
WE  - Science Citation Index Expanded (SCI-EXPANDED)
AN  - WOS:000526652400001
N1  - Times Cited in Web of Science Core Collection:  1
Total Times Cited:  1
Cited Reference Count:  13
ER  -

TY  - JOUR
AU  - Li, H
AU  - Dietl, H
AU  - Li, JL
TI  - Identifying key factors influencing sustainable element in healthcare waste management using the interval-valued fuzzy DEMATEL method
T2  - JOURNAL OF MATERIAL CYCLES AND WASTE MANAGEMENT
LA  - English
KW  - Key factors identification
KW  - Sustainable element
KW  - Healthcare waste management
KW  - Interval-valued fuzzy DEMATEL method
KW  - MUNICIPAL SOLID-WASTE
KW  - CHALLENGES
KW  - DISPOSAL
KW  - SUCCESS
AB  - With the rapid growth of healthcare waste and improvement of people's environment awareness, the sustainability of healthcare waste management is becoming increasingly important. However, there is no research on the identification of key factors that influence sustainable healthcare waste management using the quantitative methods in the existing literature. Based on an in-depth analysis of the existing literature, we found out 15 factors influencing sustainable healthcare waste management. Then we used the interval-valued fuzzy DEMATEL (Decision Making Trial and Evaluation Laboratory) method to analyze these factors. Finally, we presented a case study to demonstrate the effectiveness of the proposed method. We found that sound legal framework supporting sustainability, strengthening sustainable management training or education programs and positive attitude and perception towards sustainable healthcare waste management are the top three most important factors. This study contributes to the literature on sustainable healthcare waste management and helps to improve the sustainability of healthcare waste management.
AD  - Beijing Inst Technol, Sch Management & Econ, Beijing 100081, Peoples R China
AD  - Univ Zurich, Dept Business Adm, Plattenstr 14, CH-8032 Zurich, Switzerland
C3  - Beijing Institute of Technology
C3  - University of Zurich
FU  - National Natural Science Foundation of China [71432002, 71972012]; Chinese Government Scholarship of China Scholarship Committee [201906030126]
FX  - This work was supported by the National Natural Science Foundation of China (Grant No. 71432002, 71972012) and Chinese Government Scholarship of China Scholarship Committee (Grant No. 201906030126).
PU  - SPRINGER
PI  - NEW YORK
PA  - ONE NEW YORK PLAZA, SUITE 4600, NEW YORK, NY, UNITED STATES
SN  - 1438-4957
SN  - 1611-8227
J9  - J MATER CYCLES WASTE
JI  - J. Mater. Cycles Waste Manag.
DA  - SEP
PY  - 2021
VL  - 23
IS  - 5
SP  - 1777
EP  - 1790
DO  - 10.1007/s10163-021-01233-4
C6  - MAY 2021
WE  - Science Citation Index Expanded (SCI-EXPANDED)
AN  - WOS:000652949800001
N1  - Times Cited in Web of Science Core Collection:  2
Total Times Cited:  2
Cited Reference Count:  39
ER  -

TY  - JOUR
AU  - Roden, JE
AU  - Lewis, T
TI  - Looking Beyond Nursing Education Practice to Include Sustainable Health-Care Systems Processes
T2  - CREATIVE NURSING
LA  - English
KW  - nursing education
KW  - sustainable health-care systems processes (SHSP)
KW  - seven key elements
KW  - sustainability
KW  - NurSus TOOLKIT
AB  - The education of nurses must continuously evolve for the application of best practice to occur. There are times that require a more meaningful pathway of sustainable health-care systems integration. Sustainable health-care systems processes include a series of actions to maintain sustainable health-care outcomes for both humans and the environment. Traditional practice usually conforms to a medicalized approach. However, due to changing global patterns of unsustainability, of which health-care facilities are a part, the community of nurses have been called upon to be leaders in transformation that goes beyond traditional training to encompass innovative holistic systems processes designed to address the welfare of humans, areas of mitigation, and adaptation strategies, along with the 17 United Nations Sustainable Development Goals. This article highlights why challenging and updating nursing education practice is required and provides a possible solution through an innovative program-the NurSus TOOLKIT.
AD  - New South Wales Nurses & MidwivesAssoc NSWNMA, Waterloo, ON, Canada
AD  - Univ Sunshine Coast, Sippy Downs, Qld, Australia
C3  - University of the Sunshine Coast
PU  - SPRINGER PUBLISHING CO
PI  - NEW YORK
PA  - 11 WEST 42ND STREET, NEW YORK, NY 10036 USA
SN  - 1078-4535
SN  - 1946-1895
J9  - CREAT NURS
JI  - Creat. Nurs.
PY  - 2021
VL  - 27
IS  - 4
SP  - 251
EP  - 256
DO  - 10.1891/cn-2021-0014
WE  - Emerging Sources Citation Index (ESCI)
AN  - WOS:000730431100007
N1  - Times Cited in Web of Science Core Collection:  0
Total Times Cited:  0
Cited Reference Count:  27
ER  -

TY  - BOOK
AU  - Haseltine, WA
A1  - Haseltine, WA
TI  - Affordable Excellence: The Singapore Healthcare Story How to Create and Manage Sustainable Healthcare Systems
T2  - AFFORDABLE EXCELLENCE: THE SINGAPORE HEALTHCARE STORY: HOW TO CREATE AND MANAGE SUSTAINABLE HEALTHCARE SYSTEMS: HOW TO CREATE AND MANAGE SUSTAINABLE HEALTHCARE SYSTEMS
LA  - English
PU  - BROOKINGS INST
PI  - WASHINGTON
PA  - 1775 MASSACHUSETTS AVE NW, WASHINGTON, DC 20036 USA
SN  - 978-0-8157-2416-2
SN  - 978-0-8157-2526-8
PY  - 2013
SP  - 143
EP  - 147
WE  - Book Citation Index – Social Sciences & Humanities (BKCI-SSH)
WE  - Book Citation Index – Science (BKCI-S)
AN  - WOS:000331549300010
N1  - Times Cited in Web of Science Core Collection:  1
Total Times Cited:  1
Cited Reference Count:  0
ER  -

TY  - JOUR
AU  - Balabel, A
AU  - Alwetaishi, M
TI  - Toward Sustainable Healthcare Facilities: An Initiative for Development of "Mostadam-HCF" Rating System in Saudi Arabia
T2  - SUSTAINABILITY
LA  - English
KW  - LEED rating system
KW  - Mostadam rating system
KW  - sustainable healthcare facilities
KW  - Saudi Arabia
KW  - INDOOR ENVIRONMENTAL-QUALITY
KW  - WATER MANAGEMENT
KW  - PERFORMANCE
KW  - FRAMEWORK
KW  - CRITERIA
KW  - OPTIMIZATION
KW  - BUILDINGS
KW  - HOSPITALS
KW  - LEED
AB  - Saudi Arabia vision 2030 emphasizes the applications of sustainability concepts in all aspects of life in Saudi society. Accordingly, the Mostadam rating system for existing and new buildings was recently launched to achieve appropriate, sustainable building standards. In the medical field, sustainable healthcare facilities are an extension of the concept of sustainable buildings in terms of important sustainable healthcare parameters. Therefore, the sustainable development of healthcare facilities has great impacts on growing economic, social and environmental issues, which, in turn, improve Saudi society's public health. Moreover, the COVID-19 pandemic has further exposed the urgent need for sustainable healthcare facilities to control the outbreak of such dangerous pandemics. Accordingly, the retrofitting of the existing healthcare facilities and the shift toward new sustainable ones have become an important objective of many countries worldwide. Currently, the concepts related to sustainable healthcare facilities are rapidly varying their scopes toward wider perspectives. Therefore, a new local rating system for healthcare facilities based on the potential and resources of sustainable healthcare facilities in Saudi Arabia should be developed. The present paper investigates the development of a new version of the Mostadam rating system, known here as "Mostadam-HCF", in relation to the local Mostadam rating system and in accordance with the LEED version 4.1 (BD + C: Health-care). This important step can help the existing and the new healthcare facilities in Saudi Arabia to obtain, firstly, national accreditation and, consequently, to be internationally accredited. Moreover, the initiative of sustainable healthcare facilities can also help in fighting the current COVID-19 pandemic and the other possible future viruses in Saudi Arabia.
AD  - Taif Univ, Coll Engn, Dept Mech Engn, POB 11099, At Taif 21944, Saudi Arabia
AD  - Taif Univ, Coll Engn, Dept Civil Engn, POB 11099, At Taif 21944, Saudi Arabia
C3  - Taif University
C3  - Taif University
FU  - Taif University, Researchers Support Project, Taif University, Taif, Saudi Arabia [TURSP-2020/196]
FX  - This study was funded by Taif University, Researchers Support Project Number (TURSP-2020/196) Taif University, Taif, Saudi Arabia.
PU  - MDPI
PI  - BASEL
PA  - ST ALBAN-ANLAGE 66, CH-4052 BASEL, SWITZERLAND
SN  - 2071-1050
J9  - SUSTAINABILITY-BASEL
JI  - Sustainability
DA  - JUN
PY  - 2021
VL  - 13
IS  - 12
C7  - 6742
DO  - 10.3390/su13126742
WE  - Science Citation Index Expanded (SCI-EXPANDED)
WE  - Social Science Citation Index (SSCI)
AN  - WOS:000666350800001
N1  - Times Cited in Web of Science Core Collection:  1
Total Times Cited:  1
Cited Reference Count:  58
ER  -

TY  - JOUR
AU  - Raeissi, P
AU  - Ahmadian, MT
TI  - Sustainable health promotion and resilience in urban environment
T2  - SCIENTIA IRANICA
LA  - English
KW  - Sustainable health
KW  - Resilience city
KW  - AIR-POLLUTION
KW  - HOUSEHOLD
AB  - A part of resilience and sustainability in any urban environment is establishing and maintaining health. Sustainability in health is a dynamic process in which growth of physical, mental, and social health is guaranteed. A city is sustainable when all aspects of life, such as economy, environment, health, and infrastructure, are well de fined and very often subjected to optimization. (C) 2016 Sharif University of Technology. All rights reserved.
AD  - Iran Univ Med Sci, Sch Management & Med Informat Sci, Tehran, Iran
AD  - Sharif Univ Technol, Sch Mech Engn, Bioengn Res Ctr, Tehran, Iran
C3  - Iran University of Medical Sciences
C3  - Sharif University of Technology
PU  - ELSEVIER SCIENCE BV
PI  - AMSTERDAM
PA  - PO BOX 211, 1000 AE AMSTERDAM, NETHERLANDS
SN  - 1026-3098
J9  - SCI IRAN
JI  - Sci. Iran.
PY  - 2016
VL  - 23
IS  - 5
SP  - 2094
EP  - 2096
DO  - 10.24200/sci.2016.2274
WE  - Science Citation Index Expanded (SCI-EXPANDED)
AN  - WOS:000387809100013
N1  - Times Cited in Web of Science Core Collection:  0
Total Times Cited:  0
Cited Reference Count:  4
ER  -

TY  - JOUR
AU  - Hashemkhani Zolfani, S
AU  - Dehnavieh, R
AU  - Poursheikhali, A
AU  - Prentkovskis, O
AU  - Khazaelpour, P
TI  - Foresight Based on MADM-Based Scenarios' Approach: A Case about Comprehensive Sustainable Health Financing Models
T2  - SYMMETRY-BASEL
LA  - English
KW  - future scenarios
KW  - sustainable health insurance model
KW  - multiple attribute decision making (MADM)-based scenarios
KW  - step-wise weight assessment ratio analysis (SWARA)
KW  - weighted aggregated sum product assessment (WASPAS)
KW  - GLOBAL HEALTH
KW  - SWARA-WASPAS
KW  - SELECTION
KW  - CARE
KW  - FRAMEWORK
KW  - PRIORITY
KW  - FUTURE
AB  - As indicated by a worldwide common perspective about health and sustainable health systems, the health structure as a part of public health is a key theme of many societies. The future is shaped by probable future scenarios, for which dealing practically has many complications. This study is focused on the future scenarios for a comprehensive sustainable health financing model to support a superior structure for a decision and policy-making pilot for the society. This aim is followed based on multiple attribute decision making (MADM)-based scenarios using two MADM methods, step-wise weight assessment ratio analysis (SWARA) and weighted aggregated sum product assessment (WASPAS), as a hybrid model which is the first real case study of the approach. Four main probable future scenarios are identified and selected based on experts' viewpoints about sustainable health financing models. These scenarios include membership in the World Trade Organization (WTO), dynamic basic insurance, international cooperation, and effective resources management. The process of evaluating based on the approach works as a wider picture, including all criteria and alternatives together. Sustainable medical services, empowering the private sector in both production and technology, and employing international managers took place as the top priority for considering the most applicable alternatives in the future. This structure is designed and developed in Iran's context, and the Institute for Futures Studies in Health is the pilot of the research.
AD  - Univ Catolica Norte, Sch Engn, Larrondo 1281, Coquimbo, Chile
AD  - Kerman Univ Med Sci, Hlth Foresight & Innovat Res Ctr, Inst Futures Studies Hlth, Kerman 7616913555, Iran
AD  - Kerman Univ Med Sci, Modeling Hlth Res Ctr, Inst Futures Studies Hlth, Kerman 7616913555, Iran
AD  - Vilnius Gediminas Tech Univ, Dept Mobile Machinery & Railway Transport, Plytines G 27, LT-10105 Vilnius, Lithuania
AD  - Curtin Univ, Dept Math & Stat, GPO Box U1987, Perth, WA 6845, Australia
C3  - Universidad Catolica del Norte
C3  - Kerman University of Medical Sciences
C3  - Kerman University of Medical Sciences
C3  - Vilnius Gediminas Technical University
C3  - Curtin University
PU  - MDPI
PI  - BASEL
PA  - ST ALBAN-ANLAGE 66, CH-4052 BASEL, SWITZERLAND
SN  - 2073-8994
J9  - SYMMETRY-BASEL
JI  - Symmetry-Basel
DA  - JAN
PY  - 2020
VL  - 12
IS  - 1
C7  - 61
DO  - 10.3390/sym12010061
WE  - Science Citation Index Expanded (SCI-EXPANDED)
WE  - Social Science Citation Index (SSCI)
AN  - WOS:000516823700061
N1  - Times Cited in Web of Science Core Collection:  3
Total Times Cited:  3
Cited Reference Count:  56
ER  -

TY  - JOUR
AU  - Stokes, CD
TI  - Engagement Is Essential for Sustainable Healthcare
T2  - JOURNAL OF HEALTHCARE MANAGEMENT
LA  - English
AD  - Univ Alabama Birmingham, Birmingham, AL 35294 USA
C3  - University of Alabama System
C3  - University of Alabama Birmingham
PU  - LIPPINCOTT WILLIAMS & WILKINS
PI  - PHILADELPHIA
PA  - TWO COMMERCE SQ, 2001 MARKET ST, PHILADELPHIA, PA 19103 USA
SN  - 1096-9012
SN  - 1944-7396
J9  - J HEALTHC MANAG
JI  - J. Healthc. Manag.
DA  - JAN-FEB
PY  - 2022
VL  - 67
IS  - 1
SP  - 8
EP  - 12
DO  - 10.1097/JHM-D-21-00321
WE  - Social Science Citation Index (SSCI)
AN  - WOS:000738099000003
N1  - Times Cited in Web of Science Core Collection:  0
Total Times Cited:  0
Cited Reference Count:  2
ER  -

TY  - BOOK
AU  - Fletcher, I
ED  - Gustafsson, U
ED  - OConnell, R
ED  - Draper, A
ED  - Tonner, A
TI  - Eating less meat 'to save the planet' Studying the development of sustainable healthy eating advice in the UK and Denmark
T2  - WHAT IS FOOD?: RESEARCHING A TOPIC WITH MANY MEANINGS
LA  - English
KW  - ENVIRONMENTAL-IMPACT
KW  - DIETARY GUIDELINES
KW  - FOOD SECURITY
KW  - FAT
KW  - PATTERNS
AD  - Univ Edinburgh, Edinburgh, Midlothian, Scotland
C3  - University of Edinburgh
PU  - ROUTLEDGE
PI  - ABINGDON
PA  - 2 PARK SQ, MILTON PARK, ABINGDON OX14 4RN, OXFORD, ENGLAND
SN  - 978-0-429-42610-0
SN  - 978-1-138-38769-0
J9  - SOCIOL FUTURES
PY  - 2020
SP  - 108
EP  - 126
WE  - Book Citation Index – Social Sciences & Humanities (BKCI-SSH)
AN  - WOS:000803826300007
N1  - Times Cited in Web of Science Core Collection:  0
Total Times Cited:  0
Cited Reference Count:  75
ER  -

TY  - JOUR
AU  - Takian, A
AU  - Jafarian, A
AU  - Ganten, D
TI  - Partnership for Sustainable Health Development in Uncertain Situations
T2  - ARCHIVES OF IRANIAN MEDICINE
LA  - English
AD  - Univ Tehran Med Sci, HERC, Dept Global Hlth & Publ Policy, Tehran, Iran
AD  - Univ Tehran Med Sci, Tehran, Iran
AD  - World Hlth Summit, Tehran, Iran
AD  - World Hlth Summit, Berlin, Germany
C3  - Tehran University of Medical Sciences
C3  - Tehran University of Medical Sciences
PU  - ACAD MEDICAL SCIENCES I R IRAN
PI  - TEHRAN
PA  - PO BOX 19395-5655, TEHRAN, 00000, IRAN
SN  - 1029-2977
SN  - 1735-3947
J9  - ARCH IRAN MED
JI  - Arch. Iran. Med.
DA  - JUL
PY  - 2019
VL  - 22
IS  - 7
SP  - 418
EP  - 419
WE  - Science Citation Index Expanded (SCI-EXPANDED)
AN  - WOS:000479135700011
N1  - Times Cited in Web of Science Core Collection:  0
Total Times Cited:  0
Cited Reference Count:  0
ER  -

TY  - JOUR
AU  - Javadinasab, H
AU  - Asl, IM
AU  - Vosoogh-Moghaddam, A
AU  - Najafi, B
TI  - Comparing selected countries using sin tax policy in sustainable health financing: Implications for developing countries
T2  - INTERNATIONAL JOURNAL OF HEALTH PLANNING AND MANAGEMENT
LA  - English
KW  - harmful goods
KW  - health tax
KW  - sin tax
KW  - sustainable financing
KW  - IMPACT
AB  - Background Sustainable health financing is one of the main challenges of policy makers and planners. This study aimed at comparing the experiences of countries in using the sin tax policies for sustainable health financing resources. Methods This qualitative study was conducted in two phases. First, a comparative study was carried out by searching databases from 1990 to 2017, and six countries (Thailand, England, Australia, the Philippines, South Africa, and Vietnam) were selected. Second, the existing Iranian high policy documents from 2005 to 2017 were reviewed deeply by using the content analysis method. Results The sin tax, such as taxes on tobacco and alcohol, was one of the main policies to provide sustainable health financing in all selected countries. The Iranian health system had no significant-related legal and political gap, but there were limitations in enforcing and implementing them. Finally, it is necessary to evaluate the policy and follow its effects up. Conclusions The main financial resources in the selected countries included health promotion funds with different names and goals which took taxes on harmful goods, tobacco, and alcohol. Weaknesses in implementing laws and monitoring them were the main reasons for the lack of sustainable financing.
AD  - Islamic Azad Univ, Sci & Res Branch, Dept Hlth Serv Management, Tehran, Iran
AD  - Iran Univ Med Sci, Sch Hlth Management & Informat Sci, Dept Hlth Serv Management, Tehran, Iran
AD  - Minist Hlth & Med Educ, Secretariat Supreme Council Hlth & Food Secur, Tehran, Iran
AD  - Tabriz Univ Med Sci, Sch Management & Med Informat, Tabriz Hlth Serv Management Res Ctr, Tabriz, Iran
AD  - Tabriz Univ Med Sci, Sch Management & Med Informat, Dept Hlth Econ, Tabriz, Iran
C3  - Islamic Azad University
C3  - Iran University of Medical Sciences
C3  - Ministry of Health & Medical Education (MOHME)
C3  - Tabriz University of Medical Science
C3  - Tabriz University of Medical Science
PU  - WILEY
PI  - HOBOKEN
PA  - 111 RIVER ST, HOBOKEN 07030-5774, NJ USA
SN  - 0749-6753
SN  - 1099-1751
J9  - INT J HEALTH PLAN M
JI  - Int. J. Health Plan. Manag.
DA  - JAN
PY  - 2020
VL  - 35
IS  - 1
SP  - 68
EP  - 78
DO  - 10.1002/hpm.2817
C6  - JUL 2019
WE  - Social Science Citation Index (SSCI)
AN  - WOS:000474081300001
N1  - Times Cited in Web of Science Core Collection:  2
Total Times Cited:  2
Cited Reference Count:  35
ER  -

TY  - BOOK
AU  - Albanese, L
AU  - Meneguzzo, F
ED  - Grumezescu, AM
ED  - Holban, AM
TI  - HYDRODYNAMIC CAVITATION TECHNOLOGIES: A PATHWAY TO MORE SUSTAINABLE, HEALTHIER BEVERAGES, AND FOOD SUPPLY CHAINS
T2  - PROCESSING AND SUSTAINABILITY OF BEVERAGES: VOL 2: THE SCIENCE OF BEVERAGES
LA  - English
KW  - GLUTEN-FREE BEER
KW  - BREWERS-SPENT-GRAIN
KW  - FED DURUM-WHEAT
KW  - WASTE-WATER
KW  - ENVIRONMENTAL IMPACTS
KW  - ANTIOXIDANT ACTIVITY
KW  - ENERGY EFFICIENCY
KW  - OXIDATIVE STRESS
KW  - CELIAC-DISEASE
KW  - FOSSIL-FUELS
AD  - CNR, Inst Biometeorol, Florence, Italy
C3  - Consiglio Nazionale delle Ricerche (CNR)
C3  - Istituto di Biometeorologia (IBIMET-CNR)
FU  - Tuscany regional Government [0001276]
FX  - This chapter is dedicated to M. Pagliaro (CNR-ISMN), for his invaluable contribution to the scientific development of bioeconomy and, ultimately, sustainability. The authors were partially funded by Tuscany regional Government under the project T.I.L.A. (Innovative Technology for Liquid Foods, Grant No. 0001276 signed on April 30, 2014). The research leading to the HC-assisted beer brewing technology was carried out under a cooperation between CNR-IBIMET and the company Bysea S.r.l., which are co-owners of the patent No. WO/2018/029715 "A method and relative apparatus for the production of beer", as well as of the CAVIBEER trademark.
PU  - WOODHEAD PUBL LTD
PI  - CAMBRIDGE
PA  - OFFICERS MESS BUSINESS CENTRE, ROYSTON RD, CAMBRIDGE, DUXFORD, ENGLAND
SN  - 978-0-12-815699-5
SN  - 978-0-12-815259-1
J9  - SCI BEVERAGES
PY  - 2019
VL  - 2
SP  - 319
EP  - 372
DO  - 10.1016/B978-0-12-815259-1.00010-0
DO  - 10.1016/C2017-0-02376-5
WE  - Book Citation Index – Science (BKCI-S)
AN  - WOS:000533469900012
N1  - Times Cited in Web of Science Core Collection:  10
Total Times Cited:  10
Cited Reference Count:  185
ER  -

TY  - JOUR
AU  - Pereno, A
AU  - Eriksson, D
TI  - A multi-stakeholder perspective on sustainable healthcare: From 2030 onwards
T2  - FUTURES
LA  - English
KW  - Sustainable healthcare
KW  - Collaborative foresight
KW  - Systemic design
KW  - Multi-stakeholder systems
KW  - Socio-technical transitions
KW  - CLIMATE-CHANGE
KW  - DESIGN THINKING
KW  - FORESIGHT
KW  - PATIENT
KW  - TRANSITION
KW  - INSIGHTS
KW  - SYSTEMS
KW  - DOCTOR
KW  - MODEL
KW  - CHAIN
AB  - Over the past years, the interest in sustainable healthcare has been growing globally and the transition toward environmentally, economically and socially viable health systems is perceived as inevitable and necessary. All the approaches to this emerging field are mainly focusing on short-term specific issues and involving a limited number of stakeholders. This study aimed to address the topic of the possible futures of sustainable healthcare from a multi-stakeholder perspective, in order to define a long-term scenario and the key strategies to enhance this transition. A series of workshops have involved a representative selection of stakeholders based in Nordic countries and concerned with sustainable healthcare (health industries, health providers, managing authorities, universities and research centres, clusters, NGOs and healthcare networks, professional consortia) through a collaborative foresight process. A design-based approach has been adopted to investigate the current scenario and deepen foresight outcomes. The results highlighted three different horizons and the drivers to reshape the roles of individual stakeholders, enhancing the socio-technical transition towards a desirable scenario based on collaboration between distributed dynamic networks. The identified transition strategies move from the local to the international level, focusing on innovation, information and collaboration between stakeholders. This study provides the framework for future studies to deepen the transition process towards sustainable healthcare and its implications at Nordics, European and international levels.
AD  - Politecn Torino, Dept Architecture & Design, Viale Pier Andrea Mattioli 39, I-10125 Turin, Italy
AD  - Stiftelsen TEM, Nordic Ctr Sustainable Healthcare, Altongagatan 3, S-21138 Malmo, Sweden
C3  - Polytechnic University of Turin
FU  - Vinnova [2018-04190]; Swedish Energy Agency
FX  - Part of this work was supported by Vinnova(project: Varldens hallbaraste sjukvard 2030, grant n. 2018-04190); the workshops have been developed within the Nordic Center for Sustainable Healthcare in collaboration with Medeon, Medicon Village, Sahlgrenska Science Park and Swecare. The collaboration between the authors is based on the agreement between the Nordic Center for Sustainable Healthcare and the Politecnico di Torino within the project "The Future of Healthcare -Sustainable and Smart today", funded by the Swedish Energy Agency.
PU  - ELSEVIER SCI LTD
PI  - OXFORD
PA  - THE BOULEVARD, LANGFORD LANE, KIDLINGTON, OXFORD OX5 1GB, OXON, ENGLAND
SN  - 0016-3287
SN  - 1873-6378
J9  - FUTURES
JI  - Futures
DA  - SEP
PY  - 2020
VL  - 122
C7  - 102605
DO  - 10.1016/j.futures.2020.102605
WE  - Social Science Citation Index (SSCI)
AN  - WOS:000567413200008
N1  - Times Cited in Web of Science Core Collection:  17
Total Times Cited:  17
Cited Reference Count:  94
ER  -

TY  - JOUR
AU  - Cai, GW
AU  - Xu, L
AU  - Gao, WJ
TI  - The green B&B promotion strategies for tourist loyalty: surveying the restart of Chinese national holiday travel after COVID-19
T2  - INTERNATIONAL JOURNAL OF HOSPITALITY MANAGEMENT
LA  - English
KW  - Green/healthy B&B (bed and breakfast)
KW  - Hospitality promotion strategy
KW  - Tourist loyalty
KW  - COVID-19 pandemic
KW  - Holiday destination/travel
KW  - SEM (structural equation modeling)
KW  - CUSTOMER SATISFACTION
KW  - MENTAL-HEALTH
KW  - IMAGE
KW  - HOTELS
KW  - PERCEPTIONS
KW  - EXPERIENCES
KW  - ENVIRONMENT
KW  - INTENTIONS
KW  - ATTRIBUTES
KW  - BEHAVIOR
AB  - This paper attempts to empirically analyze green/healthy B&B promotion strategies for tourism recovery after the first wave of COVID-19. The survey will be meaningful in the real world of B&B tourism recovery, and it was conducted during the first Chinese national holiday without travel restrictions. China was the first country to resume travel after COVID-19. Confirmatory factor analysis (CFA) and structural equation modeling (SEM) were used for testing. The relationships observed among the green/healthy physical environment, well-being perception (WBP), tourist satisfaction (TS), and tourist loyalty (TL) provide a better understanding of how to support sustainable tourism recovery. Green/healthy B&B promotion strategies that focus on a green/healthy physical environment after the health crisis can also be employed in other countries and regions experiencing the same situation.
AD  - Zhejiang Univ, Coll Civil Engn & Architecture, Hangzhou 310058, Peoples R China
AD  - Univ Kitakyushu, Fac Environm Engn, Fukuoka 8080135, Japan
AD  - Qingdao Univ Technol, iSMART, Qingdao 266061, Peoples R China
C3  - Zhejiang University
C3  - University of Kitakyushu
C3  - Qingdao University of Technology
FU  - Zhejiang University Excellent Doctoral Dissertation Funding [420022C]; Key Technologies Research and Development Program [2018YFE0106100]
FX  - This research was funded and supported by Zhejiang University Excellent Doctoral Dissertation Funding, grant number 420022C; The Key Technologies Research and Development Program, grant number 2018YFE0106100.
PU  - ELSEVIER SCI LTD
PI  - OXFORD
PA  - THE BOULEVARD, LANGFORD LANE, KIDLINGTON, OXFORD OX5 1GB, OXON, ENGLAND
SN  - 0278-4319
SN  - 1873-4693
J9  - INT J HOSP MANAG
JI  - Int. J. Hosp. Manag.
DA  - APR
PY  - 2021
VL  - 94
C7  - 102704
DO  - 10.1016/j.ijhm.2020.102704
C6  - FEB 2021
WE  - Social Science Citation Index (SSCI)
AN  - WOS:000631257900001
N1  - Times Cited in Web of Science Core Collection:  18
Total Times Cited:  18
Cited Reference Count:  99
ER  -

TY  - JOUR
AU  - Tambor, M
AU  - Pavlova, M
AU  - Golinowska, S
AU  - Groot, W
TI  - Can European countries improve sustainability of health care financing through patient cost-sharing?
T2  - FRONTIERS IN PUBLIC HEALTH
LA  - English
KW  - patient cost-sharing
KW  - Europe
KW  - health care financing
KW  - sustainable health care
KW  - value-based cost-sharing
KW  - OF-POCKET PAYMENTS
KW  - INSURANCE
KW  - ECONOMICS
KW  - SERVICES
AD  - Jagiellonian Univ, Fac Hlth Sci, Inst Publ Hlth, Dept Hlth Econ & Social Secur,Coll Med, Krakow, Poland
AD  - Maastricht Univ, Med Ctr, Fac Hlth Med & Life Sci, Dept Hlth Serv Res,CAPHRI Sch Publ Hlth & Primary, Maastricht, Netherlands
AD  - Maastricht Univ, Top Inst Evidence Based Educ Res TIER, Maastricht, Netherlands
C3  - Jagiellonian University
C3  - Collegium Medicum Jagiellonian University
C3  - Maastricht University
C3  - Maastricht University
FU  - European Commission [217431]
FX  - The paper is based on the thesis of MT, titled "Patient costsharing for health care in Europe" 2015. The study presented in the thesis was financed by the European Commission under the 7th Framework Program, Theme 8 Socio-economic Sciences and Humanities, Project ASSPRO CEE 2007 (Grant Agreement no. 217431). The content of the publication is the sole responsibility of the authors and it in no way represents the views of the Commission or its services.
PU  - FRONTIERS MEDIA SA
PI  - LAUSANNE
PA  - AVENUE DU TRIBUNAL FEDERAL 34, LAUSANNE, CH-1015, SWITZERLAND
SN  - 2296-2565
J9  - FRONT PUBLIC HEALTH
JI  - Front. Public Health
PY  - 2015
VL  - 3
C7  - 196
DO  - 10.3389/fpubh.2015.00196
WE  - Emerging Sources Citation Index (ESCI)
AN  - WOS:000498912900138
N1  - Times Cited in Web of Science Core Collection:  4
Total Times Cited:  4
Cited Reference Count:  40
ER  -

TY  - JOUR
AU  - Marx, V
AU  - More, KR
TI  - Developing Scotland's First Green Health Prescription Pathway: A One-Stop Shop for Nature-Based Intervention Referrals
T2  - FRONTIERS IN PSYCHOLOGY
LA  - English
KW  - green health
KW  - Green Health Prescription
KW  - social prescribing
KW  - nature-based intervention
KW  - referral pathway
KW  - public health
KW  - social prescription
KW  - SOCIAL SUPPORT
KW  - EXERCISE
KW  - BENEFITS
KW  - EXPOSURE
KW  - ENVIRONMENT
KW  - PREVENTION
KW  - IDENTITY
KW  - MOTIVES
KW  - SPACES
KW  - DIET
AB  - IntroductionLifestyle modifications are part of comprehensive treatment plans to help manage the symptoms of pre-existing chronic conditions. However, behavior change is notoriously difficult as patients often lack the necessary support. The present manuscript outlines the development of a Green Health Prescription pathway that was designed to link patients with appropriate lifestyle interventions (i.e., nature-based interventions) and to support attendance. Strengths, Weaknesses, Opportunities, and Threats (SWOT) analysis was undertaken in three focus groups (i.e., National Health Service healthcare professionals, service-users, and nature-based intervention delivery partners) to highlight areas of strength and weakness within the proposed pathway prior to delivery. The SWOT analyses revealed that the pathway was supported by all three focus groups. Weaknesses and threats were identified including sustainability of nature-based interventions in terms of funding, the need to connect patients with appropriate interventions based on their physical and mental health needs, and the requirement to have a "one-stop shop" for information to ensure that the pathway was accessible for all service-users and healthcare professionals. Results were addressed and considered throughout the development of the pathway. DiscussionThe Green Health Prescription pathway was launched in 2019 and gave patients the ability to receive a prescription from a healthcare professional, community service, or to self-refer. The pathway allows patients to contact a consultant, via a telephone service, who is trained to match them with a programme that the patient believes will be enjoyable and that fits their treatment needs. Data collection to assess the efficacy of the pathway is ongoing.
AD  - Dundee City Council, Dundee, Scotland
AD  - Univ Dundee, Dept Psychol, Dundee, Scotland
C3  - University of Dundee
FU  - NatureScot, Scotland's nature agency, as part of the Green Health Partnership pilot project
FX  - This work was supported by NatureScot, Scotland's nature agency, as part of the Green Health Partnership pilot project to demonstrate how better cross-sectoral co-ordination can mainstream approaches to increasing physical activity and improving mental health through engagement with the natural environment.
PU  - FRONTIERS MEDIA SA
PI  - LAUSANNE
PA  - AVENUE DU TRIBUNAL FEDERAL 34, LAUSANNE, CH-1015, SWITZERLAND
SN  - 1664-1078
J9  - FRONT PSYCHOL
JI  - Front. Psychol.
DA  - APR 5
PY  - 2022
VL  - 13
C7  - 817803
DO  - 10.3389/fpsyg.2022.817803
WE  - Social Science Citation Index (SSCI)
AN  - WOS:000791240400001
N1  - Times Cited in Web of Science Core Collection:  1
Total Times Cited:  1
Cited Reference Count:  46
ER  -

TY  - JOUR
AU  - Al Issa, HE
AU  - Abdullatif, TN
AU  - Ntayi, J
AU  - Abdelsalam, MK
TI  - Green intellectual capital for sustainable healthcare: evidence from Iraq
T2  - JOURNAL OF INTELLECTUAL CAPITAL
LA  - English
KW  - Green human capital
KW  - Green relational capital
KW  - Green structural capital
KW  - Green absorptive capacity
KW  - Environmental turbulence
KW  - ABSORPTIVE-CAPACITY
KW  - ENVIRONMENTAL TURBULENCE
KW  - ENTREPRENEURIAL ORIENTATION
KW  - INNOVATION STRATEGY
KW  - BUSINESS STRATEGY
KW  - PERFORMANCE
KW  - KNOWLEDGE
KW  - ROLES
KW  - CAPABILITIES
KW  - ANTECEDENTS
AB  - Purpose This research aims to examine the role of green intellectual capital (GIC) dimensions in promoting sustainable healthcare as reflected by sustainable performance. The mediating effect of green absorptive capacity (GAC) and moderating role of environmental turbulence were also explored. Design/methodology/approach Structural equation modeling was utilized for hypotheses testing of a survey data set of 387 at healthcare organizations operating in Iraq. The data were collected using purposive sampling with expert judgment from senior managers and professionals. Findings Contrary to previous studies, the findings showed that only green human and relational capitals predict green performance and only green human capital predicted economic performance. GAC was related to green human capital, green structural capital and performance, and played a significant mediating role on the relationships. Research limitations/implications Even though the research was limited to one region of a single country, Iraq, GAC can be modified by managers to enhance GIC for sustainable healthcare performance. This action must be viewed in terms of the future timing of the impact while managers display strong conviction for sustainability commitment. Managers will find GRC least associated with performance, but that GIC dimensions work best in unison. Originality/value The examination of GIC with GAC as moderated by environmental turbulence contributes nascent theoretical insights in sustainable healthcare.
AD  - HEC Montreal, Montreal, PQ, Canada
AD  - Salahuddin Hlth Dept, Tikrit, Iraq
AD  - Makerere Univ Business Sch, Kampala, Uganda
AD  - Univ Utara Malaysia, Sch Econ Finance & Banking, Sintok, Kedah, Malaysia
C3  - Universite de Montreal
C3  - HEC Montreal
C3  - Universiti Utara Malaysia
PU  - EMERALD GROUP PUBLISHING LTD
PI  - BINGLEY
PA  - HOWARD HOUSE, WAGON LANE, BINGLEY BD16 1WA, W YORKSHIRE, ENGLAND
SN  - 1469-1930
SN  - 1758-7468
J9  - J INTELLECT CAP
JI  - J. Intellect. Cap.
DO  - 10.1108/JIC-02-2022-0046
C6  - SEP 2022
WE  - Social Science Citation Index (SSCI)
AN  - WOS:000861152200001
N1  - Times Cited in Web of Science Core Collection:  0
Total Times Cited:  0
Cited Reference Count:  79
ER  -

TY  - JOUR
AU  - Redvers, N
AU  - Schultz, C
AU  - Prince, MV
AU  - Cunningham, M
AU  - Jones, R
AU  - Blondin, B
TI  - Indigenous perspectives on education for sustainable healthcare
T2  - MEDICAL TEACHER
LA  - English
KW  - Community-oriented
KW  - multiprofessional
KW  - ethics
KW  - attitudes
KW  - general
KW  - CLIMATE-CHANGE
KW  - CONNECTEDNESS
KW  - MAORI
AB  - A range of global environmental changes are contributing to an increasing global burden of disease. Since human health and well-being are intimately associated with the health of our planet, healthcare providers will not only be charged with caring for this expanding disease burden but will also need to become more environmentally sustainable in their professional practice. There is thus an urgent need in the health professions education community to prioritize environmentally sustainable healthcare practice, which must include and prioritize Indigenous voices and Indigenous knowledge systems. Critical global dialogue on the significance of Indigenous knowledge systems in educating health professionals for a sustainable future will be required if we are ready to ensure the generations that follow us are able to live healthy lives. Indigenous ways of 'being' in the world, which emphasize the importance of interconnection and reciprocal stewardship with everything in the natural world, are essential for advancing education for sustainable healthcare and overall well-being. Given the colonial legacy however, Indigenous people, despite their essential knowledge systems and abilities, still face many barriers accessing safe decolonizing spaces and presence in health professions education, which needs to be addressed.
AD  - Univ North Dakota, Family & Community Med INMED Program, Sch Med & Hlth Sci, 1301 N Columbia Rd Stop 9037, Grand Forks, ND 58202 USA
AD  - Arctic Indigenous Wellness Fdn, Yellowknife, NT, Canada
AD  - Bond Univ, Fac Med & Hlth Sci, Gold Coast, Australia
AD  - Univ Washingtons, Sch Nursing, Seattle, WA USA
AD  - Fonda Desarrollo Pueblos Indigenas Amer Latina &, La Paz, Bolivia
AD  - Univ Auckland, Te Kupenga Hauora Maori, Auckland, New Zealand
C3  - University of North Dakota Grand Forks
C3  - Bond University
C3  - University of Auckland
PU  - TAYLOR & FRANCIS LTD
PI  - ABINGDON
PA  - 2-4 PARK SQUARE, MILTON PARK, ABINGDON OR14 4RN, OXON, ENGLAND
SN  - 0142-159X
SN  - 1466-187X
J9  - MED TEACH
JI  - Med. Teach.
DA  - OCT 2
PY  - 2020
VL  - 42
IS  - 10
SP  - 1085
EP  - 1090
DO  - 10.1080/0142159X.2020.1791320
C6  - JUL 2020
WE  - Science Citation Index Expanded (SCI-EXPANDED)
AN  - WOS:000547722000001
N1  - Times Cited in Web of Science Core Collection:  12
Total Times Cited:  12
Cited Reference Count:  38
ER  -

TY  - JOUR
AU  - Mohajer, L
AU  - Endut, N
TI  - THE ROLE OF GENDER AND STATUS IN COMMUNICATION BETWEEN DOCTORS AND PATIENTS IN MALAYSIAN CONTEXTS
T2  - KAJIAN MALAYSIA
LA  - English
KW  - doctor-patient conversation
KW  - gender
KW  - status
KW  - interruptions
KW  - sustainable health development goals
KW  - PHYSICIAN
KW  - VISIT
AB  - This study investigates the ways in which gender and status of doctors and patients influence the effectiveness of communication in sustainable health development among Malaysians. In order to conduct this research, we look at the interruption patterns in doctor-patient interaction because interruption provides an opportunity for interactants to dominate the conversation which can have negative effects on the treatment and consultation process. The data consists of 480 minutes of recorded conversations between doctors and patients of both genders during 160 consultation visits. We have used both quantitative and qualitative methods to analyse our data. Conversation analysis has also been used to evaluate the linguistic elements in their talk. The findings indicate that the gender of the interactants has effects on the interruption they make. It appears that male interactants in this study, regardless of their status as a doctor or patient, have the tendency to make intrusive interruptions more than female interactants. In addition, the status of the interactants was a determining factor in the interruption process. Doctors, holding a higher status at the time of consultation, made more intrusive interruptions and patients made more cooperative interruptions. However, based on the analysis, male doctors were more cooperative with their male patients than with their female patients which indicate that male doctors practised discrimination unintentionally. On the other hand, female doctors treated patients of both genders in the same manner. Based on our findings, listening skills and communication training for doctors can minimise miscommunication during consultation visits and enhance healthcare quality which ultimately assists to achieve sustainable health development goals.
AD  - Univ Sains Malaysia, Ctr Res Women & Gender KANITA, George Town, Malaysia
C3  - Universiti Sains Malaysia
FU  - Universiti Sains Malaysia [304/PKANITA/6313189]
FX  - This research was funded by a Short-term Grant No: 304/PKANITA/6313189 from Universiti Sains Malaysia.
PU  - PENERBIT UNIV SAINS MALAYSIA
PI  - PULAU PINANG
PA  - PENERBIT UNIVERSITI SAINS MALAYSIA, PULAU PINANG, PINANG 11800, MALAYSIA
SN  - 2180-4273
J9  - KAJI MALAYS
JI  - Kaji. Malays.
PY  - 2020
VL  - 38
SP  - 89
EP  - 108
DO  - 10.21315/km2020.38.s1.6
WE  - Emerging Sources Citation Index (ESCI)
AN  - WOS:000531005300006
N1  - Times Cited in Web of Science Core Collection:  1
Total Times Cited:  1
Cited Reference Count:  36
ER  -

TY  - JOUR
AU  - Degavre, F
AU  - Kieffer, S
AU  - Bol, D
AU  - Dekimpe, R
AU  - Desterbecq, C
AU  - Pirson, T
AU  - Sandu, G
AU  - Tubeuf, S
TI  - Searching for Sustainability in Health Systems: Toward a Multidisciplinary Evaluation of Mobile Health Innovations
T2  - SUSTAINABILITY
LA  - English
KW  - mobile health
KW  - sustainable health system
KW  - health technology assessment
KW  - life-cycle assessment
KW  - eco-design
KW  - transformative innovation
KW  - MHEALTH
KW  - TECHNOLOGIES
KW  - USABILITY
KW  - SYNERGIES
KW  - EHEALTH
AB  - Mobile health (mHealth) innovations are considered by governments as game changers toward more sustainable health systems. The existing literature focuses on the clinical aspects of mHealth but lacks an integrated framework on its sustainability. The foundational idea for this paper is to include disciplinary complementarities into a multi-dimensional vision to evaluate the non-clinical aspects of mHealth innovations. We performed a targeted literature review to find how the sustainability of mHealth innovations was appraised in each discipline. We found that each discipline considers a different outcome of interest and adopts different time horizons and perspectives for the evaluation. This article reflects on how the sustainability of mHealth innovation can be assessed at both the level of the device itself as well as the level of the health system. We identify some of the challenges ahead of researchers working on mobile health innovations in contributing to shaping a more sustainable health system.
AD  - UCLouvain, Inst Anal Change Hist & Contemporary Soc, B-1348 Louvain La Neuve, Belgium
AD  - UCLouvain, Inst Language & Commun, B-1348 Louvain La Neuve, Belgium
AD  - UCLouvain, Inst Informat & Commun Technol, Elect & Appl Math, B-1348 Louvain La Neuve, Belgium
AD  - UClouvain, Inst Hlth & Soc, B-1200 Brussels, Belgium
AD  - UClouvain, Inst Econ & Social Res, B-1348 Louvain La Neuve, Belgium
C3  - Universite Catholique Louvain
C3  - Universite Catholique Louvain
C3  - Universite Catholique Louvain
C3  - Universite Catholique Louvain
C3  - Universite Catholique Louvain
PU  - MDPI
PI  - BASEL
PA  - ST ALBAN-ANLAGE 66, CH-4052 BASEL, SWITZERLAND
SN  - 2071-1050
J9  - SUSTAINABILITY-BASEL
JI  - Sustainability
DA  - MAY
PY  - 2022
VL  - 14
IS  - 9
C7  - 5286
DO  - 10.3390/su14095286
WE  - Science Citation Index Expanded (SCI-EXPANDED)
WE  - Social Science Citation Index (SSCI)
AN  - WOS:000794516300001
N1  - Times Cited in Web of Science Core Collection:  1
Total Times Cited:  1
Cited Reference Count:  86
ER  -

TY  - JOUR
AU  - AlBlooshi, S
AU  - Khalid, A
AU  - Hijazi, R
TI  - The Barriers to Sustainable Nutrition for Sustainable Health among Zayed University Students in the UAE
T2  - NUTRIENTS
LA  - English
KW  - sustainable health and nutrition
KW  - healthy diet
KW  - nutritional knowledge
KW  - LIFE-STYLE
KW  - KNOWLEDGE
KW  - FOOD
AB  - Unhealthy and unsustainable nutrition is a major concern globally, including in the United Arab Emirates. Although many education programs have been conducted, diet-related illnesses remain prevalent. This study aims to identify the barriers between knowledge and practice of sustainable healthy diets to achieve long-term health, among students of Zayed University in the United Arab Emirates. An online questionnaire was sent to Zayed University (ZU) students over 18 years of age, using snowball sampling. The participants achieved a mean score of 5.6 out of 11 in nutritional knowledge, and a mean score of 3.4 out of 6 in healthy habits. The only barrier that significantly affected dietary habits was not knowing how to plan a diet (p = 0.025). Accordingly, having good nutritional knowledge was significantly related to improved dietary habits (p < 0.001). In addition, school curriculums (p = 0.004), doing one's own research (p < 0.001), and social media (p < 0.001) were significantly related to improved nutritional knowledge. The most commonly reported motivators for a healthier diet were "to keep their body healthy for a long time" and "to maintain a healthy weight" (72.6% and 70.1%, respectively). Overall, among ZU students the most significant barrier to achieving sustainable healthy nutrition was lack of knowledge. Education methods such as school curriculums, individual research, and social media were effective. Topics such as how to plan a diet, how to keep the body healthy, and how to maintain a healthy weight are of general interest.
AD  - Zayed Univ, Coll Nat & Hlth Sci, Dept Hlth Sci, POB 19282, Dubai, U Arab Emirates
AD  - Zayed Univ, Coll Nat & Hlth Sci, Dept Math & Stat, POB 144534, Abu Dhabi, U Arab Emirates
C3  - Zayed University
C3  - Zayed University
PU  - MDPI
PI  - BASEL
PA  - ST ALBAN-ANLAGE 66, CH-4052 BASEL, SWITZERLAND
SN  - 2072-6643
J9  - NUTRIENTS
JI  - Nutrients
DA  - OCT
PY  - 2022
VL  - 14
IS  - 19
C7  - 4175
DO  - 10.3390/nu14194175
WE  - Science Citation Index Expanded (SCI-EXPANDED)
AN  - WOS:000868040200001
N1  - Times Cited in Web of Science Core Collection:  0
Total Times Cited:  0
Cited Reference Count:  28
ER  -

TY  - JOUR
AU  - Nasrollahi, M
AU  - Safaei, M
AU  - Mahmoodi, N
TI  - A Mathematical Model for Integrated Green Healthcare Supply Network Design
T2  - INTERNATIONAL JOURNAL OF BUSINESS ANALYTICS
LA  - English
KW  - Green Healthcare Supply Chain
KW  - Meta-Heuristic Algorithm
KW  - Multi-Objective Optimization
KW  - GENETIC ALGORITHM
KW  - ROUTING PROBLEM
KW  - COMPUTATIONAL METHOD
KW  - NSGA-II
KW  - CHAIN
KW  - OPTIMIZATION
KW  - UNCERTAINTY
KW  - QUALITY
AB  - This research presents a novel integrated mathematical programming model for green healthcare supply network design. A multi-graph integrated supply network was designed to meet real-world situations. Minimizing total cost and minimizing delivery time are considered as the objective functions. Since the considered problem is np-hard and the presented mathematical model is very complex and highly constrained, an innovative non-dominated ranked genetic algorithm (NRGA) called M-NRGA is developed to solve the real word problems. Three different selection procedures were implemented to improve the quality and diversity of solutions in the Pareto-front resulted from M-NRGA. Several numerical examples and a case study are solved to validate the model and performance evaluation of the solution algorithm. Four different performance metrics are implemented for performance evaluation of the solution algorithm. The quality of resulted solutions, the diversity of the solutions in the Pareto front are calculated for evaluation. The results are compared with two other meta-heuristic algorithms.
AD  - Jamab Int LLC, Ind Engn, Menah Muscat, Oman
AD  - Istanbul Gelisim Univ, Fac Engn & Architecture, Ind Engn Dept, Istanbul, Turkey
AD  - Jamab Int LLC, Menah Muscat, Oman
C3  - Istanbul Gelisim University
PU  - IGI GLOBAL
PI  - HERSHEY
PA  - 701 E CHOCOLATE AVE, STE 200, HERSHEY, PA 17033-1240 USA
SN  - 2334-4547
SN  - 2334-4555
J9  - INT J BUS ANAL
JI  - Int. J. Bus. Anal.
DA  - JAN-MAR
PY  - 2021
VL  - 8
IS  - 1
SP  - 58
EP  - 86
DO  - 10.4018/IJBAN.2021010104
WE  - Emerging Sources Citation Index (ESCI)
AN  - WOS:000644844500004
N1  - Times Cited in Web of Science Core Collection:  1
Total Times Cited:  1
Cited Reference Count:  56
ER  -

TY  - JOUR
AU  - Bach-Faig, A
AU  - Wickramasinghe, K
AU  - Panadero, N
AU  - Fabregues, S
AU  - Rippin, H
AU  - Halloran, A
AU  - Fresan, U
AU  - Pattison, M
AU  - Breda, J
TI  - Consensus-building around the conceptualisation and implementation of sustainable healthy diets: a foundation for policymakers
T2  - BMC PUBLIC HEALTH
LA  - English
KW  - Diet
KW  - Food
KW  - Sustainability
KW  - Environment
KW  - Planetary Health
KW  - Qualitative Research
KW  - Food Policy
KW  - GREENHOUSE-GAS EMISSIONS
KW  - NOMINAL GROUP TECHNIQUE
KW  - FOOD SYSTEMS
KW  - CONSUMPTION
KW  - NUTRITION
KW  - FUTURE
AB  - Background Healthy and sustainable diets need to be adopted to reduce the negative impact of food consumption on human and planetary health. Food systems account for a third of greenhouse gas emissions. "Dietary Patterns for Health and Sustainability" is a World Health Organization (WHO) project that aims to build consensus among international food, health, and sustainability experts and policymakers on how to conceptualise healthy and sustainable diets and on the actions and policies that could be implemented in the WHO European Region to promote these diets. Methods A qualitative study among European food, health, and sustainability experts and policymakers to elicit their views on multiple dimensions of food sustainability and health was carried out using a three-phase process, including semi-structured interviews, a Nominal Group Technique, and focus groups during a participatory WHO workshop held in Copenhagen. Thematic analysis was used to analyse the three data sources. Results The workshop resulted in a shared understanding of the interconnected components of sustainable healthy eating habits. As a result of this understanding, a variety of potential solutions were identified, including actions across different policy domains, tools, strategic guidelines, needs, and pathways for sustainable healthy diets. The pathways included the need for a multi-stakeholder approach, as well as the simultaneous execution of an aligned and coherent mix of policies at the local and national levels. Conclusions The prioritised actions should be aimed at helping government policymakers promote sustainable healthy diets and make decisions on improving dietary patterns for citizens' health and wellbeing in line with the United Nations Sustainable Development Goals in the European Region.
AD  - Univ Oberta Catalunya UOC, Fac Hlth Sci, FoodLab Res Grp 2017SGR 83, Barcelona 08018, Spain
AD  - WHO European Off Prevent & Control Noncommunicabl, Moscow 125009, Russia
AD  - Univ Oberta Catalunya UOC, Fac Hlth Sci, Barcelona 08018, Spain
AD  - Univ Oberta Catalunya UOC, Dept Psychol & Educ, Barcelona 08018, Spain
AD  - Inst Salud Global Barcelona ISGlobal, E Hlth Grp, Barcelona 08003, Spain
AD  - WHO Greece, Div Country Hlth Policies & Syst, Athens Off Qual Care, Athens 10675, Greece
C3  - UOC Universitat Oberta de Catalunya
C3  - UOC Universitat Oberta de Catalunya
C3  - UOC Universitat Oberta de Catalunya
C3  - ISGlobal
FU  - WHO Regional Office for Europe (WHO/Europe)
FX  - This work was supported by the WHO Regional Office for Europe (WHO/Europe).
PU  - BMC
PI  - LONDON
PA  - CAMPUS, 4 CRINAN ST, LONDON N1 9XW, ENGLAND
SN  - 1471-2458
J9  - BMC PUBLIC HEALTH
JI  - BMC Public Health
DA  - AUG 4
PY  - 2022
VL  - 22
IS  - 1
C7  - 1480
DO  - 10.1186/s12889-022-13756-y
WE  - Science Citation Index Expanded (SCI-EXPANDED)
AN  - WOS:000836242200005
N1  - Times Cited in Web of Science Core Collection:  0
Total Times Cited:  0
Cited Reference Count:  109
ER  -

TY  - JOUR
AU  - McKimm, J
AU  - Redvers, N
AU  - El Omrani, O
AU  - Parkes, MW
AU  - Elf, M
AU  - Woollard, R
TI  - Education for sustainable healthcare: Leadership to get from here to there
T2  - MEDICAL TEACHER
LA  - English
KW  - Multiprofessional
KW  - leadership
KW  - change
KW  - international medical education
KW  - general
KW  - MEDICAL-SCHOOLS
KW  - COMPLEXITY
KW  - FUTURE
AB  - The current global crises, including climate, COVID-19, and environmental change, requires global collective action at all scales. These broad socio-ecological challenges require the engagement of diverse perspectives and ways of knowing and the meaningful engagement of all generations and stages of personal and professional development. The combination of systems thinking, change management, quality improvement approaches and models, appreciative/strength-based approaches, narratives, storytelling and the strengths of Indigenous knowledges, offer synergies and potential that can set the stage for transformative, strengths-based education for sustainable healthcare (ESH). The need for strong leadership to enact a vision for ESH is outlined here with the intent to enable and nurture the conditions for change, ultimately improving health and well-being across generations.
AD  - Swansea Univ, Med Sch, Swansea, W Glam, Wales
AD  - Univ North Dakota, Sch Med & Hlth Sci, 1301 N Columbia Rd,Stop 9037, Grand Forks, ND 58202 USA
AD  - Int Federat Med Students Assoc IFMSA, Copenhagen, Denmark
AD  - Univ Northern British Columbia, Sch Hlth Sci, Prince George, BC, Canada
AD  - Northern Med Program, Prince George, BC, Canada
AD  - Dalarna Univ, Sch Educ Hlth & Social Studies, Falun, Sweden
AD  - Univ British Columbia, Dept Family Practice, Vancouver, BC, Canada
C3  - Swansea University
C3  - University of North Dakota Grand Forks
C3  - University of Northern British Columbia
C3  - Dalarna University
C3  - University of British Columbia
PU  - TAYLOR & FRANCIS LTD
PI  - ABINGDON
PA  - 2-4 PARK SQUARE, MILTON PARK, ABINGDON OR14 4RN, OXON, ENGLAND
SN  - 0142-159X
SN  - 1466-187X
J9  - MED TEACH
JI  - Med. Teach.
DA  - OCT 2
PY  - 2020
VL  - 42
IS  - 10
SP  - 1123
EP  - 1127
DO  - 10.1080/0142159X.2020.1795104
C6  - AUG 2020
WE  - Science Citation Index Expanded (SCI-EXPANDED)
WE  - Social Science Citation Index (SSCI)
AN  - WOS:000557943800001
N1  - Times Cited in Web of Science Core Collection:  14
Total Times Cited:  14
Cited Reference Count:  42
ER  -

TY  - JOUR
AU  - Ryan-Fogarty, Y
AU  - O'Regan, B
AU  - Moles, R
TI  - Greening healthcare: systematic implementation of environmental programmes in a university teaching hospital
T2  - JOURNAL OF CLEANER PRODUCTION
LA  - English
KW  - Green healthcare
KW  - Green hospital
KW  - Green campus
KW  - Sustainable healthcare
KW  - Environmental education
KW  - Voluntary initiatives
KW  - LIFE-CYCLE ASSESSMENT
KW  - SUSTAINABILITY
KW  - WASTE
KW  - MANAGEMENT
KW  - EDUCATION
KW  - CAMPUS
KW  - ROLES
AB  - The provision of healthcare creates significant environmental impacts, and their mitigation is being attempted in a variety of ways which vary from nation to nation in line with differing policy priorities and resource availability. The environmental performance of hospitals has been enhanced through, for example, green building, waste and energy management, and product design. However, unpredictable occupant behaviour, new research outcomes and evolving best practice requires healthcare to react and respond in an ever challenging and changing environment, and clearly there is no one set of actions appropriate in all jurisdictions. Many authors have pointed up negative environmental impacts caused by healthcare, but these studies have focused on particular aspects of mitigation in isolation, and are for this reason not optimal. Here it is argued that tackling impact mitigation through a whole system approach is likely to be more effective. To illustrate what this approach might entail in practice, an evaluation of a systematic implementation of impact mitigation in Ireland's largest teaching hospital, Cork University Hospital is presented. This approach brings together voluntary initiatives in particular those emanating from governmental and non-governmental organisations, peer supports and the adaptation of programmes designed originally for environmental education purposes. Specific measures and initiatives are described, and analysis of results and planned future actions provides a basis for evaluation of successes achieved in achieving mitigation objectives. A crucial attribute of this approach is that it retains its flexibility and connectivity through time, thereby ensuring continual responsiveness to evolving regulation and best practice in green healthcare. It is demonstrated that implementation in Cork resulted both in mitigation of existing impacts, but also a commitment to continual improvement. For such a systems approach to be widely adopted, the healthcare sector needs both leadership from regulators and stakeholders, and strong supports. In Cork it was found that environmental education programmes, especially action and reward based programmes, as utilised by the campus's academic affiliates in particular University College Cork, were especially effective as a framework to address sustainability challenges and should be developed further. However, within healthcare implementation of environmental initiatives must prioritise patient safety. This approach has now been adopted for delivery across the health services sector in Ireland. (C) 2016 Elsevier Ltd. All rights reserved.
AD  - Univ Limerick, Dept Chem & Environm Sci, Limerick, Ireland
C3  - University of Limerick
PU  - ELSEVIER SCI LTD
PI  - OXFORD
PA  - THE BOULEVARD, LANGFORD LANE, KIDLINGTON, OXFORD OX5 1GB, OXON, ENGLAND
SN  - 0959-6526
SN  - 1879-1786
J9  - J CLEAN PROD
JI  - J. Clean Prod.
DA  - JUL 10
PY  - 2016
VL  - 126
SP  - 248
EP  - 259
DO  - 10.1016/j.jclepro.2016.03.079
WE  - Science Citation Index Expanded (SCI-EXPANDED)
AN  - WOS:000376801100020
N1  - Times Cited in Web of Science Core Collection:  37
Total Times Cited:  38
Cited Reference Count:  61
ER  -

TY  - JOUR
AU  - Clery, P
AU  - Smith, SD
AU  - Marsden, O
AU  - Leedham-Green, K
TI  - Sustainability in quality improvement (SusQI): a case-study in undergraduate medical education
T2  - BMC MEDICAL EDUCATION
LA  - English
KW  - Medical education
KW  - Undergraduate
KW  - Sustainable healthcare
KW  - Environmental impacts
KW  - Quality improvement
KW  - SusQI
KW  - PATIENT SAFETY
KW  - CLIMATE
AB  - Background There is a pressing need for more sustainable healthcare. UK medical graduates are required to apply social, economic, and environmental principles of sustainability to their practice. The Centre for Sustainable Healthcare has developed a sustainability in quality improvement (SusQI) framework and educator's toolkit to address these challenges. We aimed to develop and evaluate SusQI teaching using this toolkit at Bristol Medical School. Methods We facilitated a SusQI workshop for all third-year Bristol Medical School students. We used mixed methods including questionnaires, exit interviews and follow-up focus groups to evaluate the outcomes and processes of learning. Results Students reported: improvements in knowledge, confidence, and attitudes in both sustainable healthcare and quality improvement; increased self-rated likelihood to engage in SusQI projects; and willingness to change practices to reduce environmental impact in their healthcare roles. Factors for successful teaching included: interactivity; collaboration and participation; and real-life, relevant and tangible examples of projects delivered by credible role models. Conclusions Students reported that SusQI education supported by the toolkit was effective at building knowledge and skills, and reframed their thinking on sustainability in quality improvement. Combining the two topics provided enhanced motivation for and engagement in both. Further research is needed on the clinical impacts of SusQI learning.
AD  - Univ Bristol, Bristol Med Sch, 1-5 Whiteladies Rd, Bristol BS8 1NU, Avon, England
AD  - Univ Hosp Bristol & Weston NHS Fdn Trust, Bristol, Avon, England
AD  - Ctr Sustainable Healthcare, Oxford, England
AD  - Imperial Coll London, Med Educ Res Unit, London, England
C3  - University of Bristol
C3  - Imperial College London
FU  - Centre for Sustainable Healthcare; Medical Education Research Unit at Imperial College London; University of Bristol
FX  - We would like to acknowledge the support we have received from the Centre for Sustainable Healthcare, the Medical Education Research Unit at Imperial College London, and the University of Bristol. We would also like to acknowledge two clinical teaching fellows from Bristol Medical School, Charlotte Hayden and Luke Rutter, who assisted in logistics of Hub teaching and data collection.
PU  - BMC
PI  - LONDON
PA  - CAMPUS, 4 CRINAN ST, LONDON N1 9XW, ENGLAND
SN  - 1472-6920
J9  - BMC MED EDUC
JI  - BMC Med. Educ.
DA  - AUG 12
PY  - 2021
VL  - 21
IS  - 1
C7  - 425
DO  - 10.1186/s12909-021-02817-2
WE  - Science Citation Index Expanded (SCI-EXPANDED)
WE  - Social Science Citation Index (SSCI)
AN  - WOS:000685307400003
N1  - Times Cited in Web of Science Core Collection:  5
Total Times Cited:  5
Cited Reference Count:  40
ER  -

TY  - JOUR
AU  - Lee, G
AU  - Na, Y
AU  - Kim, JT
AU  - Kim, S
TI  - A Computing Model for Lifecycle Health Performance Evaluations of Sustainable Healthy Buildings
T2  - INDOOR AND BUILT ENVIRONMENT
LA  - English
KW  - Health performance evaluation
KW  - Healthy buildings
KW  - Health performance tree
KW  - Lifecycle
KW  - Computing model
KW  - AIR
AB  - As hazardous substances generated indoors are becoming a greater social issue, sustainable healthy buildings are being increasingly spotlighted. Sustainable healthy buildings refer to those buildings that maintain a certain level of health performance for their lifecycle. The health performance can be evaluated in terms of time, space and health factors. Previous studies on healthy buildings have mostly focused on pollutant emissions from materials and evaluation indicators, and the studies conducted on performance evaluations have been limited to specific areas such as indoor air quality (IAQ). However, it is necessary to assess the lifecycle health performance of health factors including IAQ, temperature, humidity, noise and lighting. In addition, a computing model is required to easily and promptly calculate the health factors and share health performance evaluation results during the planning, design, construction and operation and maintenance (O & M) phases. The purpose of this study is to propose a computing model for lifecycle health performance evaluation (LHPE model) of sustainable healthy buildings. The LHPE model consists of a lifecycle health performance tree (LHT) model, a process model and an information model. The LHPE model is intended to be used as a tool to draw out the comprehensive health performance of buildings with ease and quickness, when the evaluation indicators of the factors are completed in the near future.
AD  - Kyung Hee Univ, Dept Architectural Engn, Yongin 446701, Gyeonggi Do, South Korea
C3  - Kyung Hee University
FU  - National Research Foundation of Korea (NRF); Korea government (MEST) [2012-0000609]
FX  - This work was supported by the National Research Foundation of Korea (NRF) grant funded by the Korea government (MEST) (No. 2012-0000609).
PU  - SAGE PUBLICATIONS LTD
PI  - LONDON
PA  - 1 OLIVERS YARD, 55 CITY ROAD, LONDON EC1Y 1SP, ENGLAND
SN  - 1420-326X
SN  - 1423-0070
J9  - INDOOR BUILT ENVIRON
JI  - Indoor Built Environ.
DA  - FEB
PY  - 2013
VL  - 22
IS  - 1
SP  - 7
EP  - 20
DO  - 10.1177/1420326X12469553
WE  - Science Citation Index Expanded (SCI-EXPANDED)
AN  - WOS:000318041200002
N1  - Times Cited in Web of Science Core Collection:  4
Total Times Cited:  4
Cited Reference Count:  27
ER  -

TY  - JOUR
AU  - Spooner, R
AU  - Stanford, V
AU  - Parslow-Williams, S
AU  - Mortimer, F
AU  - Leedham-Green, K
TI  - "Concrete ways we can make a difference": A multi-centre, multi-professional evaluation of sustainability in quality improvement education
T2  - MEDICAL TEACHER
LA  - English
KW  - Sustainable healthcare
KW  - quality improvement
KW  - medical education
KW  - nursing education
KW  - motivation
KW  - PATIENT SAFETY
KW  - HEALTH
AB  - Quality improvement (QI) projects are a mandatory part of postgraduate medical training in the UK and graduating medical students must be competent in QI theory. We evaluated an educational toolkit that links concepts of sustainable healthcare with established quality improvement methodologies (the SusQI approach, available at www.susqi.org). The SusQI approach was implemented across a range of undergraduate and postgraduate nursing and medical education contexts. Educational strategies included guided online learning, live interactive webinars, small group activities and scaffolded project work. The evaluation strategy was informed by theories of academic motivation, educational value within communities of practice and behaviour change. A simultaneous nested design was tested using a mixed methods survey with input from learners and teachers. 177 survey responses were analysed to quantify and compare self-rated impacts of teaching across different audiences. Qualitative data were inductively coded into themes that were categorised according to above theoretical frameworks. Participants felt that this was 'time well spent' and many described transformative impacts that guided their daily professional practice beyond learning about QI. We suggest that meaningful space is found within both undergraduate and postgraduate healthcare curricula for SusQI, as a way of engaging and motivating learners to contribute to the creation of a sustainable healthcare system.
AD  - Ctr Sustainable Healthcare, Dept Educ, Oxford OX2 7JQ, England
AD  - Gloucestershire Hosp NHS Fdn Trust, Dept Paediat, Cheltenham, Glos, England
AD  - Imperial Coll London, Med Educ Res Unit, London, England
C3  - Gloucestershire Hospitals NHS Foundation Trust
C3  - Imperial College London
FU  - Medical Education Research Unit of Imperial College London; Health Foundation, Health Education England and Kings College London
FX  - The authors acknowledge Stuart d'ArchSmith who was involved in the initial draft of the evaluation survey, and Professor Sue Smith from the Medical Education Research Unit of Imperial College London for her support. The authors also acknowledge the Health Foundation, Health Education England and Kings College London who funded and supported the SusQI Education Project at the Centre for Sustainable Healthcare.
PU  - TAYLOR & FRANCIS LTD
PI  - ABINGDON
PA  - 2-4 PARK SQUARE, MILTON PARK, ABINGDON OR14 4RN, OXON, ENGLAND
SN  - 0142-159X
SN  - 1466-187X
J9  - MED TEACH
JI  - Med. Teach.
DA  - OCT 3
PY  - 2022
VL  - 44
IS  - 10
SP  - 1116
EP  - 1124
DO  - 10.1080/0142159X.2022.2064737
C6  - MAY 2022
WE  - Science Citation Index Expanded (SCI-EXPANDED)
AN  - WOS:000793907900001
N1  - Times Cited in Web of Science Core Collection:  3
Total Times Cited:  3
Cited Reference Count:  29
ER  -

TY  - JOUR
AU  - Monterrosa, EC
AU  - Frongillo, EA
AU  - Drewnowski, A
AU  - de Pee, S
AU  - Vandevijvere, S
TI  - Sociocultural Influences on Food Choices and Implications for Sustainable Healthy Diets
T2  - FOOD AND NUTRITION BULLETIN
LA  - English
KW  - food culture
KW  - sociocultural analysis
KW  - policy planning
KW  - policy design
KW  - food symbolism
KW  - food choice values
KW  - sustainable healthy diets
AB  - Background:
   The global policy discourse on sustainability and health has called for dietary transformations that require diverse, concerted actions from governments and institutions. In this article, we highlight the need to examine sociocultural influences on food practices as precursors to food policy decisions.
   Discussion:
   Sociocultural food practices relate to ideas and materials that give rise to food choices and food patterns of a group. We begin with a discussion of how individuals experience, interpret, negotiate, and symbolize the food world around them. We examine primarily the ideational pathways, such as identity, gender, religion, and cultural prohibitions, and their influence on food practices. We then provide guiding questions, frameworks, and a brief overview of food choice values to support policy planning and design. Lastly, we explore how sociocultural change for sustainable or healthy diets is already happening through food movements, food lifestyles, and traditional diets.
AD  - Global Alliance Improved Nutr, Rue Varembe 7, CH-1202 Geneva, Switzerland
AD  - Univ South Carolina, Columbia, SC 29208 USA
AD  - Univ Washington, Seattle, WA 98195 USA
AD  - UN World Food Programme, Rome, Italy
AD  - Tufts Univ, Boston, MA 02111 USA
AD  - Sci Inst Publ Hlth Sciensano, Brussels, Belgium
C3  - University of South Carolina System
C3  - University of South Carolina Columbia
C3  - University of Washington
C3  - University of Washington Seattle
C3  - Tufts University
C3  - Sciensano
FU  - FAO
FX  - The author(s) disclosed receipt of the following financial support for the research, authorship, and/or publication of this article: This paper was made possible with funding from FAO.
PU  - SAGE PUBLICATIONS INC
PI  - THOUSAND OAKS
PA  - 2455 TELLER RD, THOUSAND OAKS, CA 91320 USA
SN  - 0379-5721
SN  - 1564-8265
J9  - FOOD NUTR BULL
JI  - Food Nutr. Bull.
DA  - DEC
PY  - 2020
VL  - 41
IS  - 2_SUPPL
SP  - 59S
EP  - 73S
DO  - 10.1177/0379572120975874
WE  - Science Citation Index Expanded (SCI-EXPANDED)
WE  - Social Science Citation Index (SSCI)
AN  - WOS:000601815000004
N1  - Times Cited in Web of Science Core Collection:  24
Total Times Cited:  24
Cited Reference Count:  97
ER  -

TY  - JOUR
AU  - Al-Thawadi, M
AU  - Sallabi, F
AU  - Awad, M
AU  - Shuaib, K
AU  - Naqvi, MR
AU  - Ben Elhadj, H
TI  - A-SHIP: Ontology-Based Adaptive Sustainable Healthcare Insurance Policy
T2  - SUSTAINABILITY
LA  - English
KW  - smart healthcare
KW  - sustainable healthcare
KW  - healthcare insurance policy
KW  - business model
KW  - ontology
KW  - knowledge management
KW  - IoT
KW  - CLOUD
KW  - DISEASE
KW  - SYSTEM
KW  - THINGS
AB  - Healthcare has a significant impact on human capital anywhere. Countries usually allocate financial resources to manage healthcare, which might impose a substantial financial burden on the scope of healthcare coverage. Thus, the healthcare sector must provide the best possible services at the lowest cost. This significant challenge can only be achieved through applying appropriate policies and technologies, including those used by healthcare insurance policy providers. This paper proposes an innovative, customer-centric, sustainable healthcare insurance policy model. The main objective of this model is to sustain wellness by applying technologies to avoid illness and provide wellbeing for patients by empowering self-care remotely. The proposed solution uses an adaptive ontology-based knowledge management system to satisfy customers and market needs. The proposed system creates a customized policy that consists of various packages to match customers' healthcare needs based on their health status. The system was tested and validated using a real dataset.
AD  - United Arab Emirates Univ, Coll Informat Technol, POB 15551, Al Ain, U Arab Emirates
AD  - Ecole Natl Ingn Tarbes, Lab Genie Prod, F-65000 Tarbes, France
AD  - Digital Res Ctr Sfax, Lab Technol & Smart Syst LT2S, Sfax 3021, Tunisia
C3  - United Arab Emirates University
C3  - Universite Federale Toulouse Midi-Pyrenees (ComUE)
C3  - Universite de Toulouse
C3  - Institut National Polytechnique de Toulouse
C3  - Centre de Recherche en Numerique de Sfax (CRNS)
C3  - Universite de Sfax
FU  - United Arab Emirates University (UAEU) [31T078]; College of Information Technology, UAEU
FX  - This research was funded by the United Arab Emirates University (UAEU) research grant number 31T078, and the APC was funded by the College of Information Technology, UAEU.
PU  - MDPI
PI  - BASEL
PA  - ST ALBAN-ANLAGE 66, CH-4052 BASEL, SWITZERLAND
SN  - 2071-1050
J9  - SUSTAINABILITY-BASEL
JI  - Sustainability
DA  - FEB
PY  - 2022
VL  - 14
IS  - 3
C7  - 1917
DO  - 10.3390/su14031917
WE  - Science Citation Index Expanded (SCI-EXPANDED)
WE  - Social Science Citation Index (SSCI)
AN  - WOS:000756069600001
N1  - Times Cited in Web of Science Core Collection:  0
Total Times Cited:  0
Cited Reference Count:  36
ER  -

TY  - JOUR
AU  - Barbero, S
AU  - Pereno, A
AU  - Tamborrini, P
TI  - Systemic innovation in sustainable design of medical devices
T2  - DESIGN JOURNAL
LA  - English
CP  - 12th International Conference of the European-Academy-of-Design (EAD)
KW  - sustainable healthcare
KW  - systemic design
KW  - medical device design
KW  - environmental sustainability
KW  - eco-innovation
KW  - HEALTH-CARE
KW  - MANAGEMENT
AB  - The specific nature and the size of the healthcare sector make its impact on the environment very significant. Over the past years, interest in Sustainable Healthcare has grown globally, and an increasing number of companies is addressing a discipline, Sustainable Design, that is relatively new for the health sector. Design for healthcare must face significant challenges: from the technical, regulatory and ethical complexity, to the lack of a methodological history and the need for an interdisciplinary design approach. The present work shows the methodology and results of an interdisciplinary research on sustainable design for chronic haemodialysis, focusing on the dialysis equipment. Starting from Systemic Design methodology, the equipment has been analysed both as an autonomous system (component and functioning analysis) and as an interacting system (device analysis, interaction, ward management). This allowed to define the main issues and potentialities according to maintenance and end of life, flows management and interactive dynamics.
AD  - Politecn Torino, Dept Architecture & Design, Turin, Italy
C3  - Polytechnic University of Turin
PU  - ROUTLEDGE JOURNALS, TAYLOR & FRANCIS LTD
PI  - ABINGDON
PA  - 2-4 PARK SQUARE, MILTON PARK, ABINGDON OX14 4RN, OXON, ENGLAND
SN  - 1460-6925
SN  - 1756-3062
J9  - DES J
JI  - Des. J.
PY  - 2017
VL  - 20
SP  - S2486
EP  - S2497
DO  - 10.1080/14606925.2017.1352763
WE  - Arts &amp; Humanities Citation Index (A&amp;HCI)
WE  - Conference Proceedings Citation Index - Social Science &amp; Humanities (CPCI-SSH)
AN  - WOS:000419738000204
N1  - Times Cited in Web of Science Core Collection:  2
Total Times Cited:  2
Cited Reference Count:  17
ER  -

TY  - JOUR
AU  - Bamakan, SMH
AU  - Malekinejad, P
AU  - Ziaeian, M
TI  - Towards blockchain-based hospital waste management systems; applications and future trends
T2  - JOURNAL OF CLEANER PRODUCTION
LA  - English
KW  - Blockchain technology
KW  - Green healthcare
KW  - Hospital waste
KW  - Waste generation
KW  - Internet of things
KW  - HEALTH-CARE WASTE
KW  - MEDICAL WASTE
KW  - SOLID-WASTE
KW  - PRIVATE HOSPITALS
KW  - GENERATION RATE
KW  - FARS PROVINCE
KW  - TECHNOLOGY
KW  - CHALLENGES
KW  - FACILITIES
KW  - KNOWLEDGE
AB  - Effective hospital waste management (HWM) has become a significant environmental and green healthcare domain issue. In this regard, recent outstanding technological advances in artificial intelligence, the Internet of Things, and blockchain technology have made significant contributions in solving environmental challenges. This study aims to address how blockchain technology would meet the requirements of HWM. Hence, a comprehensive systematic literature review is done to identify and critically appraise blockchain applications in the field of study. These applications are classified into waste generation, waste separation and packaging, waste storage containers, waste collection, temporary waste storage area, waste treatment, off-site and on-site transport of waste, waste disposal, hospital staffs training, waste management regulations, hospital sewage system, energy, and waste recycling and reuse. Moreover, each cluster's current limitations and challenges to enlighten the existing research gaps and clarify future trends are addressed. The findings of this study would be helpful for researchers interested in green healthcare, specifically drug, pharmaceutical, and HWM and related fields.
AD  - Yazd Univ, Dept Ind Management, Yazd 89195741, Iran
C3  - University of Yazd
PU  - ELSEVIER SCI LTD
PI  - OXFORD
PA  - THE BOULEVARD, LANGFORD LANE, KIDLINGTON, OXFORD OX5 1GB, OXON, ENGLAND
SN  - 0959-6526
SN  - 1879-1786
J9  - J CLEAN PROD
JI  - J. Clean Prod.
DA  - MAY 15
PY  - 2022
VL  - 349
C7  - 131440
DO  - 10.1016/j.jclepro.2022.131440
WE  - Science Citation Index Expanded (SCI-EXPANDED)
WE  - Social Science Citation Index (SSCI)
AN  - WOS:000789639200005
N1  - Times Cited in Web of Science Core Collection:  4
Total Times Cited:  4
Cited Reference Count:  257
ER  -

TY  - JOUR
AU  - Ko, DW
AU  - Bae, YH
AU  - Han, J
TI  - Social Exclusion and Switching Barriers in Medicare Part D Choices
T2  - SUSTAINABILITY
LA  - English
KW  - sustainable health care system
KW  - ignored
KW  - rejected
KW  - CUSTOMER SATISFACTION
KW  - CONSUMER
KW  - COSTS
KW  - MARKETS
KW  - BENEFICIARIES
KW  - PREVENTION
KW  - PROMOTION
KW  - BEHAVIOR
KW  - NEEDS
AB  - Previous studies have shown that Medicare beneficiaries do not tend to switch their prescription drug plans (Part D), even though they can greatly save on the money spent on drugs by switching plans. To explore this occurrence, the present study focused on the concept of social exclusion-one of the most important characteristics prevalent in the elderly. This study compared the impact of two types of social exclusion on the association between psychological cost and plan switching: active (or rejected) social exclusion and passive (or ignored) social exclusion. The study's aim was to examine the moderating effect of social exclusion on the relationship between the cost of switching and willingness to switch plan to build sustainable health care system. The Prescription Drug Study supplementary to the Health and Retirement Study (HRS) data were utilized for analysis by applying a Hierarchical Linear Model (HLM) (N = 1042). The findings suggest that active social exclusion moderates the relationship between the switching cost and willingness to switch plan. This study's findings will help policymakers better understand the elderly's decision-making process pertaining to plans and promote their informed plan decisions to build sustainable health care system.
AD  - Hankuk Univ Foreign Studies, Sch Business, Seoul 02450, South Korea
AD  - Penn State Univ, Dept Mkt, Mckeesport, PA 15132 USA
AD  - Fairleigh Dickinson Univ, Sch Pharm & Hlth Sci, Florham Pk, NJ 07932 USA
C3  - Hankuk University Foreign Studies
C3  - Pennsylvania Commonwealth System of Higher Education (PCSHE)
C3  - Pennsylvania State University
C3  - Fairleigh Dickinson University
FU  - Hankuk University of Foreign Studies South Korea Research fund
FX  - This research was supported by Hankuk University of Foreign Studies South Korea Research fund.
PU  - MDPI
PI  - BASEL
PA  - ST ALBAN-ANLAGE 66, CH-4052 BASEL, SWITZERLAND
SN  - 2071-1050
J9  - SUSTAINABILITY-BASEL
JI  - Sustainability
DA  - JUL
PY  - 2018
VL  - 10
IS  - 7
C7  - 2419
DO  - 10.3390/su10072419
WE  - Science Citation Index Expanded (SCI-EXPANDED)
WE  - Social Science Citation Index (SSCI)
AN  - WOS:000440947600310
N1  - Times Cited in Web of Science Core Collection:  0
Total Times Cited:  0
Cited Reference Count:  35
ER  -

TY  - JOUR
AU  - Pratt, B
TI  - Sustainable global health practice: An ethical imperative?
T2  - BIOETHICS
LA  - English
KW  - climate change
KW  - ethics
KW  - global health
KW  - justice
KW  - solidarity
KW  - sustainability
KW  - CLIMATE-CHANGE
KW  - SOLIDARITY
KW  - FOOTPRINT
AB  - We are in the midst of a crisis of climate change and environmental degradation that will only get worse, unless significant changes are rapidly made. Globally, the healthcare sector causes a large share of our total environmental footprint: 4.4% of greenhouse gases. Sustainable healthcare has emerged as a way for healthcare sectors in high-income countries to help mitigate climate change by reducing their emissions. Whether global health should be sustainable and what ethical grounds might exist to support such a claim are not questions that have been investigated. The paper argues that global health practice-the delivery of health services to underserved populations in resource-poor areas of the world-should be sustainable as a matter of climate justice and solidarity. Reducing climate change-related risks and harms for the vulnerable is integral to the mission of global health and thus it is necessary to consider the climate impact of its practice. The field has a duty to provide sustainable health services that are responsive to climate change-related changes in the local burden of disease and to build sustainable health system infrastructure. Specific responsibilities for global health funders, managers, and implementers to uphold the duty are proposed. To conclude, the paper considers what limits might be placed on the duty to deliver sustainable global healthcare.
AD  - Australian Catholic Univ, Queensland Bioeth Ctr, 1100 Nudgee Rd, Brisbane, Qld, Australia
C3  - Australian Catholic University
PU  - WILEY
PI  - HOBOKEN
PA  - 111 RIVER ST, HOBOKEN 07030-5774, NJ USA
SN  - 0269-9702
SN  - 1467-8519
J9  - BIOETHICS
JI  - Bioethics
DA  - OCT
PY  - 2022
VL  - 36
IS  - 8
SP  - 874
EP  - 882
DO  - 10.1111/bioe.13071
C6  - AUG 2022
WE  - Science Citation Index Expanded (SCI-EXPANDED)
WE  - Social Science Citation Index (SSCI)
AN  - WOS:000835226800001
N1  - Times Cited in Web of Science Core Collection:  0
Total Times Cited:  0
Cited Reference Count:  50
ER  -

TY  - JOUR
AU  - Walpole, SC
AU  - Mortimer, F
TI  - Evaluation of a collaborative project to develop sustainable healthcare education in eight UK medical schools
T2  - PUBLIC HEALTH
LA  - English
KW  - Collaborative work
KW  - Medical education
KW  - Environmental sustainability
KW  - Curriculum development
AB  - Introduction: Environmental change poses pressing challenges to public health and calls for profound and far-reaching changes to policy and practice across communities and health systems. Medical schools can act as a seedbed where knowledge, skills and innovation to address environmental challenges can be developed through innovative and collaborative approaches.
   Objectives: The objectives of this study were to (1) explore drivers and challenges of collaboration for educational development between and within medical schools; (2) evaluate the effectiveness of a range of pedagogies for sustainable healthcare education; and (3) identify effective strategies to facilitate the renewal of medical curricula to address evolving health challenges.
   Study design: Participatory action research.
   Methods: Medical school teams participated in a nine-month collaborative project, including a one-day seminar to learn about sustainable healthcare education and develop a project plan. After the seminar, teams were supported to develop, deliver and evaluate new teaching at their medical school.
   Results: New teaching was introduced at seven medical schools. A variety of pedagogies were represented. Collaboration between schools motivated and informed participants. The main challenges faced related to time pressures. Educators and students commented that new teaching was enjoyable and effective at improving knowledge and skills.
   Conclusions: Collaborative working supported educators to develop and implement new teaching sessions rapidly and effectively. Collaboration can help to build educators' confidence and capacity in a new area of education development. Different forms of collaboration may be appropriate for different circumstances and at different stages of education development. (C) 2017 The Royal Society for Public Health. Published by Elsevier Ltd. All rights reserved.
AD  - Ctr Sustainable Healthcare, Hull York Med Sch, Oxford, England
C3  - University of Hull
C3  - University of York - UK
FU  - Staff and Educational Development Association; National Institute for Health Research [ACF-2012-03-005] Funding Source: researchfish
FX  - The Staff and Educational Development Association provided a small research grant of 1000 to fund this research. The majority of the grant was spent on transport for participants to the 1-day symposium. The remaining funds were paid to the Centre for Sustainable Healthcare (CSH) to cover administration and staff time costs.
PU  - W B SAUNDERS CO LTD
PI  - LONDON
PA  - 32 JAMESTOWN RD, LONDON NW1 7BY, ENGLAND
SN  - 0033-3506
SN  - 1476-5616
J9  - PUBLIC HEALTH
JI  - Public Health
DA  - SEP
PY  - 2017
VL  - 150
SP  - 134
EP  - 148
DO  - 10.1016/j.puhe.2017.05.014
WE  - Science Citation Index Expanded (SCI-EXPANDED)
WE  - Social Science Citation Index (SSCI)
AN  - WOS:000411305900019
N1  - Times Cited in Web of Science Core Collection:  13
Total Times Cited:  13
Cited Reference Count:  0
ER  -

TY  - JOUR
AU  - Iriondo-DeHond, M
AU  - Blazquez-Duff, JM
AU  - del Castillo, MD
AU  - Miguel, E
TI  - Nutritional Quality, Sensory Analysis and Shelf Life Stability of Yogurts Containing Inulin-Type Fructans and Winery Byproducts for Sustainable Health
T2  - FOODS
LA  - English
KW  - alpha-glucosidase inhibition
KW  - inulin-type fructans
KW  - yogurts
KW  - sustainable health
KW  - winery byproducts
KW  - FATTY-ACID PROFILE
KW  - ALPHA-GLUCOSIDASE
KW  - GRAPE POMACE
KW  - PROBIOTIC VIABILITY
KW  - REDUCED-FAT
KW  - CLA CONTENT
KW  - GOAT MILK
KW  - EXTRACTS
KW  - STORAGE
KW  - FIBER
AB  - The aim of the present study was to evaluate the use of winery byproduct extracts (grape pomace, seed and skin) and a mixture of inulin-type fructans (inulin and FOS) as suitable ingredients for the development of yogurts with antioxidant and antidiabetic properties. Their effect on the physicochemical, textural, microbiological and sensory parameters of yogurts was evaluated during 21 days of refrigerated storage. The incorporation of winery byproduct extracts in yogurt resulted in a significant increase (p< 0.05) in total phenolic content (TPC) and antioxidant and antidiabetic properties, compared to the controls. The grape skin yogurt showed the highest (p< 0.05) TPC (0.09 +/- 0.00 mg GAE/g yogurt) and antioxidant capacity (7.69 +/- 1.15 mmol TE/g yogurt). Moreover, the grape skin yogurt presented the highest (p< 0.05) inhibition of the activity of the enzyme alpha-glucosidase (56.46 +/- 2.31%). The addition of inulin-type fructans did not significantly (p> 0.05) modify the overall antioxidant capacity or inhibition of the enzyme alpha-glucosidase of control and winery byproduct extract yogurts. Yogurts containing winery byproduct extracts and dietary fiber achieved high overall acceptance scores (6.33-6.67) and showed stable physicochemical, textural and microbiological characteristics during storage, assuring an optimal 21-day shelf life. According to their antioxidant and antidiabetic properties, we propose the yogurt containing grape skin extract, together with inulin and FOS, as a novel food product for the promotion of sustainable health.
AD  - Inst Madrileno Invest & Desarrollo Rural Agr & Al, N-2 Km 38,200, Alcala De Henares 28800, Spain
AD  - UAM, CSIC, Inst Invest Ciencias Alimentac CIAL, C Nicolas Cabrera,9, Madrid 28049, Spain
C3  - Autonomous University of Madrid
C3  - Consejo Superior de Investigaciones Cientificas (CSIC)
C3  - CSIC-UAM - Instituto de Investigacion en Ciencias de la Alimentacion (CIAL)
FU  - IMIDRA [FP16-LACT]; "Novel coffee by-product beverages for an optimal health of the brain-gut axis (COFFEE4BGA)" - Spanish Ministry of Science and Innovation [PID2019-111510RB-I00]
FX  - This research was funded by the project FP16-LACT from IMIDRA and "Novel coffee by-product beverages for an optimal health of the brain-gut axis (COFFEE4BGA)", funded by the Spanish Ministry of Science and Innovation (PID2019-111510RB-I00).
PU  - MDPI
PI  - BASEL
PA  - ST ALBAN-ANLAGE 66, CH-4052 BASEL, SWITZERLAND
SN  - 2304-8158
J9  - FOODS
JI  - Foods
DA  - SEP
PY  - 2020
VL  - 9
IS  - 9
C7  - 1199
DO  - 10.3390/foods9091199
WE  - Science Citation Index Expanded (SCI-EXPANDED)
AN  - WOS:000580206100001
N1  - Times Cited in Web of Science Core Collection:  9
Total Times Cited:  9
Cited Reference Count:  46
ER  -

TY  - JOUR
AU  - Moreno, LA
AU  - Meyer, R
AU  - Donovan, SM
AU  - Goulet, O
AU  - Haines, J
AU  - Kok, FJ
AU  - van't Veer, P
TI  - Perspective: Striking a Balance between Planetary and Human Health-Is There a Path Forward?
T2  - ADVANCES IN NUTRITION
LA  - English
KW  - sustainable healthy diets
KW  - flexitarian
KW  - territorial diversified diet
KW  - plant-based diets
KW  - vegan
KW  - vegetarian
KW  - environment
KW  - GREENHOUSE-GAS EMISSIONS
KW  - VEGETARIAN DIETARY PATTERNS
KW  - ADVENTIST HEALTH
KW  - ENVIRONMENTAL IMPACTS
KW  - PROTEIN-QUALITY
KW  - POSITION PAPER
KW  - BLOOD-PRESSURE
KW  - MEAT-EATERS
KW  - EPIC-OXFORD
KW  - FRESH-WATER
AB  - Statement of Significance: In reviewing the criteria for sustainable healthy diets, we show that flexitarian and territorial diversified diets (TDDs) may offer the optimal balance between human and planetary health without the need for support from health care professionals. This is particularly pertinent to those populations at risk of nutritional deficiency from traditional plant-sourced diets such as veganism or vegetarianism. A global switch to flexitarian/TDDs may be a practical and affordable contributor to controlling climate change.
   The global adoption of predominantly plant-based, sustainable, healthy diets will help reduce the risk of obesity- and malnutrition-related noncommunicable diseases while protecting the future health of our planet. This review examines the benefits and limitations of different types of plant-based diets in terms of health and nutrition, affordability and accessibility, cultural (ethical and religious) acceptability, and the environment (i.e., the 4 pillars underlying sustainable healthy diets). Results suggest that, without professional supervision, traditional plant-based diets (vegan, vegetarian, and pescatarian diets) can increase the risk of nutritional deficiencies among infants, children/adolescents, women, pregnant/lactating women, and the elderly. In contrast, flexitarian diets and territorial diversified diets (TDDs; e.g., Mediterranean and New Nordic diets) that include large quantities of plant-sourced foods, low amounts of red meat, and moderate amounts of poultry, fish, eggs, and dairy can meet the energy and nutrition needs of different populations without the need for dietary education or supplementation. Compared with vegan, vegetarian, and pescatarian diets, more diverse flexitarian diets and TDDs are associated with reduced volumes of food waste and may be more acceptable and easier to maintain for people who previously followed Western diets. Although flexitarian diets and TDDs have a greater impact on the environment than vegan, vegetarian, and pescatarian diets, the negative effects are considerably reduced compared with Western diets, especially if diets include locally sourced seasonal foods. Further studies are required to define more precisely optimal sustainable healthy diets for different populations and to ensure that diets are affordable and accessible to people in all countries.
AD  - Univ Zaragoza, Inst Agroalimentario Aragon IA2, Inst Invest Sanitaria Aragon IIS Aragon, GENUD Growth Exercise Nutr & Dev Res Grp, Zaragoza, Spain
AD  - Inst Salud Carlos III, Ctr Invest Biomed Red Fisiopatol Obesidad & Nutr, Madrid, Spain
AD  - Imperial Coll London, Dept Pediat, London, England
AD  - Univ Illinois, Dept Food Sci & Human Nutr, Urbana, IL USA
AD  - Univ Hosp Necker Enfants Malad, Univ Paris Ctr, Dept Pediat Gastroenterol Hepatol Nutr, Paris, France
AD  - Univ Guelph, Dept Family Relat & Appl Nutr, Guelph, ON, Canada
AD  - Wageningen Univ, Div Human Nutr & Hlth, Wageningen, Netherlands
C3  - University of Zaragoza
C3  - CIBER - Centro de Investigacion Biomedica en Red
C3  - CIBEROBN
C3  - Instituto de Salud Carlos III
C3  - Imperial College London
C3  - University of Illinois System
C3  - University of Illinois Urbana-Champaign
C3  - Assistance Publique Hopitaux Paris (APHP)
C3  - Hopital Universitaire Necker-Enfants Malades - APHP
C3  - UDICE-French Research Universities
C3  - Universite Paris Cite
C3  - University of Guelph
C3  - Wageningen University & Research
FU  - Chill Pill Media Ltd. - Danone Institute International
FX  - Editorial assistance for the preparation of this article was provided by Jackie Read, PhD, from Chill Pill Media Ltd., funded by Danone Institute International (a nonprofit organization). This article was based on discussions held during aworkshop dedicated to healthy and sustainable diets, during which PVV, OG, JH, and SD presented background information and all authors discussed key concepts and identified the need to compare the different types of plantbased diets in terms of health and nutrition, affordability and accessibility, cultural acceptability, and the environment. Tables were provided by RM and SD. All authors contributed to the writing of the manuscript, and read and approved the final manuscript.
PU  - OXFORD UNIV PRESS
PI  - OXFORD
PA  - GREAT CLARENDON ST, OXFORD OX2 6DP, ENGLAND
SN  - 2161-8313
SN  - 2156-5376
J9  - ADV NUTR
JI  - Adv. Nutr.
DA  - APR 1
PY  - 2022
VL  - 13
IS  - 2
SP  - 355
EP  - 375
DO  - 10.1093/advances/nmab139
C6  - FEB 2022
WE  - Science Citation Index Expanded (SCI-EXPANDED)
AN  - WOS:000761572100001
N1  - Times Cited in Web of Science Core Collection:  6
Total Times Cited:  6
Cited Reference Count:  210
ER  -

TY  - JOUR
AU  - Wang, XH
AU  - Butt, AH
AU  - Zhang, QL
AU  - Shafique, MN
AU  - Ahmad, H
AU  - Nawaz, Z
TI  - Gaming Avatar Can Influence Sustainable Healthy Lifestyle: Be Like an Avatar
T2  - SUSTAINABILITY
LA  - English
KW  - avatar identification
KW  - massively multiplayer online
KW  - online video games
KW  - sustainable healthy lifestyle
KW  - players' intention
KW  - SELF-DETERMINATION THEORY
KW  - INCREASE PHYSICAL-ACTIVITY
KW  - CONTINUANCE INTENTION
KW  - TECHNOLOGY ACCEPTANCE
KW  - ORGANIC FOOD
KW  - INTRINSIC MOTIVATION
KW  - SOCIAL PRESENCE
KW  - VIDEO GAMES
KW  - ONLINE
KW  - IDENTIFICATION
AB  - Online gaming is consistently changing with the use of new technologies and seen as making an impact on consumers' sustainable lifestyles. The gaming avatars have influenced low avatar identification players to engage in physical and learning activities through massively multiplayer online (MMO) game genre. The fundamental purpose of the study is to classify the association of an avatar with consumer's behavioural intention for exercise and to consume healthy food. This study incorporates three theories: social cognitive theory (SCT), social determination theory (SDT) and player-avatar identification (PAI) theory to determine its four dimensions' impact on exercise and healthy food intention to attain a sustainable healthy lifestyle. SCT is related to human cognitive behaviour in the light of immersive experience, self-presence, and enjoyment. SDT related to the physical aspects of consumers that are exercise intention and consumption of healthy food. The results have shown that immersive experience, self-presence and enjoyment do impact the consumer's behavioural intention towards an individual's sustainability.
AD  - Dongbei Univ Finance & Econ, Sch Business Adm, Dalian 116025, Peoples R China
C3  - Dongbei University of Finance & Economics
FU  - National Natural Science Foundation of China [71902021]; Humanity and Social Science Foundation of Ministry of Education of China [18YJC630247]
FX  - This work is supported by the National Natural Science Foundation of China (Grant NO. 71672026), the National Natural Science Foundation of China (Grant NO. 71972030), the National Natural Science Foundation of China (Grant NO. 71902021), and the Humanity and Social Science Foundation of Ministry of Education of China (Grant NO. 18YJC630247).
PU  - MDPI
PI  - BASEL
PA  - ST ALBAN-ANLAGE 66, CH-4052 BASEL, SWITZERLAND
SN  - 2071-1050
J9  - SUSTAINABILITY-BASEL
JI  - Sustainability
DA  - MAR 1
PY  - 2020
VL  - 12
IS  - 5
C7  - 1998
DO  - 10.3390/su12051998
WE  - Science Citation Index Expanded (SCI-EXPANDED)
WE  - Social Science Citation Index (SSCI)
AN  - WOS:000522470900299
N1  - Times Cited in Web of Science Core Collection:  9
Total Times Cited:  9
Cited Reference Count:  132
ER  -

TY  - JOUR
AU  - Barbero, S
AU  - Pallaro, A
TI  - Systemic Design for Sustainable Healthcare
T2  - DESIGN JOURNAL
LA  - English
CP  - 12th International Conference of the European-Academy-of-Design (EAD)
KW  - healthcare
KW  - systemic design
KW  - sustainability
KW  - sustainable healthcare
KW  - MANAGEMENT
AB  - The healthcare sector is a complex system that is facing new emerging trends without, however, having the proper resources and structures to address them. The necessity for a change in the approach to new challenges of the healthcare sector provides a stimulating field of application for design disciplines. One of the major issues to be tackled is the transition of the sector towards a more sustainable development, in which designers play a crucial role. The paper presents the approach and the methodology applied by the Systemic Innovation Design Network research team of the Department of Architecture and Design at Politecnico di Torino and discusses the potentialities offered by the application of a Systemic Design approach to healthcare, as an effective way of addressing the complexity of the issue.
AD  - Politecn Torino, Dept Architecture & Design, Turin, Italy
C3  - Polytechnic University of Turin
PU  - ROUTLEDGE JOURNALS, TAYLOR & FRANCIS LTD
PI  - ABINGDON
PA  - 2-4 PARK SQUARE, MILTON PARK, ABINGDON OX14 4RN, OXON, ENGLAND
SN  - 1460-6925
SN  - 1756-3062
J9  - DES J
JI  - Des. J.
PY  - 2017
VL  - 20
SP  - S2473
EP  - S2485
DO  - 10.1080/14606925.2017.1352762
WE  - Arts &amp; Humanities Citation Index (A&amp;HCI)
WE  - Conference Proceedings Citation Index - Social Science &amp; Humanities (CPCI-SSH)
AN  - WOS:000419738000203
N1  - Times Cited in Web of Science Core Collection:  5
Total Times Cited:  5
Cited Reference Count:  23
ER  -

TY  - JOUR
AU  - Costanzo, PJ
AU  - Costanzo, CP
TI  - Gender differences in marketer and non-marketer-dominated sources of sustainable health and wellness information
T2  - JOURNAL OF GLOBAL SCHOLARS OF MARKETING SCIENCE
LA  - English
KW  - Advertising
KW  - advertising effectiveness
KW  - health care marketing
KW  - marketing communications
KW  - IMC
KW  - CHILDHOOD OBESITY
KW  - RISK-FACTORS
KW  - CHILDREN
KW  - OVERWEIGHT
KW  - ADULTHOOD
AB  - Concerns about how consumers respond to health care promotional information in the United States led the authors to conduct an exploratory study to investigate gender differences in the knowledge, and the level of importance of health and wellness issues. Seven marketer-dominated and three non-marketer-dominated sources of Health Care Information (HCI) were examined. Significant findings were found for three marketer-dominated and three non-marketer-dominated sources Health and Wellness Information. Additionally, significant differences were found between men and women's ratings of the importance of childhood obesity, healthy nutrition, and the importance of regular exercise. The results on this study may be relevant to health care marketing professionals and for promotional planners developing sustainable health and wellness integrated marketing communication campaigns. This paper is a submission to the JGSMS Special Issue on Sustainability.
AD  - Western New England Univ, Coll Business, Dept Mkt, Springfield, MA USA
AD  - Western New England Univ, Dept Athlet, Springfield, MA USA
C3  - Western New England University
C3  - Western New England University
PU  - ROUTLEDGE JOURNALS, TAYLOR & FRANCIS LTD
PI  - ABINGDON
PA  - 2-4 PARK SQUARE, MILTON PARK, ABINGDON OX14 4RN, OXON, ENGLAND
SN  - 2163-9159
SN  - 2163-9167
J9  - J GLOB SCHOLARS MARK
JI  - J. Glob. Scholars Mark. Sci.
DA  - JAN 2
PY  - 2019
VL  - 29
IS  - 1
SP  - 42
EP  - 50
DO  - 10.1080/21639159.2018.1552531
WE  - Emerging Sources Citation Index (ESCI)
AN  - WOS:000455851500005
N1  - Times Cited in Web of Science Core Collection:  3
Total Times Cited:  3
Cited Reference Count:  20
ER  -

TY  - JOUR
AU  - Marsden, O
AU  - Clery, P
AU  - Smith, SD
AU  - Leedham-Green, K
TI  - Sustainability in Quality Improvement (SusQI): challenges and strategies for translating undergraduate learning into clinical practice
T2  - BMC MEDICAL EDUCATION
LA  - English
KW  - Medical education
KW  - Quality improvement
KW  - Sustainable healthcare
KW  - HEALTH
AB  - Background The healthcare sector is a major contributor to climate change and there are international calls to mitigate environmental degradation through more sustainable forms of clinical care. The UK healthcare sector has committed to net zero carbon by 2040 and sustainable healthcare is a nationally mandated outcome for all UK graduating doctors who must demonstrate their ability to address social, economic, and environmental challenges. Bristol Medical School piloted successful Sustainability in Quality Improvement (SusQI) workshop, but identified challenges translating classroom learning into clinical practice. This paper aims to identify and address those challenges. Methods We conducted five focus groups that identified and iteratively explored barriers and facilitators to practice among medical students, comparing a range of experiences to generate a conceptual model. We then combined our findings with behaviour change theory to generate educational recommendations. Results Students that applied their learning to the clinical workplace were internally motivated and self-determined but needed time and opportunity to complete projects. Other students were cautious of disrupting established hierarchies and practices or frustrated by institutional inertia. These barriers impacted on their confidence in suggesting or achieving change. A minority saw sustainable healthcare as beyond their professional role. Conclusions We present a series of theoretically informed recommendations. These include wider curricular engagement with concepts of sustainable clinical practice; supportive workplace enablement strategies such as workplace champions and co-creation of improvement goals; and time and headspace for students to engage through structured opportunities for credit-bearing project work.
AD  - Univ Bristol, Med Sch, Bristol, Avon, England
AD  - Univ Hosp Bristol NHS Fdn Trust, Bristol, Avon, England
AD  - Ctr Sustainable Healthcare, Oxford, England
AD  - Imperial Coll London, Med Educ Res Unit, London, England
C3  - University of Bristol
C3  - University of Bristol
C3  - Imperial College London
PU  - BMC
PI  - LONDON
PA  - CAMPUS, 4 CRINAN ST, LONDON N1 9XW, ENGLAND
SN  - 1472-6920
J9  - BMC MED EDUC
JI  - BMC Med. Educ.
DA  - OCT 30
PY  - 2021
VL  - 21
IS  - 1
C7  - 555
DO  - 10.1186/s12909-021-02963-7
WE  - Science Citation Index Expanded (SCI-EXPANDED)
WE  - Social Science Citation Index (SSCI)
AN  - WOS:000712961000002
N1  - Times Cited in Web of Science Core Collection:  3
Total Times Cited:  3
Cited Reference Count:  21
ER  -

TY  - JOUR
AU  - Hossain, MK
AU  - Thakur, V
TI  - Drivers of sustainable healthcare supply chain performance: multi-criteria decision-making approach under grey environment
T2  - INTERNATIONAL JOURNAL OF QUALITY & RELIABILITY MANAGEMENT
LA  - English
KW  - Sustainable healthcare supply chain (SHCSC)
KW  - Supply chain
KW  - Green packaging
KW  - Green suppliers
KW  - Grey-analytic hierarchy process (G-AHP)
KW  - ANALYTIC HIERARCHY PROCESS
KW  - EMERGING ECONOMIES
KW  - MANAGEMENT
KW  - FRAMEWORK
KW  - SELECTION
KW  - COLLABORATION
KW  - WATER
AB  - Purpose This paper aims to explore the drivers of sustainable healthcare supply chain (SHCSC) performance measurement through extensive literature review and experts' opinions. The drivers are then scrutinized and their priority vector is calculated to provide quality and cost-effective healthcare supply chain (HCSC) services. Design/methodology/approach The drivers of the SHCSC performance measurement are validated using the grey-Delphi technique. After validating the drivers, they are prioritized using the grey-analytic hierarchy process (G-AHP), a multi-criteria decision-making tool. Findings The findings of the study highlight the prioritized drivers based on the preferences given by the experts. The findings of the study highlight the most prioritized drivers of healthcare (HC) by-product management system, coordinating and facilitating green suppliers in the HCSC and green packaging of pharmaceutical as well as other essential items. Practical implications The HCSC managers should coordinate with all the stakeholders across the supply chain and involve them in the decision-making process to make products and services greener and become complicit in complying with the sustainable policy guidelines. The study highlights the strategic policy and managerial implications for implementing sustainability in the HCSC. Originality/value The validation and prioritization of the drivers of SHCSC in developing nations' contexts is the key contribution of the study. Grey-AHP enables a practical approach towards enhancing the sustainability of the HCSC and opening the doors for generalizing the study for future research works.
AD  - Natl Inst Technol Rourkela, Sch Management, Rourkela, India
C3  - National Institute of Technology (NIT System)
C3  - National Institute of Technology Rourkela
PU  - EMERALD GROUP PUBLISHING LTD
PI  - BINGLEY
PA  - HOWARD HOUSE, WAGON LANE, BINGLEY BD16 1WA, W YORKSHIRE, ENGLAND
SN  - 0265-671X
SN  - 1758-6682
J9  - INT J QUAL RELIAB MA
JI  - Int. J. Qual. Reliab. Manag.
DA  - FEB 22
PY  - 2022
VL  - 39
IS  - 3
SP  - 859
EP  - 880
DO  - 10.1108/IJQRM-03-2021-0075
C6  - SEP 2021
WE  - Emerging Sources Citation Index (ESCI)
AN  - WOS:000703142500001
N1  - Times Cited in Web of Science Core Collection:  1
Total Times Cited:  1
Cited Reference Count:  71
ER  -

TY  - BOOK
AU  - Mohrman, SA
AU  - Shani, AB
ED  - Mohrman, SA
ED  - Shani, AB
TI  - HEALTHCARE: AN ECOSYSTEM IN TRANSITION
T2  - RECONFIGURING THE ECOSYSTEM FOR SUSTAINABLE HEALTHCARE
LA  - English
KW  - Healthcare ecosystem
KW  - sustainable healthcare
KW  - complex systems
KW  - reconfiguring the ecosystem
KW  - networks
KW  - EVIDENCE-BASED MEDICINE
KW  - HOSPITAL VOLUME
KW  - SUSTAINABLE EFFECTIVENESS
KW  - OPERATIVE MORTALITY
KW  - UNITED-STATES
KW  - CANCER
KW  - COST
KW  - SURGERY
KW  - PROGRAM
KW  - TRIAL
AB  - Purpose - The chapter redefines the focus of the changes required to create sustainable healthcare away from fixing healthcare organizations and toward reconfiguring the constituent elements of the healthcare ecosystem and redefining how they interrelate to yield value more sustainably.
   Methodology/approach - Based on a review of recent literature on healthcare reform, we argue that unlike other sectors, healthcare organizations cannot change themselves without changing their connections to the rest of the healthcare ecosystem, including other healthcare organizations, patients, governments, research institutions, vendors, and the citizenry at large. This is because these are not only stakeholders but also integral parts of healthcare processes.
   Practical implications - Interventions intended to create more sustainable healthcare must bring together knowledge and perspectives from across the ecosystem, and must converge different sources of information and analysis to generate novel ways of connecting across the ecosystem. Change within a healthcare system cannot achieve the magnitude of transformation needed to become sustainable.
   Social implications - If the healthcare ecosystem evolves in the manner described in this chapter, the healthcare ecosystem will no longer center around particular institutions and doctors' offices but rather be defined by flexible and variable interactions between co-acting elements of the ecosystem.
   Originality/value of chapter - The chapter treats the context as the focus of change in order to change the healthcare system. It proposes three kinds of flows: knowledge, clinical, and resource that are already beginning to change and that will eventually result in fundamentally different approaches to healthcare.
AD  - Univ So Calif, Ctr Effect Org, Marshall Sch Business, Los Angeles, CA 90089 USA
AD  - Calif Polytech State Univ San Luis Obispo, Orfalea Coll Business, San Luis Obispo, CA 93407 USA
AD  - Politecn Milan, Milan, Italy
C3  - University of Southern California
C3  - California State University System
C3  - California Polytechnic State University San Luis Obispo
C3  - Polytechnic University of Milan
PU  - EMERALD GROUP PUBLISHING LTD
PI  - BINGLEY
PA  - HOWARD HOUSE, WAGON LANE, BINGLEY, W YORKSHIRE BD16 1WA, ENGLAND
SN  - 978-1-78441-034-6
SN  - 978-1-78441-035-3
J9  - ORG SUSTAIN
PY  - 2014
VL  - 4
SP  - 1
EP  - 29
DO  - 10.1108/S2045-060520140000004005
DO  - 10.1108/S2045-060520144
WE  - Book Citation Index – Social Sciences & Humanities (BKCI-SSH)
AN  - WOS:000358061800002
N1  - Times Cited in Web of Science Core Collection:  1
Total Times Cited:  1
Cited Reference Count:  81
ER  -

TY  - JOUR
AU  - Macassa, G
TI  - Can sustainable health behaviour contribute to ensure healthy lives and wellbeing for all at all ages (SDG 3)? A viewpoint
T2  - JOURNAL OF PUBLIC HEALTH RESEARCH
LA  - English
KW  - Sustainable behaviours
KW  - health promotion
KW  - sustainable diet and physical activity
KW  - sustainability literacy
KW  - SDG3
KW  - PHYSICAL-ACTIVITY
KW  - PUBLIC-HEALTH
KW  - SOCIAL SUSTAINABILITY
KW  - DETERMINANTS
KW  - CONSUMPTION
KW  - PROMOTION
KW  - POLICIES
AB  - Sustainable health behaviours and, specifically, eating a sustainable diet and engaging in regular physical activity are health-promoting behaviours that can simultaneously contribute to reduction of greenhouse gases which are known to contribute to climate change. Good health usually facilitates societal development, and development often promotes improved health. However. while good health may be a prerequisite for societal development. some behavioural determinants of health, such as attitudes towards the environment. and people's lifestyles and consumption patterns, can impede the sustainability of the development process in the longer term. This perspective paper argues that there is a need to rethink 21st century health promotion practices by pairing sustainability literacy with health promotion for changing dietary and physical activity behaviour patterns to improve population health and contribute to the achievement of Sustainable Development Goal 3 (to ensure healthy lives and promote wellbeing for all at all ages).
AD  - Univ Gavle, Dept Publ Hlth & Sports Sci, Gavle, Sweden
AD  - Univ Porto, EPIUnit, Inst Saude Publ, Porto, Portugal
C3  - University of Gavle
C3  - Universidade do Porto
PU  - PAGEPRESS PUBL
PI  - PAVIA
PA  - MEDITGROUP, VIA G BELLI, 4, PAVIA, 27100, ITALY
SN  - 2279-9028
SN  - 2279-9036
J9  - J PUBLIC HEALTH RES
JI  - J. Public Health Res.
PY  - 2021
VL  - 10
IS  - 3
C7  - 2051
DO  - 10.4081/jphr.2021.2051
WE  - Emerging Sources Citation Index (ESCI)
AN  - WOS:000750052000022
N1  - Times Cited in Web of Science Core Collection:  0
Total Times Cited:  0
Cited Reference Count:  66
ER  -

TY  - JOUR
AU  - Nicholls, J
AU  - Drewnowski, A
TI  - Toward Sociocultural Indicators of Sustainable Healthy Diets
T2  - SUSTAINABILITY
LA  - English
KW  - sustainable diets
KW  - sustainable food systems
KW  - social dimension
KW  - economic dimension
KW  - sociocultural indicator
KW  - sustainability indicator
KW  - food security and nutrition
KW  - FOOD CHOICES
KW  - SYSTEMS
KW  - SCIENCE
AB  - Balancing the social, economic and environmental priorities for public health is at the core of the United Nations (UN) approaches to sustainable development, including the Sustainable Development Goals (SDGs). The four dimensions of sustainable diets are often presented as health, society, economics, and the environment. Although sustainable diet research has focused on health and the environment, the social and economic dimensions of sustainable diets and food systems should not be forgotten. Some research priorities and sociocultural indicators for sustainable healthy diets and food systems are outlined in this report. The present goal is to improve integration of the social dimension into research on food and nutrition security.
AD  - Food Context LLC, Indianapolis, IN 46228 USA
AD  - Univ Washington, Ctr Publ Hlth Nutr, Seattle, WA 98195 USA
C3  - University of Washington
C3  - University of Washington Seattle
PU  - MDPI
PI  - BASEL
PA  - ST ALBAN-ANLAGE 66, CH-4052 BASEL, SWITZERLAND
SN  - 2071-1050
J9  - SUSTAINABILITY-BASEL
JI  - Sustainability
DA  - JUL
PY  - 2021
VL  - 13
IS  - 13
C7  - 7226
DO  - 10.3390/su13137226
WE  - Science Citation Index Expanded (SCI-EXPANDED)
WE  - Social Science Citation Index (SSCI)
AN  - WOS:000671968900001
N1  - Times Cited in Web of Science Core Collection:  6
Total Times Cited:  6
Cited Reference Count:  71
ER  -

TY  - JOUR
AU  - Kang, CW
AU  - Imran, M
AU  - Omair, M
AU  - Ahmed, W
AU  - Ullah, M
AU  - Sarkar, B
TI  - Stochastic-Petri Net Modeling and Optimization for Outdoor Patients in Building Sustainable Healthcare System Considering Staff Absenteeism
T2  - MATHEMATICS
LA  - English
KW  - stochastic-petri net modeling
KW  - sustainable healthcare system
KW  - staff absenteeism
KW  - patient's queue
KW  - mixed integer nonlinear programming
KW  - SIMULATION
KW  - FRAMEWORK
AB  - Sustainable healthcare systems are gaining more importance in the era of globalization. The efficient planning with sustainable resources in healthcare systems is necessary for the patient's satisfaction. The proposed research considers performance improvement along with future sustainability. The main objective of this study is to minimize the queue of patients and required resources in a healthcare unit with the consideration of staff absenteeism. It is a resource-planning model with staff absenteeism and operational utilization. Petri nets have been integrated with a mixed integer nonlinear programming model (MINLP) to form a new approach that is used as a solution method to the problem. The Petri net is the combination of graphical, mathematical technique, and simulation for visualizing and optimization of a system having both continuous and discrete characteristics. In this research study, two cases of resource planning have been presented. The first case considers the planning without absenteeism and the second incorporates planning with the absenteeism factor. The comparison of both cases showed that planning with the absenteeism factor improved the performance of healthcare systems in terms of the reduced queue of patients and improved operational sustainability.
AD  - Hanyang Univ, Dept Ind & Management Engn, Ansan 15588, Gyeonggido, South Korea
AD  - Natl Univ Sci & Technol, Business Sch, Dept Management & HR, Islamabad 44000, Pakistan
AD  - Univ Engn & Technol, Dept Ind Engn, Jalozai Campus, Peshawar 25000, Pakistan
C3  - Hanyang University
C3  - National University of Sciences & Technology - Pakistan
C3  - University of Engineering & Technology Peshawar
PU  - MDPI
PI  - BASEL
PA  - ST ALBAN-ANLAGE 66, CH-4052 BASEL, SWITZERLAND
SN  - 2227-7390
J9  - MATHEMATICS-BASEL
JI  - Mathematics
DA  - JUN
PY  - 2019
VL  - 7
IS  - 6
C7  - 499
DO  - 10.3390/math7060499
WE  - Science Citation Index Expanded (SCI-EXPANDED)
AN  - WOS:000475299100015
N1  - Times Cited in Web of Science Core Collection:  10
Total Times Cited:  10
Cited Reference Count:  60
ER  -

TY  - JOUR
AU  - van Vooren, NJE
AU  - Steenkamer, BM
AU  - Baan, CA
AU  - Drewes, HW
TI  - Transforming towards sustainable health and wellbeing systems: Eight guiding principles based on the experiences of nine Dutch Population Health Management initiatives
T2  - HEALTH POLICY
LA  - English
KW  - Triple Aim
KW  - Population Health Management
KW  - Cross-sector collaboration
KW  - Realist evaluation
KW  - CARE
KW  - COMMUNITIES
AB  - Introduction: Population Health Management initiatives are increasingly introduced, aiming to develop towards sustainable health and wellbeing systems. Yet, little is known about which strategies to implement during this development. This study provides insights into which strategies are used, why, and when, based on the experiences of nine Dutch Population Health Management initiatives.
   Methods: The realist evaluation approach was used to gain an understanding of the relationships between context, mechanisms and outcomes when Population Health Management strategies were implemented. Data were retrieved from three interview rounds (n = 207) in 2014, 2016 and 2017. Data was clustered into guiding principles, underpinned with strategy-context-mechanism-outcome configurations.
   Results: The Dutch initiatives experienced different developments, varying between immediate large-scale collaborations with eventual relapse, and incremental growth towards cross-sector collaboration. Eight guiding principles for development towards health and wellbeing systems were identified, focusing on: 1. Shared commitment for a Population Health Management-vision; 2. Mutual understanding and trust; 3. Accountability; 4. Aligning politics and policy; 5. Financial incentives; 6. A learning cycle based on a data-infrastructure; 7. Community input and involvement; and 8. Stakeholder representation and leadership.
   Conclusion: Development towards a sustainable health and wellbeing system is complex and time-consuming. Its success not only depends on the implementation of all eight guiding principles, but is also influenced by applying the right strategies at the right moment in the development. (C) 2019 The Authors. Published by Elsevier B.V.
AD  - Natl Inst Publ Hlth & Environm RIVM, Dept Qual Care & Hlth Econ, Ctr Nutr Prevent & Hlth Serv, POB 1, NL-3720 BA Bilthoven, Netherlands
AD  - Tilburg Univ, Tilburg Sch Social & Behav Sci, POB 90153, NL-5000 LE Tilburg, Netherlands
C3  - Netherlands National Institute for Public Health & the Environment
C3  - Tilburg University
FU  - Ministry of Health, Welfare and Sports
FX  - This work was part of a larger study funded by the Ministry of Health, Welfare and Sports, the 'National Monitor Pioneer sites population health management'. The views expressed in this article are those of the authors and do not reflect those of the Ministry Health, Welfare and Sports or their staff. This work was only possible because of the participation of the Dutch PHM initiatives. We would like to thank all who participated in the interviews and facilitated data collection. In addition, we would like to thank Jeroen Struijs, Theo van Alphen and Esther de Weger for their valuable comments.
PU  - ELSEVIER IRELAND LTD
PI  - CLARE
PA  - ELSEVIER HOUSE, BROOKVALE PLAZA, EAST PARK SHANNON, CO, CLARE, 00000, IRELAND
SN  - 0168-8510
SN  - 1872-6054
J9  - HEALTH POLICY
JI  - Health Policy
DA  - JAN
PY  - 2020
VL  - 124
IS  - 1
SP  - 37
EP  - 43
DO  - 10.1016/j.healthpol.2019.11.003
WE  - Science Citation Index Expanded (SCI-EXPANDED)
WE  - Social Science Citation Index (SSCI)
AN  - WOS:000508750500005
N1  - Times Cited in Web of Science Core Collection:  12
Total Times Cited:  12
Cited Reference Count:  29
ER  -

TY  - JOUR
AU  - Zadeh, RS
AU  - Xuan, XD
AU  - Shepley, MM
TI  - Sustainable healthcare design Existing challenges and future directions for an environmental, economic, and social approach to sustainability
T2  - FACILITIES
LA  - English
KW  - Sustainability
KW  - Healthcare
KW  - Energy saving
KW  - Sustainable buildings
KW  - Evidence-based design
KW  - LEED certification
AB  - Purpose - Healthcare projects face multiple obstacles in achieving sustainability. This paper aims to provide information regarding the energy consumption of healthcare facilities, to identify barriers to sustainability and to suggest methods to improve the effectiveness of these buildings.
   Design/methodology/approach - This study investigates sustainability in healthcare buildings by examining national databases about energy use and energy savings. The authors then initiate a dialogue on this topic by interviewing experts in healthcare planning and design regarding the implications of this data, challenges to sustainability and potential solutions to these challenges.
   Findings - An analysis of data from the Energy Information Administration revealed that healthcare facilities rank second among building types in the USA in energy use per square foot and rank fourth in total energy use. Data from the US Green Building Council showed that only 1 per cent of healthcare buildings are registered with the Leadership in Energy and Environmental Design rating system, and 0.4 per cent have achieved certification, which is low compared with other building types.
   Research limitations/implications - Research and discussion must continue engaging all stakeholders to interpret the data and identify transformative solutions to facilitate sustainable healthcare design construction and operation.
   Practical implications - It is important to approach sustainability in healthcare from social, economic, environmental and health-related perspectives. The authors identify five major barriers to sustainable healthcare design and construction and discuss 12 practical solutions.
   Originality/value - Given the energy demands of healthcare buildings, facilitating their sustainability has the potential to make a significant difference in national energy use. Empirical research and evidence-based design can potentially help to accelerate sustainability by clarifying impacts and documenting the economic and operational returns on investment.
AD  - Cornell Univ, Dept Design & Environm Anal, Ithaca, NY USA
AD  - Perkins Will, Boston, MA USA
AD  - Texas A&M Univ, Dept Architecture, College Stn, TX USA
C3  - Cornell University
C3  - Texas A&M University System
C3  - Texas A&M University College Station
PU  - EMERALD GROUP PUBLISHING LTD
PI  - BINGLEY
PA  - HOWARD HOUSE, WAGON LANE, BINGLEY BD16 1WA, W YORKSHIRE, ENGLAND
SN  - 0263-2772
SN  - 1758-7131
J9  - FACILITIES
JI  - Facilities
PY  - 2016
VL  - 34
IS  - 5-6
SP  - 264
EP  - 288
DO  - 10.1108/F-09-2013-0067
WE  - Emerging Sources Citation Index (ESCI)
AN  - WOS:000398393900002
N1  - Times Cited in Web of Science Core Collection:  15
Total Times Cited:  16
Cited Reference Count:  62
ER  -

TY  - JOUR
AU  - Redvers, N
TI  - Patient-Planetary Health Co-benefit Prescribing: Emerging Considerations for Health Policy and Health Professional Practice
T2  - FRONTIERS IN PUBLIC HEALTH
LA  - English
KW  - planetary health
KW  - co-benefits
KW  - health professionals
KW  - climate change
KW  - sustainable healthcare
KW  - prescribing practices
KW  - Indigenous knowledges
KW  - INDIGENOUS MEDICINE
KW  - SUSTAINABILITY
KW  - BEHAVIOR
KW  - SYSTEMS
KW  - CARE
AB  - In addition to the importance of fostering and developing measures for better health-system resilience globally from the effects of climate change, there have been increasing calls for health professionals, as well as public health and medical education systems, to become partners in climate change mitigation efforts. Direct clinical practice considerations, however, have not been adequately fostered equitably across all regions with an often-confusing array of practice areas within planetary health and sustainable healthcare. This article calls for a more coordinated effort within clinical practice spaces given the urgency of global environmental change, while also taking lessons from Indigenous traditional knowledge systems-a viewpoint that is rarely heard from or prioritized in public health or medicine. Simpler and more coordinated messaging in efforts to improve patient and planetary health are needed. The creation of unifying terminology within planetary health-rooted clinical and public health practice has been proposed with the potential to bring forth dialogue between and within disciplinary offshoots and public health advocacy efforts, and within clinical and health-system policy spaces.
AD  - Univ North Dakota, Sch Med & Hlth Sci, Dept Family & Community Med, Grand Forks, ND 58201 USA
AD  - Univ Oxford, Nuffeld Dept Primary Care Hlth Sci, Oxford, England
C3  - University of North Dakota Grand Forks
C3  - University of Oxford
PU  - FRONTIERS MEDIA SA
PI  - LAUSANNE
PA  - AVENUE DU TRIBUNAL FEDERAL 34, LAUSANNE, CH-1015, SWITZERLAND
SN  - 2296-2565
J9  - FRONT PUBLIC HEALTH
JI  - Front. Public Health
DA  - APR 30
PY  - 2021
VL  - 9
C7  - 678545
DO  - 10.3389/fpubh.2021.678545
WE  - Science Citation Index Expanded (SCI-EXPANDED)
WE  - Social Science Citation Index (SSCI)
AN  - WOS:000650009200001
N1  - Times Cited in Web of Science Core Collection:  3
Total Times Cited:  3
Cited Reference Count:  59
ER  -

TY  - JOUR
AU  - Johansen, F
AU  - Loorbach, D
AU  - Stoopendaal, A
TI  - Exploring a transition in Dutch healthcare
T2  - JOURNAL OF HEALTH ORGANIZATION AND MANAGEMENT
LA  - English
KW  - Transition
KW  - Frontrunners
KW  - Sustainable healthcare
KW  - Transition management
KW  - Persistent problems
KW  - GOVERNANCE
KW  - COMPLEXITY
KW  - SCIENCE
AB  - Purpose - Healthcare systems are facing persistent challenges, such as dealing with an ageing population, related increases in chronic diseases and healthcare costs facilitated by technological progress. The authors argue that the boundaries of optimisation are being reached and a more fundamental change or transition is necessary. The purpose of this paper is to explore the contours of this transition in the Netherlands. The authors do this from the perspective of healthcare organisations that have participated in the Expedition to Sustainable Healthcare: a learning programme organised by the Dutch Network for Sustainable Healthcare aimed at creating frontrunners in this transition.
   Design/methodology/approach - The paper combines conceptual with experimental empirical work. The authors use the transition research frameworks to conceptualise persistent problems and transitional dynamics in the healthcare system. In a longitudinal study, the authors analysed how the participating organisations developed after the expedition.
   Findings - The process validated the initial understanding of persistent sustainability challenges. An integral approach to sustainable healthcare is translated as a transformation of culture, structures and practices and the development of capacity for crossing borders and domains, inside and outside of the organisation. To facilitate and stimulate such a process the authors found that problem structuring and collective identification of persistent problems and the unsustainability in the healthcare system is a crucial step towards a shared view and discourse that supports change.
   Originality/value - A transition in the Dutch healthcare system is just starting to emerge and has barely been subject of research. This paper provides an empirical description of a transition management process in this context. The authors hope to lay a foundation for future work that seeks to explore transitions in healthcare in theory and practice.
AD  - Erasmus Univ, Dutch Res Inst Transit DRIFT, Rotterdam, Netherlands
AD  - Erasmus Univ, ESHPM, Rotterdam, Netherlands
C3  - Erasmus University Rotterdam
C3  - Erasmus University Rotterdam
PU  - EMERALD GROUP PUBLISHING LTD
PI  - BINGLEY
PA  - HOWARD HOUSE, WAGON LANE, BINGLEY BD16 1WA, W YORKSHIRE, ENGLAND
SN  - 1477-7266
SN  - 1758-7247
J9  - J HEALTH ORGAN MANAG
JI  - J. Health Organ. Manag.
PY  - 2018
VL  - 32
IS  - 7
SP  - 875
EP  - 890
DO  - 10.1108/JHOM-07-2018-0185
WE  - Social Science Citation Index (SSCI)
AN  - WOS:000451479600003
N1  - Times Cited in Web of Science Core Collection:  8
Total Times Cited:  8
Cited Reference Count:  31
ER  -

TY  - JOUR
AU  - Suriyankietkaew, S
AU  - Kungwanpongpun, P
TI  - Strategic leadership and management factors driving sustainability in health-care organizations in Thailand
T2  - JOURNAL OF HEALTH ORGANIZATION AND MANAGEMENT
LA  - English
KW  - Leadership
KW  - Sustainable leadership
KW  - Sustainable healthcare
KW  - Pharmaceutical companies
KW  - Sustainability
KW  - Performance
KW  - Factor analysis
KW  - SDG
KW  - Thailand
KW  - SHARED DECISION-MAKING
KW  - INNOVATION
KW  - RESPONSIBILITY
KW  - SATISFACTION
KW  - PERFORMANCE
KW  - BARRIERS
KW  - OUTCOMES
AB  - Purpose This empirical study aims to identify the essential strategic leadership and management factors underlying sustainability in healthcare. It also examines which factors drive sustainability performance outcomes (SPO) in health-care organizations, an analysis lacking to date. It provides a strategic leadership and management perspective toward sustainable healthcare, responding to the United Nations Sustainable Development Goals. Design/methodology/approach The investigation adopted Sustainable Leadership as its research framework. Using a cross-sectional survey, 543 employees working in health-care and pharmaceutical companies in Thailand voluntarily provided responses. Factor analyses and structural equation modeling were employed. Findings The results revealed an emergent research model and identified 20 unidimensional strategic leadership and management factors toward sustainability in healthcare. The findings indicate significant positive effects on SPO in health-care organizations. Significant factors include human resource management/development, ethics, quality, environment and social responsibility, and stakeholder considerations. Research limitations/implications The study was conducted in one country. Future studies should examine these relationships in diverse contexts. In practice, health-care firms should foster significant strategic leadership and management practices to improve performance outcomes for sustainability in healthcare. Originality/value This paper is the first empirical, multidisciplinary study with a focus on strategic leadership, health-care management and organizational sustainability. It identifies a proxy for measuring the effects of essential strategic leadership and managerial factors for sustainability in pharmaceutical health-care companies. It advances our currently limited knowledge and provides managerial implications for improving performance outcomes toward sustainable healthcare.
AD  - Mahidol Univ, Coll Management, Bangkok, Thailand
C3  - Mahidol University
PU  - EMERALD GROUP PUBLISHING LTD
PI  - BINGLEY
PA  - HOWARD HOUSE, WAGON LANE, BINGLEY BD16 1WA, W YORKSHIRE, ENGLAND
SN  - 1477-7266
SN  - 1758-7247
J9  - J HEALTH ORGAN MANAG
JI  - J. Health Organ. Manag.
DA  - JUN 2
PY  - 2022
VL  - 36
IS  - 4
SP  - 448
EP  - 468
DO  - 10.1108/JHOM-05-2021-0165
C6  - DEC 2021
WE  - Social Science Citation Index (SSCI)
AN  - WOS:000733572500001
N1  - Times Cited in Web of Science Core Collection:  0
Total Times Cited:  0
Cited Reference Count:  77
ER  -

TY  - JOUR
AU  - Agyemang, P
AU  - Kwofie, EM
AU  - Baum, JI
TI  - Transitioning to sustainable healthy diets: A model-based and conceptual system thinking approach to optimized sustainable diet concepts in the United States
T2  - FRONTIERS IN NUTRITION
LA  - English
KW  - sustainable diet concepts
KW  - decision-making
KW  - system thinking
KW  - optimized diets
KW  - plant-based dietary patterns
KW  - GREENHOUSE-GAS EMISSIONS
KW  - RISK
KW  - GUIDELINES
KW  - AMERICANS
KW  - MORTALITY
KW  - PATTERNS
KW  - OBESITY
KW  - IMPACT
AB  - Food production and consumption are essential in human existence, yet they are implicated in the high occurrences of preventable chronic diseases and environmental degradation. Although healthy food may not necessarily be sustainable and vice versa, there is an opportunity to make our food both healthy and sustainable. Attempts have been made to conceptualize how sustainable healthy food may be produced and consumed; however, available data suggest a rise in the prevalence of health-related and negative environmental consequences of our food supply. Thus, the transition from conceptual frameworks to implementing these concepts has not always been effective. This paper explores the relative environmental and health risks associated with highly consumed food groups and develops a methodological workflow for evaluating the sustainability of diet concepts in the context of different health, socio-economic and environmental indicators. In addition, we apply the multi-criteria decision-making techniques (an integrated Analytic Hierarchy Process- Technique for order preference by similarity to ideal solution (AHP-TOPSIS) model) to examine the health and environmental impact of selected sustainable healthy diet concepts implemented in the United States. The principal findings indicate that adopting plant-based diet patterns would benefit the environment and the population's health. However, the up-scale, broad adoption and implementation of these concepts are hindered by critical bottlenecks. Hence we propose potential modification strategies through a conceptual system thinking approach to deliver optimized sustainable diet concepts to aid in the realization of the anticipated benefits of adoption/implementation.
AD  - Univ Arkansas, Dept Biol & Agr Engn, Fayetteville, AR 72701 USA
AD  - McGill Univ, Bioresource Engn Dept, Sainte Anne De Bellevue, PQ, Canada
AD  - Univ Arkansas, Dept Food Sci, Fayetteville, AR USA
AD  - Univ Arkansas, Ctr Human Nutr, Syst Div Agr, Fayetteville, AR USA
C3  - University of Arkansas System
C3  - University of Arkansas Fayetteville
C3  - McGill University
C3  - University of Arkansas System
C3  - University of Arkansas Fayetteville
C3  - University of Arkansas System
C3  - University of Arkansas Fayetteville
FU  - Graduate Professional Student Congress Tiffany Marcantonio Research Grant at the University of Arkansas and Department of Biological and Agricutural Engineering, University of Arkansas
FX  - This project was funded by the Graduate Professional Student Congress Tiffany Marcantonio Research Grant at the University of Arkansas and Department of Biological and Agricutural Engineering, University of Arkansas.
PU  - FRONTIERS MEDIA SA
PI  - LAUSANNE
PA  - AVENUE DU TRIBUNAL FEDERAL 34, LAUSANNE, CH-1015, SWITZERLAND
SN  - 2296-861X
J9  - FRONT NUTR
JI  - Front. Nutr.
DA  - JUL 29
PY  - 2022
VL  - 9
C7  - 874721
DO  - 10.3389/fnut.2022.874721
WE  - Science Citation Index Expanded (SCI-EXPANDED)
AN  - WOS:000879232400001
N1  - Times Cited in Web of Science Core Collection:  1
Total Times Cited:  1
Cited Reference Count:  46
ER  -

TY  - JOUR
AU  - Gupta, PK
AU  - Maharaj, BT
AU  - Malekian, R
TI  - A novel and secure IoT based cloud centric architecture to perform predictive analysis of users activities in sustainable health centres
T2  - MULTIMEDIA TOOLS AND APPLICATIONS
LA  - English
KW  - Cloud centric architecture
KW  - Cloud health care architectures
KW  - Cloud security
KW  - EHealth
KW  - Health care applications
KW  - Health care framework
KW  - IoT architecture
KW  - Sustainable health center
KW  - INTERNET
KW  - THINGS
KW  - CARE
KW  - CHALLENGES
KW  - VISION
KW  - DEVICE
AB  - Diabetes, blood pressure, heart, and kidney, some of the diseases common across the world, are termed 'silent killers'. More than 50 % of the world's population are affected by these diseases. If suitable steps are not taken during the early stages then severe complications occur from these diseases. In the work proposed, we have discussed the manner in which the Internet-of-Things based Cloud centric architecture is used for predictive analysis of physical activities of the users in sustainable health centers. The architecture proposed is based on the embedded sensors of the equipment rather than using wearable sensors or Smartphone sensors to store the value of the basic health-related parameters. Cloud centric architecture is composed of a Cloud data center, Public cloud, Private cloud, and uses the XML Web services for secure and fast communication of information. The architecture proposed here is evaluated for its adoption, prediction analysis of physical activities, efficiency, and security. From the results obtained it can be seen that the overall response between the local database server and Cloud data center remains almost constant with the rise in the number of users. For prediction analysis, If the results collected in real time for the analysis of physical activities exceed any of the parameter limits of the defined threshold value then an alert is sent to the health care personnel. Security analysis also shows the effective encryption and decryption of information. The architecture presented is effective and reduces the proliferation of information. It is also suggested, that a person suffering from any of the diseases mentioned above can defer the onset of complications by doing regular physical activities.
AD  - Univ Pretoria, Dept Elect Elect & Comp Engn, ZA-0002 Pretoria, South Africa
C3  - University of Pretoria
PU  - SPRINGER
PI  - DORDRECHT
PA  - VAN GODEWIJCKSTRAAT 30, 3311 GZ DORDRECHT, NETHERLANDS
SN  - 1380-7501
SN  - 1573-7721
J9  - MULTIMED TOOLS APPL
JI  - Multimed. Tools Appl.
DA  - SEP
PY  - 2017
VL  - 76
IS  - 18
SP  - 18489
EP  - 18512
DO  - 10.1007/s11042-016-4050-6
WE  - Science Citation Index Expanded (SCI-EXPANDED)
AN  - WOS:000407861800016
N1  - Times Cited in Web of Science Core Collection:  38
Total Times Cited:  38
Cited Reference Count:  31
ER  -

TY  - JOUR
AU  - Drewnowski, A
AU  - Detzel, P
AU  - Klassen-Wigger, P
TI  - Perspective: Achieving Sustainable Healthy Diets Through Formulation and Processing of Foods
T2  - CURRENT DEVELOPMENTS IN NUTRITION
LA  - English
KW  - formulation
KW  - food processing
KW  - fat
KW  - sugar
KW  - salt
KW  - fortification
KW  - micronutrients
KW  - nutrient profiling
KW  - regulation
AB  - Food processing and food (re)formulation can contribute to achieving sustainable healthy diets. Distinct from product formulation, the main purpose of food processing is to provide a stable and resilient supply of safe, shelf-stable, and affordable foods. Although efforts at reformulating processed foods have focused on removing excess added fat, sugar, and salt, product formulation can also take the form of voluntary fortification with protein, fiber, and micronutrients to improve dietary nutrient density and address population health needs. Advances in food technology have also led to the addition of desirable ingredients, including plant-based proteins and fermentation products, to processed foods. Among continuing challenges to product (re)formulation are the need to ensure product safety, maintain sensory appeal, control product cost, assure consumer acceptance, and manage the environmental footprint across the value chain. Voluntary (re)formulation of processed foods by the food industry can help improve diet quality and food security for all.
   Food processing and food (re)formulation are distinct concepts. Formulation and reformulation of processed foods can improve nutrient density and healthfulness of the food supply at an affordable cost.
AD  - Univ Washington, Ctr Publ Hlth Nutr, Seattle, WA 98195 USA
AD  - Novartis, Basel, Switzerland
AD  - Nestle Res & Dev, Lausanne, Switzerland
C3  - University of Washington
C3  - University of Washington Seattle
PU  - OXFORD UNIV PRESS INC
PI  - CARY
PA  - JOURNALS DEPT, 2001 EVANS RD, CARY, NC 27513 USA
SN  - 2475-2991
J9  - CURR DEV NUTR
JI  - Curr. Dev. Nutr.
DA  - JUN 14
PY  - 2022
VL  - 6
IS  - 6
C7  - nzac089
DO  - 10.1093/cdn/nzac089
WE  - Emerging Sources Citation Index (ESCI)
AN  - WOS:000814802700001
N1  - Times Cited in Web of Science Core Collection:  1
Total Times Cited:  1
Cited Reference Count:  36
ER  -

TY  - JOUR
AU  - Kitamura, Y
AU  - Yamamoto, H
AU  - Yamaguchi, K
TI  - Promoting Sustainable Regional Health Care in Japan: Developing a Public Online Map of Health Care Resources and Information
T2  - HOME HEALTH CARE MANAGEMENT AND PRACTICE
LA  - English
KW  - cancer patients
KW  - geographic information system
KW  - health information system
KW  - health care resource
KW  - health care service
KW  - system model
KW  - Japan
KW  - ACCESS
AB  - To supply sustainable health care to cancer patients, it is important to continuously deliver appropriate information regarding community health care resources and to develop an accessible medical system. We developed an information-sharing system using geographical data called the "Resource Map for Community Cooperation in Cancer Care" (http://cancerqa.scchr.jp/shizuoka/ganmap/). This system is based on registered public data available in Shizuoka Prefecture and provides the user with information concerning more than 7,000 medically related facilities (e.g., hospitals, clinics, and pharmacies). The system's information database was derived from existing official regional data. After a probation period, we identified three factors that promote Information technology (IT) system usage for sustainable health care management: (1) visual presentation of information and usability, (2) information management, and (3) contribution to social innovation.
AD  - Shizuoka Canc Ctr, Shizuoka, Japan
C3  - Shizuoka Cancer Center
FU  - Ministry of Health, Labour and Welfare, Japan [H19-the third-term cancer -general-032, H22-the third-term cancer -general-037]
FX  - The author(s) disclosed receipt of the following financial support for the research, authorship, and/or publication of this article: This work was supported by grants-in-aid for the third-term Cancer Control Strategy Program from the Ministry of Health, Labour and Welfare, Japan (Grants H19-the third-term cancer -general-032, H22-the third-term cancer -general-037).
PU  - SAGE PUBLICATIONS INC
PI  - THOUSAND OAKS
PA  - 2455 TELLER RD, THOUSAND OAKS, CA 91320 USA
SN  - 1084-8223
SN  - 1552-6739
J9  - HOME HLTH CARE MAN P
JI  - Home Health Care Manag. Pract.
DA  - NOV
PY  - 2016
VL  - 28
IS  - 4
SP  - 195
EP  - 200
DO  - 10.1177/1084822316629614
WE  - Emerging Sources Citation Index (ESCI)
AN  - WOS:000442439200001
N1  - Times Cited in Web of Science Core Collection:  0
Total Times Cited:  0
Cited Reference Count:  10
ER  -

TY  - JOUR
AU  - Huang, BX
AU  - Li, HJ
AU  - Huang, ZY
AU  - Huang, JZ
AU  - Sun, JM
TI  - Sustainable Healthy Diets and Demand for the Front-of-Package Labeling: Evidence from Consumption of Fresh Pork
T2  - SUSTAINABILITY
LA  - English
KW  - sustainable healthy diet
KW  - demand
KW  - front of package labeling
KW  - fresh pork
KW  - willingness to pay
KW  - WILLINGNESS-TO-PAY
KW  - CONSUMERS WILLINGNESS
KW  - PREFERENCE
KW  - QUALITY
KW  - FOOD
AB  - Front of Package (FOP) labeling, which assists consumers in understanding the nutritional status of fresh pork, could help reduce Chinese residents' excessive meat intake and greenhouse gas emissions. Nevertheless, little is known about the price elasticity of consumers' demand for the FOP labeling on fresh pork. This study implemented a contingent valuation survey by using a representative survey of 930 adults across China. The results indicated that respondents' demand for FOP labeling applied to fresh pork was price inelastic (-0.209). Moreover, there existed significant population heterogeneity in the price elasticity of demand. Specifically, WTP increased for the urban population and those who paid regular attention to pork's nutritional value. Overall, Chinese consumers had rigid demand for FOP labeling on fresh pork, and policy makers should pay close attention to consumer reactions to the price of FOP labeling and promote this application on fresh pork.
AD  - Minist Agr & Rural Affairs, Inst Food & Nutr Dev, Beijing 100081, Peoples R China
AD  - Univ Sanya, Sch Informat & Intelligence Engn, Sanya 572022, Peoples R China
AD  - Chinese Acad Agr Sci, Dept Logist Serv Ctr, Beijing 100081, Peoples R China
C3  - Ministry of Agriculture & Rural Affairs
C3  - University of Sanya
C3  - Chinese Academy of Agricultural Sciences
FU  - Central Public-interest Scientific Institution Basal Research of the State Council [1610422022002]; Science and Technology Innovation Engineering Project of Chinese Academy of Agricultural Sciences [CAAS-ASTIP-2022-IFND]
FX  - This study is supported by the Central Public-interest Scientific Institution Basal Research of the State Council (1610422022002) and Science and Technology Innovation Engineering Project of Chinese Academy of Agricultural Sciences (CAAS-ASTIP-2022-IFND).
PU  - MDPI
PI  - BASEL
PA  - ST ALBAN-ANLAGE 66, CH-4052 BASEL, SWITZERLAND
SN  - 2071-1050
J9  - SUSTAINABILITY-BASEL
JI  - Sustainability
DA  - OCT
PY  - 2022
VL  - 14
IS  - 19
C7  - 12315
DO  - 10.3390/su141912315
WE  - Science Citation Index Expanded (SCI-EXPANDED)
WE  - Social Science Citation Index (SSCI)
AN  - WOS:000867254100001
N1  - Times Cited in Web of Science Core Collection:  0
Total Times Cited:  0
Cited Reference Count:  46
ER  -

TY  - JOUR
AU  - Franke, H
AU  - Hasseler, M
AU  - Dick, D
AU  - Krebs, S
TI  - A Sustainable Approach for a Smart Human Resource Management in Healthcare
T2  - EUROPEAN JOURNAL OF SUSTAINABLE DEVELOPMENT
LA  - English
KW  - Hospital network
KW  - sustainable healthcare
KW  - nursing pool
AB  - Sustainable healthcare only works with sufficient and high performance employees for all specialized areas. Especially in nursing care more and more employees are needed because of the demographic factor and the shortage of nurses. Furthermore, it needs to take into account that there are nurses, who are still willing to work in this job but have special requirements to the working conditions, e.g. working without night shift or only to special times. One possibility to optimize this scenario is employing job-hoppers in nursing. Another one is founding a regional hospital network. Different clinics, which are located in the same area, establish a joint venture. This joint venture use smart information-technology-support to hire nurses on various and specific requirements. Also, it will be possible for the hospitals to request more staff to fill in gaps of working schedules. The challenge is, to manage all constraints of the corresponding hospitals, e.g. the different processes and the different data-structures. This publication focuses on description of a hospital-network, the processes and the required software.
AD  - Ostfalia Univ Appl Sci, Wolfenbuttel, Germany
AD  - Heidelberg Univ, Heidelberg, Germany
C3  - Ruprecht Karls University Heidelberg
PU  - EUROPEAN CENTER SUSTAINABLE DEVELOPMENT
PI  - ROME
PA  - VIA DEI FIORI 34, ROME, 00172, ITALY
SN  - 2239-5938
SN  - 2239-6101
J9  - EUR J SUSTAIN DEV
JI  - Eur. J. Sustain. Dev.
PY  - 2018
VL  - 7
IS  - 3
SP  - 403
EP  - 412
DO  - 10.14207/ejsd.2018.v7n3p403
WE  - Emerging Sources Citation Index (ESCI)
AN  - WOS:000446111400041
N1  - Times Cited in Web of Science Core Collection:  0
Total Times Cited:  0
Cited Reference Count:  22
ER  -

TY  - JOUR
AU  - Na, Y
AU  - Palikhe, S
AU  - Lim, C
AU  - Kim, S
TI  - Health performance and cost management model for sustainable healthy buildings
T2  - INDOOR AND BUILT ENVIRONMENT
LA  - English
KW  - Sustainable healthy building
KW  - Health performance
KW  - Cost
KW  - Management
KW  - Building life cycle
KW  - Health factor
KW  - INDOOR AIR-QUALITY
KW  - SICK BUILDINGS
KW  - PATHOLOGY
KW  - SYSTEM
AB  - The construction industry is a flourishing business. Demand for sustainable healthy buildings' is rapidly increasing with the growing population. As the population increases, problems associated with health impacts of a building would also increase. Addressing the health problems of buildings could require raising of construction cost. In order to maintain a reasonable cost, a construction project might possibly have to compromise health performance and cost, which thus illustrates the major dilemmas being faced in the construction industry. Proper building health management is obligatory to reduce and control health problems and to maintain comfort levels throughout a building's life cycle. To achieve this, a health performance evaluation model has been proposed to measure the level of health performance throughout a building's life cycle. However, detail solutions of cost issues are not within scope of this paper. The objective of this paper is to propose a health performance and cost management model to achieve satisfactory health performance level within the project budget. The main significance of this model is to establish a decision-making process for decision-makers to improve and identify problems that could affect the health performance of a building throughout a building's life cycle, thus allowing stakeholders to resolve shortcomings and to apply advanced solutions for building upgrade.
AD  - Kyung Hee Univ, Dept Architectural Engn, Yongin 446701, South Korea
C3  - Kyung Hee University
FU  - National Research Foundation of Korea (NRF) - Korea government (MSIP) [2008-0061908]
FX  - The author(s) disclosed receipt of the following financial support for the research, authorship, and/or publication of this article: This work was supported by the National Research Foundation of Korea (NRF) grant funded by the Korea government (MSIP) (no. 2008-0061908).
PU  - SAGE PUBLICATIONS LTD
PI  - LONDON
PA  - 1 OLIVERS YARD, 55 CITY ROAD, LONDON EC1Y 1SP, ENGLAND
SN  - 1420-326X
SN  - 1423-0070
J9  - INDOOR BUILT ENVIRON
JI  - Indoor Built Environ.
DA  - AUG
PY  - 2016
VL  - 25
IS  - 5
SP  - 799
EP  - 808
DO  - 10.1177/1420326X15586585
WE  - Science Citation Index Expanded (SCI-EXPANDED)
AN  - WOS:000380934300008
N1  - Times Cited in Web of Science Core Collection:  4
Total Times Cited:  4
Cited Reference Count:  26
ER  -

TY  - JOUR
AU  - Huss, N
AU  - Ikiugu, MN
AU  - Hackett, F
AU  - Sheffield, PE
AU  - Palipane, N
AU  - Groome, J
TI  - Education for sustainable health care: From learning to professional practice
T2  - MEDICAL TEACHER
LA  - English
KW  - Sustainable health care education
KW  - environment
KW  - resource stewardship
KW  - humanistic learning principles
AB  - A number of planetary boundaries, including climate change as a result of greenhouse gas emissions, has already been exceeded. This situation has deleterious consequences for public health. Paradoxically, 4.4% of these emissions are attributable to the healthcare sector. These problems have not been sufficiently acknowledged in health professions curricula. This paper addresses two main issues, humanistic learning and the application of knowledge acquisition to clinical practice. Humanistic learning principles can be used to emphasize learner-centered approaches, including knowledge acquisition and reflection to increase self-awareness. Applying humanistic principles in everyday life and clinical practice can encourage stewardship, assisting students to become agents for change. In terms of knowledge and skills application to clinical practice, an overview of varied and novel approaches of how sustainable education can be integrated at different stages of training across several health care professions is provided. The Health and Environment Adaptive Response Taskforce (HEART) platform as an example of creating empowered learners, the NurSusTOOLKIT, a multi-disciplinary collaboration offering free adaptable educational resources for educators and the Greener Anaesthesia and Sustainability Project (GASP), an example of bridging the transition to clinical practice, are described.
AD  - Hsch Esslingen, Esslingen Am Neckar, Germany
AD  - Univ South Dakota, Occupat Therapy Dept, Vermillion, SD USA
AD  - Univ Calgary, Rural Family Med Dept, Calgary, AB, Canada
AD  - Icahn Sch Med Mt Sinai, New York, NY USA
AD  - Farleigh Hosp, Chelmsford, England
AD  - Barts & London Sch Anesthesia, London, England
C3  - University of South Dakota
C3  - University of Calgary
C3  - Icahn School of Medicine at Mount Sinai
FU  - European Union Erasmusthorn Scheme [2014-1-UK01-KA203-001645]
FX  - The NurSusTOOLKIT project (www.nursus.eu) was funded by the European Union ErasmusthornScheme Project Number 2014-1-UK01-KA203-001645.
PU  - TAYLOR & FRANCIS LTD
PI  - ABINGDON
PA  - 2-4 PARK SQUARE, MILTON PARK, ABINGDON OR14 4RN, OXON, ENGLAND
SN  - 0142-159X
SN  - 1466-187X
J9  - MED TEACH
JI  - Med. Teach.
DA  - OCT 2
PY  - 2020
VL  - 42
IS  - 10
SP  - 1097
EP  - 1101
DO  - 10.1080/0142159X.2020.1797998
C6  - JUL 2020
WE  - Science Citation Index Expanded (SCI-EXPANDED)
WE  - Social Science Citation Index (SSCI)
AN  - WOS:000555237200001
N1  - Times Cited in Web of Science Core Collection:  16
Total Times Cited:  16
Cited Reference Count:  30
ER  -

TY  - JOUR
AU  - Reyes, LI
AU  - Constantinides, SV
AU  - Bhandari, S
AU  - Frongillo, EA
AU  - Schreinemachers, P
AU  - Wertheim-Heck, S
AU  - Walls, H
AU  - Holdsworth, M
AU  - Laar, A
AU  - Nguyen, T
AU  - Turner, C
AU  - Wellard, K
AU  - Blake, CE
TI  - Actions in global nutrition initiatives to promote sustainable healthy diets
T2  - GLOBAL FOOD SECURITY-AGRICULTURE POLICY ECONOMICS AND ENVIRONMENT
LA  - English
KW  - Food system
KW  - Food environments
KW  - Food choice
KW  - Nutrition initiatives
KW  - Sustainable healthy diets
KW  - Demand creation
KW  - FOOD SAFETY
KW  - POLICY
AB  - Multiple recent global nutrition initiatives have recommended actions to transform food systems to improve food environments and food choice. This study aimed to identify actions recommended by these initiatives and understand their similarities and differences. Twelve global nutrition initiatives were reviewed, collectively spanning 13 action themes and accompanying strategies. Action themes were analyzed according to primary focus on either food environments and their food system drivers or food choice. Representation of the 13 actions varied across initiatives. Some actions overlapped; others were infrequently represented. Strategies targeting food environments and their food system drivers were more frequently recommended than strategies targeting food choice for 11 of the 13 action themes. Although these global initiatives share a mission to improve nutrition through food systems and food environments, less attention has been allocated to individual food choice and sustainability.
AD  - Univ South Carolina, Dept Hlth Promot Educ & Behav, Arnold Sch Publ Hlth, Columbia, SC 29208 USA
AD  - World Vegetable Ctr, Bangkok, Thailand
AD  - Wageningen Univ & Res, Environm Policy Grp, Wageningen, Netherlands
AD  - London Sch Hyg & Trop Med, Fac Publ Hlth & Policy, Dept Global Hlth & Dev, London, England
AD  - Univ Montpellier, UMR MoISA Montpellier Interdisciplinary Ctr Susta, CIRAD, CIHEAM IAMM,INRAE,Inst Agro,IRD, Montpellier, France
AD  - Univ Ghana, Sch Publ Hlth, Dept Populat Family & Reprod Hlth, Accra, Ghana
AD  - FHI Solut FHI 360, Alive & Thr Southeast Asia, Hanoi, Vietnam
AD  - Univ Greenwich, Nat Resources Inst, Food & Markets Dept, London, England
AD  - Univ Greenwich, Nat Resources Inst, Livelihoods & Inst Dept, Greenwich, England
C3  - University of South Carolina System
C3  - University of South Carolina Columbia
C3  - Wageningen University & Research
C3  - University of London
C3  - London School of Hygiene & Tropical Medicine
C3  - CIHEAM
C3  - CIHEAM IAM Montpellier
C3  - CIRAD
C3  - INRAE
C3  - Institut Agro
C3  - Institut de Recherche pour le Developpement (IRD)
C3  - Universite de Montpellier
C3  - University of Ghana
C3  - University of Greenwich
C3  - University of Greenwich
FU  - Drivers of Food Choice Competitive Grants Programs; UK Government's Foreign, Commonwealth, and Development Office; Bill & Melinda Gates Foundation [OPP1110043]
FX  - This research has been funded by the Drivers of Food Choice Competitive Grants Programs, which is funded by the UK Government's Foreign, Commonwealth, and Development Office and the Bill & Melinda Gates Foundation (OPP1110043), and managed by the University of South Carolina, Arnold School of Public Health, USA; however, the views expressed do not necessarily reflect the UK Government's official policies. Under the grant conditions of the Foundation, a Creative Commons Attribution 4.0 Generic License has already been assigned to the Author Accepted Manuscript version that might arise from this submission.
PU  - ELSEVIER
PI  - AMSTERDAM
PA  - RADARWEG 29, 1043 NX AMSTERDAM, NETHERLANDS
SN  - 2211-9124
J9  - GLOB FOOD SECUR-AGR
JI  - Glob. Food Secur.-Agric.Policy
DA  - DEC
PY  - 2021
VL  - 31
C7  - 100585
DO  - 10.1016/j.gfs.2021.100585
C6  - OCT 2021
WE  - Science Citation Index Expanded (SCI-EXPANDED)
WE  - Social Science Citation Index (SSCI)
AN  - WOS:000710875600001
N1  - Times Cited in Web of Science Core Collection:  1
Total Times Cited:  1
Cited Reference Count:  58
ER  -

TY  - JOUR
AU  - Ahn, H
AU  - Son, S
AU  - Park, K
AU  - Kim, S
TI  - Cost assessment model for sustainable health and safety management of high-rise residential buildings in Korea
T2  - JOURNAL OF ASIAN ARCHITECTURE AND BUILDING ENGINEERING
LA  - English
KW  - Health and safety management
KW  - cost assessment
KW  - cost unbalance
KW  - high-rise residential building
KW  - regression model
AB  - The accident rate in the Korean construction industry is much higher compared to the one in other industries. One of the main reasons for this problem is the health and safety management cost (HSC) estimation method which does not reflect the project features at construction sites. In Korea, health and safety management cost is estimated by applying a legally designated ratio in proportion to construction cost without reflecting construction features, such as the building's shape, number of floors, and construction period. However, such a method does not fulfill the cost for the gradually strengthening safety management of high-rise residential buildings. Therefore, the objective of this paper is to develop a cost assessment model for sustainable health and safety management of high-rise residential buildings. For this purpose, actual data of 23 completed projects were collected and analyzed to identify problems and influence factors of HSC assessment and to establish a regression model. By applying the model established for five new sites as a case, its validation was verified. The results of this study will be utilized as reference data for the HSC estimation method and its relevant policy establishment.
AD  - Kyung Hee Univ, Dept Architectural Engn, Suwon, South Korea
AD  - Kyung Hee Univ, Dept Nucl Engn, Suwon, South Korea
C3  - Kyung Hee University
C3  - Kyung Hee University
FU  - National Research Foundation of Korea (NRF) - Korean government (MSIT) [2018M2B2B1065635]; National Research Foundation of Korea (NRF) - Korean government (MOE) [2017R1D1A1B04033761]
FX  - This work was supported by the National Research Foundation of Korea (NRF) grant funded by the Korean government (MSIT) (No. 2018M2B2B1065635). This work was supported by the National Research Foundation of Korea (NRF) grant funded by the Korean government (MOE) (No. 2017R1D1A1B04033761).
PU  - TAYLOR & FRANCIS LTD
PI  - ABINGDON
PA  - 2-4 PARK SQUARE, MILTON PARK, ABINGDON OR14 4RN, OXON, ENGLAND
SN  - 1346-7581
SN  - 1347-2852
J9  - J ASIAN ARCHIT BUILD
JI  - J. Asian Archit. Build. Eng.
DA  - MAY 4
PY  - 2022
VL  - 21
IS  - 3
SP  - 689
EP  - 700
DO  - 10.1080/13467581.2021.1902334
C6  - MAR 2021
WE  - Science Citation Index Expanded (SCI-EXPANDED)
WE  - Arts &amp; Humanities Citation Index (A&amp;HCI)
AN  - WOS:000632721800001
N1  - Times Cited in Web of Science Core Collection:  1
Total Times Cited:  1
Cited Reference Count:  30
ER  -

TY  - JOUR
AU  - Golbazi, M
AU  - Aktas, CB
TI  - LEED CERTIFICATION AND PATIENT WELLBEING IN GREEN HEALTHCARE FACILITIES
T2  - JOURNAL OF GREEN BUILDING
LA  - English
KW  - LEED Healthcare
KW  - green building
KW  - green hospital
KW  - patient satisfaction
KW  - HCAHPS
KW  - hospital design
KW  - SUNLIGHT
KW  - COMFORT
KW  - DESIGN
KW  - LENGTH
KW  - IMPACT
AB  - Beyond resource efficiencies, green buildings aim to create healthy indoor environments for building occupants. In terms of improving occupant well-being, a unique case emerges for healthcare facilities, whose patients may be at a vulnerable state. In the U.S., the Leadership in Energy and Environmental Design (LEED) rating system has become the most widely recognized certification system for green buildings, including green healthcare facilities and buildings. Hospitals with high total scores in the LEED rating system are green buildings but may not necessarily be the optimal green healthcare environment from a patient's wellbeing perspective. Certified healthcare facilities were analyzed in terms of their credit valuation to assess whether healthcare facilities prioritize specific criteria that influence patient wellbeing and recovery time. Analysis of results indicate hospitals may be valuing the level of certification more than those credits that were deemed relevant for patient wellbeing and rate of recovery, either due to lack of information or due to economic constraints. To consolidate the previous results and to compare the performance of LEED certified green hospitals to the national average, the Hospital Consumer Assessment of Healthcare Providers and Systems (HCAHPS) survey was analyzed for patients' perspectives on the healthcare facility. Results indicate higher satisfaction in green hospitals' overall patient care performance as well as a greater tendency to recommend green hospitals to others compared to the national average. No statistical significance was found for hospital cleanliness and quietness between green hospitals and the national average.
   HIGHLIGHTS
   Hospital LEED scores not directly aligned with credits that affect patient wellbeing
   HCAHPS survey results compared green hospitals to the national average
   Overall patient satisfaction 3.6% higher in green hospitals versus non-green hospitals
   Patients self-reported 5.6% more likeliness to recommend green hospitals to others
   No statistical difference observed for hospital cleanliness or quietness
AD  - Univ Delaware, Coll Earth Ocean & Environm, 111 Robinson Hall, Newark, DE 19716 USA
AD  - TED Univ, Dept Civil Engn, Ziya Gokalp Cad 48, TR-06420 Ankara, Turkey
C3  - University of Delaware
C3  - Ted University
PU  - COLLEGE PUBLISHING
PI  - GLEN ALLEN
PA  - 12309 LYNWOOD DR, GLEN ALLEN, VA 23059 USA
SN  - 1552-6100
SN  - 1943-4618
J9  - J GREEN BUILD
JI  - J. Green Build.
PY  - 2020
VL  - 15
IS  - 4
SP  - 3
EP  - 18
WE  - Arts &amp; Humanities Citation Index (A&amp;HCI)
AN  - WOS:000600673800001
N1  - Times Cited in Web of Science Core Collection:  2
Total Times Cited:  2
Cited Reference Count:  42
ER  -

TY  - JOUR
AU  - Hachem, F
AU  - Vanham, D
AU  - Moreno, LA
TI  - Territorial and Sustainable Healthy Diets
T2  - FOOD AND NUTRITION BULLETIN
LA  - English
KW  - Mediterranean diet
KW  - New Nordic diet
KW  - sustainable healthy diets
KW  - environmentally sustainable diets
KW  - territorial diets
AB  - The rapid changes that societies have gone through in the last few decades have led to the increase in the prevalence of malnutrition in all its forms and to the degradation of natural resources and the environment. The change in the dietary habits and production systems are responsible for much of this change. Some territorial diets have been shown as potentially capable of reversing these trends by positively contributing to the health of people and the environment such as the Mediterranean Diet and the New Nordic Diet. In this paper, we review the contribution of these 2 diets to health and nutrition and to environmental, sociocultural, and economic sustainability proposing pertinent indicators. Learning from a culturally established diet and a constructed one, tradeoff could be reached to ensure better health and sustainability outcomes. Strong factors for achieving this goal lie in building on the sociocultural appropriation of diets, having the proper tools and indicators, investing in cross-sector collaboration and policy coherence, and having the necessary political support to push the agenda of sustainability forward.
AD  - Food & Agr Org United Nat, Rome, Italy
AD  - European Commiss, Joint Res Ctr JRC, Ispra, Italy
AD  - Univ Zaragoza, Zaragoza, Spain
AD  - Inst Salud Carlos III, Ctr Invest Biomed Red Fisiopatol Obesidad & Nutr, Madrid, Spain
C3  - Food & Agriculture Organization of the United Nations (FAO)
C3  - European Commission Joint Research Centre
C3  - EC JRC ISPRA Site
C3  - University of Zaragoza
C3  - CIBER - Centro de Investigacion Biomedica en Red
C3  - CIBEROBN
C3  - Instituto de Salud Carlos III
FU  - FAO
FX  - The author(s) disclosed receipt of the following financial support for the research, authorship, and/or publication of this article: This paper was made possible in part with funding from FAO.
PU  - SAGE PUBLICATIONS INC
PI  - THOUSAND OAKS
PA  - 2455 TELLER RD, THOUSAND OAKS, CA 91320 USA
SN  - 0379-5721
SN  - 1564-8265
J9  - FOOD NUTR BULL
JI  - Food Nutr. Bull.
DA  - DEC
PY  - 2020
VL  - 41
IS  - 2_SUPPL
SP  - 87S
EP  - 103S
DO  - 10.1177/0379572120976253
WE  - Science Citation Index Expanded (SCI-EXPANDED)
AN  - WOS:000601815000006
N1  - Times Cited in Web of Science Core Collection:  12
Total Times Cited:  12
Cited Reference Count:  89
ER  -

TY  - JOUR
AU  - Barna, S
AU  - Maric, F
AU  - Simons, J
AU  - Kumar, S
AU  - Blankestijn, PJ
TI  - Education for the Anthropocene: Planetary health, sustainable health care, and the health workforce
T2  - MEDICAL TEACHER
LA  - English
KW  - Curriculum
KW  - education environment
KW  - multiprofessional
KW  - public health
KW  - ethics
KW  - attitudes
KW  - LEARNING-OBJECTIVES
KW  - CHALLENGES
AB  - Over the past few centuries, human activity has wrought dramatic changes in the natural systems that support human life. Planetary health is a useful concept for health profession education (HPE) teaching and practice because it situates health within a broader understanding of the interdependent socio-ecological drivers of human and planetary health. It facilitates novel ways of protecting both population health and the natural environment on which human health and well-being depends. This paper focuses on the climate crisis as an example of the relationship between environmental change, healthcare, and education. We analyze how HPE can help decarbonize the healthcare sector to address both climate change and inequity in health outcomes. Based on the healthcare practitioner's mandate of beneficence, we propose simple learning objectives to equip HPE graduates with the knowledge, skills, and values to create a sustainable health system, using carbon emission reductions as an example. These learning objectives can be integrated into HPE without adding unduly to the curriculum load.
AD  - Ctr Sustainable Healthcare, Educ, Oxford, England
AD  - Queen Mary Univ, Ctr Primary Care & Publ Hlth, London, England
AD  - Environm Physiotherapy Assoc, Oslo, Norway
AD  - Univ Cambridge, Sch Clin Med, Cambridge, England
AD  - Sheffield Teaching Hosp NHS Fdn Trust, Sheffield, S Yorkshire, England
AD  - Azim Premji Univ, Sch Arts & Sci, Bengaluru, India
AD  - Univ Toronto, Ontario Inst Studies Educ, Climate Change Educ, Toronto, ON, Canada
AD  - Univ Med Ctr Utrecht, Utrecht, Netherlands
C3  - University of London
C3  - Queen Mary University London
C3  - University of Cambridge
C3  - University of Sheffield
C3  - University of Toronto
C3  - University Toronto Affiliates
C3  - University Health Network Toronto
C3  - Utrecht University
C3  - Utrecht University Medical Center
PU  - TAYLOR & FRANCIS LTD
PI  - ABINGDON
PA  - 2-4 PARK SQUARE, MILTON PARK, ABINGDON OR14 4RN, OXON, ENGLAND
SN  - 0142-159X
SN  - 1466-187X
J9  - MED TEACH
JI  - Med. Teach.
DA  - OCT 2
PY  - 2020
VL  - 42
IS  - 10
SP  - 1091
EP  - 1096
DO  - 10.1080/0142159X.2020.1798914
C6  - AUG 2020
WE  - Science Citation Index Expanded (SCI-EXPANDED)
AN  - WOS:000561486100001
N1  - Times Cited in Web of Science Core Collection:  16
Total Times Cited:  16
Cited Reference Count:  46
ER  -

TY  - JOUR
AU  - Engelseth, P
AU  - Kozlowski, R
AU  - Kamecka, K
AU  - Gawinski, L
AU  - Glavee-Geo, R
TI  - Framing Sustainable Healthcare Services
T2  - INTERNATIONAL JOURNAL OF ENVIRONMENTAL RESEARCH AND PUBLIC HEALTH
LA  - English
KW  - healthcare
KW  - sustainability
KW  - logistical operations
KW  - ecosystems
KW  - framing
KW  - overflowing
KW  - exchange economy
KW  - integration
KW  - interdependency
KW  - process thinking
KW  - FRAMEWORK
AB  - This paper develops an analytical framework using process thinking to achieve sustainable healthcare services. Healthcare is characterised by low economic efficiency. At the same time, it is embedded in ethical concerns related to society and nature. Healthcare is thus conceptualised as functionality in an ecosystem. The patient is woven into both nature and society. Given the complex nature of healthcare services, we seek an alternative way to understand healthcare services, focusing on the exchange aspect of the economy. We offer a conceptual model that helps build an analytical framework focusing on how practitioners and leaders in healthcare frame their activities. This framing provides guidance in healthcare practice. Furthermore, framing is associated with both healthcare service providers as well as patients and next of kin-the recipients. This framework aims to guide practical research and development activities in healthcare.
AD  - Univ Troms, Tromso Sch Business & Econ, Narvik Campus, N-8505 Narvik, Norway
AD  - Univ Lodz, Fac Management, Ctr Secur Technol Logist, PL-90237 Lodz, Poland
AD  - Med Univ Lodz, Fac Hlth Sci, Dept Management & Logist Hlth Care, PL-90131 Lodz, Poland
AD  - Norwegian Univ Technol & Sci, Dept Int Business, N-6009 Alesund, Norway
C3  - UiT The Arctic University of Tromso
C3  - University of Lodz
C3  - Medical University Lodz
PU  - MDPI
PI  - BASEL
PA  - ST ALBAN-ANLAGE 66, CH-4052 BASEL, SWITZERLAND
SN  - 1660-4601
J9  - INT J ENV RES PUB HE
JI  - Int. J. Environ. Res. Public Health
DA  - JUN
PY  - 2021
VL  - 18
IS  - 12
C7  - 6336
DO  - 10.3390/ijerph18126336
WE  - Science Citation Index Expanded (SCI-EXPANDED)
WE  - Social Science Citation Index (SSCI)
AN  - WOS:000666685800001
N1  - Times Cited in Web of Science Core Collection:  0
Total Times Cited:  0
Cited Reference Count:  46
ER  -

TY  - JOUR
AU  - Taie, ES
TI  - Emergence of Greening Hospitals is a future challenge for nurse managers: Designing and validating protocol
T2  - INTERNATIONAL JOURNAL OF HEALTHCARE MANAGEMENT
LA  - English
KW  - Green hospital
KW  - waste management
KW  - green benefits
KW  - green team
KW  - green buildings
KW  - HEALTH
AB  - Background: Green hospital promotes public health by continually reducing their environmental impact and ultimately eliminating its contribution to the burden of disease.
   Aim: To design and validate protocol for Greening Hospitals in Egyptian hospitals.
   Method: It is a quasi-experimental study. The study subjects consisted of managers (112) and (45) jury groups. It was conducted in two private internationally accredited hospitals. Three tools were used for collecting data (Managers' knowledge about green hospital questionnaire, Green Hospital Checklist, and opinionnaire).
   Results: (91.07%) of managers had unsatisfactory knowledge about the green hospital before awareness sessions. While, post-awareness sessions (86.6%) had satisfactory knowledge levels. (51.785%) of managers perceived practice of green health poor. All managers accepted suggested steps of greening hospital protocol. Regarding, validation of the designed greening hospital protocol as reported by a panel of experts, all agreed upon the designed protocol.
   Conclusion: Managers lacked knowledge about the green hospital before awareness sessions. Compared to post-awareness sessions they had a satisfactory knowledge level. Managers perceived the practice of green health as poor. Finally, a protocol for greening hospitals was designed and validated.
AD  - Helwan Univ, Fac Nursing, Cairo 11795, Egypt
C3  - Egyptian Knowledge Bank (EKB)
C3  - Helwan University
PU  - ROUTLEDGE JOURNALS, TAYLOR & FRANCIS LTD
PI  - ABINGDON
PA  - 2-4 PARK SQUARE, MILTON PARK, ABINGDON OX14 4RN, OXON, ENGLAND
SN  - 2047-9700
SN  - 2047-9719
J9  - INT J HEALTHCARE MAN
JI  - Int. J. Healthcare Manag.
DO  - 10.1080/20479700.2022.2130642
C6  - NOV 2022
WE  - Emerging Sources Citation Index (ESCI)
AN  - WOS:000880453000001
N1  - Times Cited in Web of Science Core Collection:  0
Total Times Cited:  0
Cited Reference Count:  27
ER  -

TY  - JOUR
AU  - Oh, O
AU  - Lim, J
AU  - Lim, C
AU  - Kim, S
TI  - A Health Performance and Cost Optimization Model for Sustainable Healthy Buildings
T2  - JOURNAL OF ASIAN ARCHITECTURE AND BUILDING ENGINEERING
LA  - English
KW  - health performance
KW  - health management
KW  - health-friendly resources
KW  - cost
KW  - optimization
KW  - INDOOR AIR-QUALITY
AB  - To construct a sustainable and healthy building, it is necessary to build a system capable of efficiently analyzing, assessing and managing health performance data over the life cycle of a building. To fulfill such needs, health-friendly resources database, life cycle health-performance tree, health performance evaluation and health management concepts were suggested. Such studies focused on health performance. Selecting building materials based only on their health performance while ignoring cost is likely to lead to not only rapid construction cost increases, but also higher maintenance costs. For cost-benefit management, the health performance and cost management model was proposed. However, while the model can be used in decision-making, it is unable to suggest an optimization solution. To supplement this need, this study proposes a health performance and cost optimization model for sustainable healthy buildings. The model proposed here is composed of simulation and optimization modules for health performance and cost using the concepts mentioned above.
AD  - Kyung Hee Univ, Dept Architectural Engn, Yongin, Gyeonggi Do, South Korea
C3  - Kyung Hee University
PU  - TAYLOR & FRANCIS LTD
PI  - ABINGDON
PA  - 2-4 PARK SQUARE, MILTON PARK, ABINGDON OR14 4RN, OXON, ENGLAND
SN  - 1346-7581
SN  - 1347-2852
J9  - J ASIAN ARCHIT BUILD
JI  - J. Asian Archit. Build. Eng.
DA  - MAY
PY  - 2017
VL  - 16
IS  - 2
SP  - 303
EP  - 309
DO  - 10.3130/jaabe.16.303
WE  - Science Citation Index Expanded (SCI-EXPANDED)
WE  - Arts &amp; Humanities Citation Index (A&amp;HCI)
AN  - WOS:000402830300008
N1  - Times Cited in Web of Science Core Collection:  3
Total Times Cited:  3
Cited Reference Count:  25
ER  -

TY  - JOUR
AU  - Leksono, EB
AU  - Suparno, S
AU  - Vanany, I
TI  - Integration of a Balanced Scorecard, DEMATEL, and ANP for Measuring the Performance of a Sustainable Healthcare Supply Chain
T2  - SUSTAINABILITY
LA  - English
KW  - sustainable healthcare supply chain
KW  - performance measurement
KW  - performance of perspectives and indicators
KW  - sustainability aspects
KW  - intangible characteristics
KW  - MANAGEMENT
KW  - FRAMEWORK
KW  - INDUSTRY
KW  - COMPANY
KW  - MODEL
AB  - The main purpose of this study is to develop a sustainable healthcare supply chain performance measurement (SHSCPM) model, which simultaneously considers intangible characteristics and sustainability aspects to ensure customer and/or stakeholder satisfaction. This model combines a balanced scorecard (BSC) with a decision-making trial and evaluation laboratory (DEMATEL) and analytical network process (ANP). After the arrangement and classification of perspectives and indicators from a literature review, the strategy map of the BSC is designed with DEMATEL. Furthermore, this study used a survey with in-depth interviews of seven expert respondents to make a pair-wise comparison between perspectives and indicators in order to determine the weights of indicators, perspectives, and sustainability aspects on ANP. The study finds the following. First, the innovation and learning perspective that reflects intangible assets has the most influence on the others but is not important, while the customer perspective has the most importance for SHSC performance. Second, the economic aspect has the greatest weight, followed by social and environmental aspects. Finally, indicators of the financial and customer perspectives as drivers of SHSC performance consist of profit, quality of service, revenue, customer satisfaction, and stakeholder satisfaction. Further, indicators of the economic aspect of sustainability have the most effect on SHSC performance, followed by social and environmental aspects. Furthermore, human resources, as an intangible asset and key factor in social aspects, are main factor in improving SHSC performance.
AD  - Univ Muhammadiyah Gresik, Dept Ind Engn, Gresik 61121, Indonesia
AD  - Inst Teknol Sepuluh Nopember ITS, Dept Ind Engn, Surabaya 60111, Indonesia
C3  - Institut Teknologi Sepuluh Nopember
FU  - Ministry of Research, Technology and Higher Education of the Republic of Indonesia
FX  - Partially of the research was funded by the grant scheme for doctoral dissertation research, Ministry of Research, Technology and Higher Education of the Republic of Indonesia, 2018.
PU  - MDPI
PI  - BASEL
PA  - ST ALBAN-ANLAGE 66, CH-4052 BASEL, SWITZERLAND
SN  - 2071-1050
J9  - SUSTAINABILITY-BASEL
JI  - Sustainability
DA  - JUL 1
PY  - 2019
VL  - 11
IS  - 13
C7  - 3626
DO  - 10.3390/su11133626
WE  - Science Citation Index Expanded (SCI-EXPANDED)
WE  - Social Science Citation Index (SSCI)
AN  - WOS:000477051900125
N1  - Times Cited in Web of Science Core Collection:  23
Total Times Cited:  23
Cited Reference Count:  37
ER  -

TY  - JOUR
AU  - Kim, SH
AU  - Joo, HJ
AU  - Kim, JY
AU  - Kim, HJ
AU  - Park, EC
TI  - Healthcare Policy Agenda for a Sustainable Healthcare System in Korea: Building Consensus Using the Delphi Method
T2  - JOURNAL OF KOREAN MEDICAL SCIENCE
LA  - English
KW  - Healthcare Policy
KW  - Sustainability
KW  - Delphi Method
KW  - Agenda
KW  - DIAGNOSIS
KW  - FRAMEWORK
AB  - properly Background: The purpose of this study is to suggest priority tasks necessary for building a sustainable healthcare system in Korea based on the Delphi consensus among healthcare professionals. Methods: Twenty-five items covering the three categories that make up healthcare policy (healthcare demand, supply, and environment) were selected based on a literature evaluation. Email surveys were also analyzed using a two-round modified Delphi method. Of 59 experts, 21 completed the first and second rounds. Each item asked about the degree of importance and urgency, and the answers were rated on a 9-point Likert scale. A coefficient of variation less than 50% for each item in the Delphi survey meant that consensus was reached. Only items that meet a predetermined threshold are prioritized (agreement >= 90%, average importance score and urgency score >= 6.5).Results: Eight items that satisfy all three criteria were set as priorities for a sustainable healthcare system. These tasks are "Securing the financial soundness of the National Health Insurance (NHI)," "Solving the problem of low fertility," "Strengthening response to public health crises such as infectious or environmental diseases," "Bio-health technology innovation using D.N.A (Data, Network, AI)," "Intensive management of dementia patients," "Mental healthcare and suicide prevention," "Reform of the operation structure of the NHI Service," and "Reform the healthcare delivery system and payment system."Conclusion: The eight items for which consensus was reached in this study should be prioritized for Korea's sustainable healthcare system. Health policy makers will need to put considerable effort into researching and establishing these priorities.
AD  - Yonsei Univ Coll Med, Dept Prevent Med, Seoul, South Korea
AD  - Yonsei Univ, Inst Hlth Serv Res, Seoul, South Korea
AD  - Yonsei Univ, Grad Sch, Dept Publ Hlth, Seoul, South Korea
AD  - Natl Evidence Based Healthcare Collaborating Agcy, Div Healthcare Res & Res Planning, Seoul, South Korea
AD  - Yonsei Univ Coll Med, Inst Hlth Serv Res, Dept Prevent Med, 50-1 Yonsei Ro, Seoul 03722, South Korea
C3  - Yonsei University
C3  - Yonsei University Health System
C3  - Yonsei University
C3  - Yonsei University
C3  - National Evidence-based Healthcare Collaborating Agency (NECA)
C3  - Yonsei University
C3  - Yonsei University Health System
FU  - National Evidence-based Healthcare Collaborating Agency (NECA) in Korea [NECA-P-21-003]
FX  - This study was part of the research project (No. NECA-P-21-003) funded by the National Evidence-based Healthcare Collaborating Agency (NECA) in Korea.
PU  - KOREAN ACAD MEDICAL SCIENCES
PI  - SEOUL
PA  - 302 75 DONG DU ICHON, DONG YONGSAN KU, SEOUL 140 031, SOUTH KOREA
SN  - 1011-8934
SN  - 1598-6357
J9  - J KOREAN MED SCI
JI  - J. Korean Med. Sci.
DA  - OCT 10
PY  - 2022
VL  - 37
IS  - 39
C7  - e284
DO  - 10.3346/jkms.2022.37.e284
WE  - Science Citation Index Expanded (SCI-EXPANDED)
AN  - WOS:000877098700005
N1  - Times Cited in Web of Science Core Collection:  0
Total Times Cited:  0
Cited Reference Count:  36
ER  -

TY  - JOUR
AU  - Teherani, A
AU  - Nishimura, H
AU  - Apatira, L
AU  - Newman, T
AU  - Ryan, S
TI  - Identification of core objectives for teaching sustainable healthcare education
T2  - MEDICAL EDUCATION ONLINE
LA  - English
KW  - Medical education
KW  - climate change
KW  - objectives
KW  - Delphi
KW  - sustainable healthcare education
KW  - CLIMATE-CHANGE
KW  - ENVIRONMENTAL-CHANGE
KW  - LEARNING-OBJECTIVES
KW  - CONTENT VALIDITY
KW  - CHALLENGES
KW  - RECOMMENDATIONS
KW  - PHYSICIAN
AB  - Background: Physicians will be called upon to care for patients who bear the burden of disease from the impact of climate change and ecologically irresponsible practices which harm ecosystems and contribute to climate change. However, physicians must recognize the connection between the climate, ecosystems, sustainability, and health and their responsibility and capacity in changing the status quo. Sustainable healthcare education (SHE), defined as education about the impact of climate change and ecosystem alterations on health and the impact of the healthcare industry on the aforementioned, is vital to prevention of adverse health outcomes due to the changing climate and environment.
   Objective: To systematically determine which and when a set of SHE objectives should be included in the medical education continuum.
   Design: Fifty-two SHE experts participated in a two-part modified-Delphi study. A survey was developed based on 21 SHE objectives. Respondents rated the importance of each objective and when each objective should be taught. Descriptive statistics and an item-level content validity index (CVI) were used to analyze data.
   Results: Fifteen of the objectives achieved a content validity index of 78% or greater. The remaining objectives had content validity indices between 58% and 77%. The preclinical years of medical school were rated as the optimal time for introducing 13 and the clinical years for introducing six of the objectives. Respondents noted the definition of environmental sustainability should be learned prior to medical school and identifying ways to improve the environmental sustainability of health systems in post-graduate training.
   Conclusions: This study proposes SHE objectives for the continuum of medical education. These objectives ensure the identity of the physician includes the requisite awareness and competence to care for patients who experience the impact of climate and environment on health and advocate for sustainability of the health systems in which they work.
AD  - Univ Calif San Francisco, Sch Med, Dept Med, San Francisco, CA 94143 USA
AD  - Univ Calif San Francisco, Sch Med, Ctr Fac Educators, San Francisco, CA 94143 USA
AD  - Permanente Med Grp Inc, Occupat Hlth Serv, San Francisco, CA USA
AD  - Univ Calif San Francisco, Sch Med, Dept Epidemiol & Biostat, San Francisco, CA USA
AD  - Univ Calif San Francisco, Sch Med, Dept Pediat, San Francisco, CA USA
AD  - Univ Calif San Francisco, Sch Med, Dept Anesthesia, San Francisco, CA USA
AD  - Univ Calif San Francisco, Residency Program Gen Prevent Med & Publ Hlth, San Francisco, CA 94143 USA
C3  - University of California System
C3  - University of California San Francisco
C3  - University of California System
C3  - University of California San Francisco
C3  - Permanente Medical Groups
C3  - University of California System
C3  - University of California San Francisco
C3  - University of California System
C3  - University of California San Francisco
C3  - University of California System
C3  - University of California San Francisco
C3  - University of California System
C3  - University of California San Francisco
FU  - University of California, San Francisco Center for Faculty Educators Educational Scholarship
FX  - The authors wish to thank the University of California, San Francisco Center for Faculty Educators Educational Scholarship and Consultation Group (ESCape) and Sarah Walpole for their thoughtful guidance. The University of California, San Francisco Committee for Human Research Institutional Review Board approved the research protocol on 10 May 2015 IRB# 15-16,609.
PU  - TAYLOR & FRANCIS LTD
PI  - ABINGDON
PA  - 2-4 PARK SQUARE, MILTON PARK, ABINGDON OR14 4RN, OXON, ENGLAND
SN  - 1087-2981
J9  - MED EDUC ONLINE
JI  - Med. Educ. Online
DA  - OCT 12
PY  - 2017
VL  - 22
C7  - 1386042
DO  - 10.1080/10872981.2017.1386042
WE  - Social Science Citation Index (SSCI)
AN  - WOS:000417284000001
N1  - Times Cited in Web of Science Core Collection:  34
Total Times Cited:  34
Cited Reference Count:  31
ER  -

TY  - JOUR
AU  - Gaba, GS
AU  - Hedabou, M
AU  - Kumar, P
AU  - Braeken, A
AU  - Liyanage, M
AU  - Alazab, M
TI  - Zero knowledge proofs based authenticated key agreement protocol for sustainable healthcare
T2  - SUSTAINABLE CITIES AND SOCIETY
LA  - English
KW  - Sustainable healthcare
KW  - Internet of Things
KW  - Mutual authentication
KW  - Physically unclonable function
KW  - Security
KW  - Zero knowledge proofs
KW  - WIRELESS SENSOR NETWORKS
KW  - USER AUTHENTICATION
KW  - INDUSTRIAL INTERNET
KW  - PRIVACY PROTECTION
KW  - SCHEME
KW  - SECURE
KW  - ROBUST
AB  - Upgradation of technologies for sustainable smart cities has led to rapid growth in Internet of Things (IoT) applications, including e-healthcare services wherein smart devices collect patient data and deliver it remotely to the servers in real-time. Despite its enormous benefits, IoT in healthcare has not received much attention primarily due to the risk of unauthorized access to confidential medical information enabled by the vulnerable wireless channel for communication. Besides, tiny IoT devices have limited computing power and storage capabilities that prevent administrators from using complex and resource-hungry security protocols. The cyber attacks on the Internet of Healthcare applications (IoHA) could result in fatalities, decreased revenue, and reputation loss, hence endangering sustainability. The existing security protocols are unsuitable due to the cost complexities that necessitate developing new security protocols for resource-constrained and heterogeneous IoT networks. We introduce a confidentiality and anonymity-preserving scheme for critical infrastructures of IoT to conquer cyber threats for sustainable healthcare. This paper proposes Zero-Knowledge Proofs (ZKP) based Authenticated Key Agreement (AKA) protocol for IoHA. ZKP-AKA uses zero-knowledge proofs, physically unclonable function, biometrics, symmetric cryptography, message digest, etc., for accomplishing the protocol's objective at minimal computation, storage, and communication expenses. ZKP-AKA retains data integrity, confidentiality, anonymity, and safety from significant cyber threats.
AD  - Mohammed VI Polytech Univ UM6P, Sch Comp Sci, Ben Guerir 43150, Morocco
AD  - Swansea Univ, Dept Comp Sci, Swansea SA1 8EN, W Glam, Wales
AD  - Vrije Univ, Fac Engn, B-1050 Brussels, Belgium
AD  - Univ Coll Dublin, Sch Comp Sci, Dublin, Ireland
AD  - Univ Oulu, Ctr Wireless Commun, Oulu, Finland
AD  - Charles Darwin Univ, Coll Engn IT & Environm, Casuarina, NT, Australia
C3  - Mohammed VI Polytechnic University
C3  - Swansea University
C3  - Vrije Universiteit Brussel
C3  - University College Dublin
C3  - University of Oulu
C3  - Charles Darwin University
PU  - ELSEVIER
PI  - AMSTERDAM
PA  - RADARWEG 29, 1043 NX AMSTERDAM, NETHERLANDS
SN  - 2210-6707
SN  - 2210-6715
J9  - SUSTAIN CITIES SOC
JI  - Sust. Cities Soc.
DA  - MAY
PY  - 2022
VL  - 80
C7  - 103766
DO  - 10.1016/j.scs.2022.103766
WE  - Science Citation Index Expanded (SCI-EXPANDED)
AN  - WOS:000831802800002
N1  - Times Cited in Web of Science Core Collection:  7
Total Times Cited:  7
Cited Reference Count:  50
ER  -

TY  - JOUR
AU  - Ahmed, T
AU  - Shirahada, K
TI  - Toward a sustainable healthcare service system in a limited resource context: Case study of Bangladesh rural advancement committee's healthcare system
T2  - INTERNATIONAL JOURNAL OF HEALTHCARE MANAGEMENT
LA  - English
KW  - Healthcare service system
KW  - limited resources
KW  - human resources
KW  - mobile health in developing countries
KW  - PERFORMANCE
KW  - WORKERS
AB  - The purpose of this work was to examine a sustainable healthcare service system for a limited resource context. The focus was on the activities of the Bangladesh Rural Advancement Committee (BRAC) in rural and slum areas of Bangladesh. We demonstrate how BRAC develops and efficiently utilizes human resources in its healthcare system and how healthcare knowledge is transferred in the system for local patients' wellbeing in a limited resource context. Qualitative data were collected through semi-structured interviews with 50 health workers and 24 of their supervisors and then analyzed using a co-occurrence network to identify potential relationships between clusters in the written text. We found that BRAC uses a micro-credit system to support the provision of motivated healthcare workers in rural and slum areas. The workers share healthcare knowledge with the residents and earn money by selling them medicine. BRAC also transfers basic healthcare knowledge to community health workers and local patients through training sessions and mobile health implementation. The system discussed in this work is an effective means to develop healthcare service policies in a limited resource context.
AD  - Japan Adv Inst Sci & Technol, Nomi, Japan
C3  - Japan Advanced Institute of Science & Technology (JAIST)
FU  - JSPS KAKENHI [JP26380459]
FX  - This work was supported by JSPS KAKENHI Grant-in-Aid for Scientific Research: [grant number JP26380459].
PU  - ROUTLEDGE JOURNALS, TAYLOR & FRANCIS LTD
PI  - ABINGDON
PA  - 2-4 PARK SQUARE, MILTON PARK, ABINGDON OX14 4RN, OXON, ENGLAND
SN  - 2047-9700
SN  - 2047-9719
J9  - INT J HEALTHCARE MAN
JI  - Int. J. Healthcare Manag.
PY  - 2019
VL  - 12
IS  - 2
SP  - 97
EP  - 105
DO  - 10.1080/20479700.2017.1389512
WE  - Emerging Sources Citation Index (ESCI)
AN  - WOS:000470073700003
N1  - Times Cited in Web of Science Core Collection:  10
Total Times Cited:  10
Cited Reference Count:  23
ER  -

TY  - JOUR
AU  - Lotfi, R
AU  - Kargar, B
AU  - Rajabzadeh, M
AU  - Hesabi, F
AU  - Ozceylan, E
TI  - Hybrid Fuzzy and Data-Driven Robust Optimization for Resilience and Sustainable Health Care Supply Chain with Vendor-Managed Inventory Approach
T2  - INTERNATIONAL JOURNAL OF FUZZY SYSTEMS
LA  - English
KW  - Data-driven robust optimization
KW  - Fuzzy
KW  - Health care supply chain
KW  - Resilience
KW  - Sustainable
KW  - Vendor-managed inventory
KW  - MODEL
AB  - One of the problems that government managers deal with are medical inventory management in COVID-19 conditions. Based on this situation, the best strategy for managing and reducing inventory costs can be Vendor-Managed Inventory (VMI) policy in the recent decade. Therefore, a hybrid fuzzy and data-driven robust optimization for Resilience and Sustainable Health Care Supply Chain (RSHCSC) with VMI approach is appropriate for improving the inventory management system and tackling uncertainty and disruption in this situation. Three RSHCSC models are suggested using hybrid fuzzy and data-driven robust optimization with a stochastic programming approach. The first model is average and mean absolute function, the second model is Conditional Value at Risk (CVaR), the third model is Minimax model, and the final model is the traditional inventory model. Each of the proposed models has advantages and disadvantages that depend on the conservative level of decision-maker. Sensitivity analysis is done on essential parameters like fuzzy cut, confidence level, robust and resilience coefficient, and size models. The results show that increasing fuzzy cut, confidence level, robustification coefficient, resiliency coefficient, and CVaR confidence level amount of costs grows. The Minimax function is suitable for conservative decision-makers.
AD  - Yazd Univ, Dept Ind Engn, Yazd, Iran
AD  - Behineh Gostar Sanaye Arman, Tehran, Iran
AD  - Iran Univ Sci & Technol, Sch Ind Engn, Tehran, Iran
AD  - Kheradgarayan Motahar Inst Higher Educ, Dept Business Adm, Mashhad, Razavi Khorasan, Iran
AD  - Tarbiat Modares Univ, Dept Informat Technol Management, Tehran, Iran
AD  - Gaziantep Univ, Dept Ind Engn, Gaziantep, Turkey
C3  - University of Yazd
C3  - Iran University Science & Technology
C3  - Tarbiat Modares University
C3  - Gaziantep University
PU  - SPRINGER HEIDELBERG
PI  - HEIDELBERG
PA  - TIERGARTENSTRASSE 17, D-69121 HEIDELBERG, GERMANY
SN  - 1562-2479
SN  - 2199-3211
J9  - INT J FUZZY SYST
JI  - Int. J. Fuzzy Syst.
DA  - MAR
PY  - 2022
VL  - 24
IS  - 2
SP  - 1216
EP  - 1231
DO  - 10.1007/s40815-021-01209-4
C6  - FEB 2022
WE  - Science Citation Index Expanded (SCI-EXPANDED)
AN  - WOS:000749453800001
N1  - Times Cited in Web of Science Core Collection:  20
Total Times Cited:  20
Cited Reference Count:  37
ER  -

TY  - JOUR
AU  - Dorner, TE
AU  - Wolner-Strohmeyer, G
AU  - Katzenbeisser, C
AU  - Lackinger, C
AU  - Stein, KV
TI  - Physical Activity as Part of an Intramural Health Promotion Programme for People with and without Chronic Diseases. A New Tool in Health Care Run by a Public Social Health Insurance
T2  - INTERNATIONAL JOURNAL OF ENVIRONMENTAL RESEARCH AND PUBLIC HEALTH
LA  - English
KW  - sustainable health promotion
KW  - integrated care
KW  - healthy adults
KW  - chronic conditions
KW  - PRACTICE GUIDELINES
KW  - EXERCISE
KW  - STRENGTH
AB  - Background: Regular physical activity is a corner stone for healthy living, and preventing the onset or progression of diseases. The Social Insurance Fund for Public Service, Railway and Mining Industries is building an intramural health promotion facility in Austria with the aim to provide a comprehensive evidence-based health promotion programme for their insured. The target group are all people who, regardless of their health status and the presence of diseases, are ready to make their lifestyle more health-oriented. The health promotion facility offers health promotion measures in five areas: promoting physical training, optimizing nutritional patterns, managing everyday stress, increasing social capital, and improving health literacy. The focus is on increasing resources and on overcoming barriers. Depending on age, previous illnesses, range of motion, stress level, body weight and personal aims and expectations, the measures are individually tailored. The stay is divided into a two-week initial stay and a follow-up week. A comprehensive scientific evaluation concept of all measures and the entire stay is an integral part of the design. Conclusion: This project combines the advantages of comprehensive active health promotion, and an intramural stay. It is a pioneering social insurance project for sustainable health promotion and integrated care.
AD  - Railway & Min Ind, Social Insurance Fund Publ Serv, A-1080 Vienna, Austria
AD  - Karl Landsteiner Inst Hlth Promot Res, A-3454 Sitzenberg Reidling, Austria
PU  - MDPI
PI  - BASEL
PA  - ST ALBAN-ANLAGE 66, CH-4052 BASEL, SWITZERLAND
SN  - 1660-4601
J9  - INT J ENV RES PUB HE
JI  - Int. J. Environ. Res. Public Health
DA  - OCT
PY  - 2020
VL  - 17
IS  - 20
C7  - 7491
DO  - 10.3390/ijerph17207491
WE  - Science Citation Index Expanded (SCI-EXPANDED)
WE  - Social Science Citation Index (SSCI)
AN  - WOS:000585505900001
N1  - Times Cited in Web of Science Core Collection:  5
Total Times Cited:  5
Cited Reference Count:  57
ER  -

TY  - JOUR
AU  - Godman, B
AU  - Novakovic, T
AU  - Tesic, D
AU  - Oortwijn, W
AU  - Martin, AP
AU  - Parker, M
AU  - Haycox, A
TI  - Addressing challenges for sustainable healthcare in Central and Eastern Europe
T2  - EXPERT REVIEW OF PHARMACOECONOMICS & OUTCOMES RESEARCH
LA  - English
KW  - Serbia
KW  - HTA
KW  - patient registries
KW  - orphan medicines
KW  - biosimilars
KW  - HEPATITIS-C
KW  - ORPHAN DRUGS
KW  - OPTIMIZE
KW  - MARKET
AB  - All European countries face increasing challenges in the provision of equitable and comprehensive healthcare for their citizens in view of a number of factors. These include changing demographics and the continual launch of new premium priced medicines. The challenges are even more difficult among Central and Eastern European healthcare systems. Consequently, there is a need for countries to learn from each other to help address some of these challenges and to maintain sustainable systems. This was the basis of the 2-day conference, The Fifth International Conference: Challenges for Efficient Healthcare in Central and Eastern Europe, 9-10 October 2015, Belgrade, Serbia.
AD  - Karolinska Inst, Div Clin Pharmacol, Stockholm, Sweden
AD  - Univ Strathclyde, Strathclyde Inst Pharm & Biomed Sci, Glasgow, Lanark, Scotland
AD  - Pharmaceut Assoc Serbia, Belgrade, Serbia
AD  - ECORYS NL, Rotterdam, Netherlands
AD  - Univ Liverpool, Ctr Hlth Econ, Sch Management, Liverpool, Merseyside, England
C3  - Karolinska Institutet
C3  - University of Strathclyde
C3  - University of Liverpool
FU  - MSD; ZEM Solutions; Arcana Institute; HTA Consulting; Roche; Abbvie; Novartis; Pharmaswiss; Galenika; Karolinska Institutet, Sweden; National Institute for Health Research [EoH-11-01-201] Funding Source: researchfish
FX  - The conference was sponsored by MSD, ZEM Solutions, Arcana Institute, HTA Consulting, Roche, Abbvie, Novartis, Pharmaswiss and Galenika; however, the sponsors had no involvement in the development of this article and the views expressed represent those of the authors' alone. The write-up of this paper was in part supported by the Karolinska Institutet, Sweden. The authors have no other relevant affiliations or financial involvement with any organization or entity with a financial interest in or financial conflict with the subject matter or materials discussed in the manuscript apart from those disclosed.
PU  - TAYLOR & FRANCIS LTD
PI  - ABINGDON
PA  - 2-4 PARK SQUARE, MILTON PARK, ABINGDON OR14 4RN, OXON, ENGLAND
SN  - 1473-7167
SN  - 1744-8379
J9  - EXPERT REV PHARM OUT
JI  - Expert Rev. Pharmacoecon. Outcomes Res.
DA  - DEC
PY  - 2016
VL  - 16
IS  - 6
SP  - 685
EP  - 687
DO  - 10.1586/14737167.2016.1165610
WE  - Science Citation Index Expanded (SCI-EXPANDED)
WE  - Social Science Citation Index (SSCI)
AN  - WOS:000390683900007
N1  - Times Cited in Web of Science Core Collection:  3
Total Times Cited:  3
Cited Reference Count:  21
ER  -

TY  - JOUR
AU  - Chen, M
AU  - Ma, YJ
AU  - Song, J
AU  - Lai, CF
AU  - Hu, B
TI  - Smart Clothing: Connecting Human with Clouds and Big Data for Sustainable Health Monitoring
T2  - MOBILE NETWORKS & APPLICATIONS
LA  - English
KW  - Smart clothing
KW  - Health monitoring
KW  - Wearable computing
KW  - Cloud computing
KW  - Big data
KW  - CYBER-PHYSICAL SYSTEMS
KW  - CHRONIC DISEASE
KW  - INTERNET
KW  - THINGS
KW  - ARCHITECTURE
KW  - CHALLENGES
KW  - NETWORKS
KW  - ENERGY
KW  - LOCALIZATION
KW  - EFFICIENCY
AB  - Traditional wearable devices have various shortcomings, such as uncomfortableness for long-term wearing, and insufficient accuracy, etc. Thus, health monitoring through traditional wearable devices is hard to be sustainable. In order to obtain healthcare big data by sustainable health monitoring, we design "Smart Clothing", facilitating unobtrusive collection of various physiological indicators of human body. To provide pervasive intelligence for smart clothing system, mobile healthcare cloud platform is constructed by the use of mobile internet, cloud computing and big data analytics. This paper introduces design details, key technologies and practical implementation methods of smart clothing system. Typical applications powered by smart clothing and big data clouds are presented, such as medical emergency response, emotion care, disease diagnosis, and real-time tactile interaction. Especially, electrocardiograph signals collected by smart clothing are used for mood monitoring and emotion detection. Finally, we highlight some of the design challenges and open issues that still need to be addressed to make smart clothing ubiquitous for a wide range of applications.
AD  - Huazhong Univ Sci & Technol, Sch Comp Sci & Technol, Wuhan 430074, Peoples R China
AD  - Natl Chung Cheng Univ, Dept Comp Sci & Informat Engn, Chiayi 621, Taiwan
AD  - Lanzhou Univ, Sch Informat Sci & Engn, Lanzhou 730000, Peoples R China
C3  - Huazhong University of Science & Technology
C3  - National Chung Cheng University
C3  - Lanzhou University
FU  - National Basic Research Program of China (973 Program) [2014CB744600]; National Natural Science Foundation of China [61572220]
FX  - This work is supported by the National Basic Research Program of China (973 Program) (no. 2014CB744600), and the National Natural Science Foundation of China (no. 61572220). Thank Yixue Hao, Long Hu, Xiaobo Shi, Yongfeng Qian, Jun Yang, Ping Zhou, Wei Li, Yiming Miao, Lu Wang, Hang Ruan, Tong Han, Chuanbei Wu, Binjie Shi, Mengchen Liu, Chao Han, Zeru Wei, Yi Xu and Jiayi Lu to contribute in various aspects for building EPIC Smart Clothing testbed.
PU  - SPRINGER
PI  - NEW YORK
PA  - ONE NEW YORK PLAZA, SUITE 4600, NEW YORK, NY, UNITED STATES
SN  - 1383-469X
SN  - 1572-8153
J9  - MOBILE NETW APPL
JI  - Mobile Netw. Appl.
DA  - OCT
PY  - 2016
VL  - 21
IS  - 5
SP  - 825
EP  - 845
DO  - 10.1007/s11036-016-0745-1
WE  - Science Citation Index Expanded (SCI-EXPANDED)
AN  - WOS:000385194500010
N1  - Times Cited in Web of Science Core Collection:  209
Total Times Cited:  213
Cited Reference Count:  100
ER  -

TY  - JOUR
AU  - de Hoop, E
AU  - Loeber, A
AU  - Essink, D
TI  - Exploring, Diversifying and Debating Sustainable Health (Care) Approaches
T2  - SUSTAINABILITY
LA  - English
KW  - health
KW  - sustainability
KW  - planetary health
KW  - sustainable healthcare systems
KW  - healthcare system transformation
KW  - inclusion
KW  - INNOVATION
KW  - SYSTEM
KW  - PERSPECTIVES
KW  - CALL
AB  - Today's sustainability challenges have major implications for human health and health care. At the same time, the way health care is organized and conducted has major sustainability implications. Sustainable health and sustainable health care approaches in research, which engage with health and sustainability as intertwined phenomena, feature increasingly prominently in various literatures, i.e., (i) literature based on the premise of '(un)healthy environments result in (un)healthy people' (e.g., planetary health); (ii) literature on the implications of ecological change for the sustainability of healthcare systems; and (iii) literature on healthcare systems' sustainability in view of a range of socio-economic factors. However, an integrative elaboration of the manifold relationships between health and sustainability challenges in these literatures is currently lacking. This review paper therefore maps how these three literatures represent intertwinements between health and sustainability challenges, as well as their suggestions to address these challenges. In addition, we explore which themes and questions are pertinent, meaning they have remained largely unaddressed. By performing a qualitative mapping review, we find that calls for structural attention to inequality, to in-and exclusion, and to stakeholder needs and perspectives cut across these three literatures. Furthermore, we identify three cross-cutting key questions that require future research attention. First, how do divergent ideas on what is and divergent ideas on how can that be known give rise to different health- and sustainability visions and pathways? Second, what do abstract problem statements and solutions presented in agenda-setting work look like in practice in specific and diverse empirical contexts across the globe? And third, how are diverse health and sustainability dynamics historically and spatially interconnected? Moreover, we observe that some voices have so far remained largely silent in scientific debates on health and sustainability intertwinements, namely non-expert voices such as patients and citizens, voices from a variety of social scientific and humanities disciplines, voices from relevant domains beyond (environmental) health, and voices from the global South (from non-experts, social scientific and humanities researchers and domains beyond health). We conclude that a focus on inclusive and equitable engagement with intertwined health- and sustainability challenges is imperative. This requires moving away from developing universal knowledge to address generic problems, to foregrounding plurality in terms of problem statements, knowledge, solutions, and the values embedded therein.
AD  - Vrije Univ Amsterdam, Athena Inst, NL-1081 HV Amsterdam, Netherlands
C3  - Vrije Universiteit Amsterdam
PU  - MDPI
PI  - BASEL
PA  - ST ALBAN-ANLAGE 66, CH-4052 BASEL, SWITZERLAND
SN  - 2071-1050
J9  - SUSTAINABILITY-BASEL
JI  - Sustainability
DA  - FEB
PY  - 2022
VL  - 14
IS  - 3
C7  - 1698
DO  - 10.3390/su14031698
WE  - Science Citation Index Expanded (SCI-EXPANDED)
WE  - Social Science Citation Index (SSCI)
AN  - WOS:000756240000001
N1  - Times Cited in Web of Science Core Collection:  2
Total Times Cited:  2
Cited Reference Count:  109
ER  -

TY  - JOUR
AU  - Ertz, M
AU  - Patrick, K
TI  - The future of sustainable healthcare: Extending product lifecycles
T2  - RESOURCES CONSERVATION AND RECYCLING
LA  - English
KW  - Sustainable healthcare
KW  - Product lifetime
KW  - Product lifetime extension
KW  - Business model
KW  - Third-Party contractors
KW  - Medical waste
KW  - CIRCULAR ECONOMY
KW  - BUSINESS MODELS
KW  - DESIGN STRATEGIES
KW  - CONSUMPTION
KW  - EXPERIENCES
KW  - EXTENSION
KW  - TAXONOMY
KW  - IMPACT
AB  - The business model theory has been applied across a variety of contexts and especially in order to develop more sustainable organizations. Given the rise in municipal solid waste emanating from healthcare institutions' disposition of durable or semidurable products, and the ensuing challenges arising both in the environmental and in the social realms, product lifetime extension constitutes a valuable approach to curb product disposition and contribute to sustainability. This paper explores product lifetime extension opportunities among healthcare institutions' third-party contractors who are in charge of supplying and maintaining products in the medical sector. Product lifetime extension business models involve either nature strategies that improve product durability through improved design or nurture strategies that prolong product lifetime while in use and as long as the product remains functional. The paper uses a case study approach to investigate organizations articulating product lifetimes extension in their business model blueprint. The business models are analyzed and compared to gain useful insights that will contribute to develop professional practice, future research as well as policy making and decision making that is focused on achieving through product lifetime extension.
AD  - Univ Quebec Chicoutimi, LaboNFC, 555 Blvd Univ, Chicoutimi, PQ G7H 2B1, Canada
C3  - University of Quebec
C3  - University of Quebec Chicoutimi
FU  - Fonds de recherche du Quebec -Societe et culture (FRQSC) [2020-NP-267004]
FX  - Fonds de recherche du Quebec -Societe et culture (FRQSC) Grant ID: 2020-NP-267004.
PU  - ELSEVIER
PI  - AMSTERDAM
PA  - RADARWEG 29a, 1043 NX AMSTERDAM, NETHERLANDS
SN  - 0921-3449
SN  - 1879-0658
J9  - RESOUR CONSERV RECY
JI  - Resour. Conserv. Recycl.
DA  - FEB
PY  - 2020
VL  - 153
C7  - 104589
DO  - 10.1016/j.resconrec.2019.104589
WE  - Science Citation Index Expanded (SCI-EXPANDED)
WE  - Social Science Citation Index (SSCI)
AN  - WOS:000501403200021
N1  - Times Cited in Web of Science Core Collection:  12
Total Times Cited:  12
Cited Reference Count:  52
ER  -

TY  - JOUR
AU  - Jacobs, DE
AU  - Ahonen, E
AU  - Dixon, SL
AU  - Dorevitch, S
AU  - Breysse, J
AU  - Smith, J
AU  - Evens, A
AU  - Dobrez, D
AU  - Isaacson, M
AU  - Murphy, C
AU  - Conroy, L
AU  - Levavi, P
TI  - Moving Into Green Healthy Housing
T2  - JOURNAL OF PUBLIC HEALTH MANAGEMENT AND PRACTICE
LA  - English
KW  - asthma
KW  - built environment
KW  - energy conservation
KW  - green construction
KW  - health
KW  - Hope VI
KW  - housing
KW  - Medicaid
KW  - public housing
KW  - OUTCOMES
KW  - HOME
KW  - DEPRESSION
AB  - Background: Green building systems have proliferated but health outcomes and associated costs and benefits remain poorly understood. Objective: To compare health before and after families moved into new green healthy housing with a control group in traditionally repaired housing. Design and Setting: Mixed methods study in 3 Chicago housing developments. Participants: Public housing and low-income subsidized households (n = 325 apartments with 803 individuals). Main Outcome Measures: Self-reported health status, visual assessment of housing condition, indoor air sampling, and Medicaid expenditure and diagnostic data. Medicaid expenditures and International Classification of Diseases, Ninth Revision codes were modeled using a generalized linear model with. distribution and log-link. Results: Housing conditions and self-reported physical and mental health improved significantly in the green healthy housing study group compared with both the control group and the dilapidated public housing from which the residents moved, as did hay fever, headaches, sinusitis, angina, and respiratory allergy. Asthma severity measured by self-reported lost school/work days, disturbed sleep, and symptoms improved significantly, as did sadness, nervousness, restlessness, and child behavior. Medicaid data in this exploratory study were inconclusive and inconsistent with self-reported health outcomes and visual assessment data on housing quality but hold promise for future investigation. Possible sources of bias in the Medicaid data include older age in the study group, changes in Medicaid eligibility over time, controlling for Medicaid costs in an urban area, and the increased stress associated with moving, even if the move is into better housing. Conclusion: The mixed method approach employed here describes the complex relationships among self-reported health, housing conditions, environmental measures, and clinical data. Housing conditions and self-reported physical and mental health improved in green healthy housing. Health care cost savings in Medicaid due to improved housing could not be quantified here but hold promise for future investigations with larger cohorts over a longer follow-up period.
AD  - Univ Illinois, Chicago, IL 60612 USA
AD  - Natl Ctr Hlth Housing, Columbia, MD USA
AD  - Ctr Neighborhood Technol Energy, Chicago, IL USA
AD  - Brinshore Michaels Dev, Northbrook, IL USA
C3  - University of Illinois System
C3  - University of Illinois Chicago
C3  - University of Illinois Chicago Hospital
FU  - U.S. Department of Housing and Urban Development, Office of Healthy Homes and Lead Hazard Control - American Recovery and Investment Act [ILLHH0191-08]
FX  - Thanks to Eugene Pinzer at HUD, Geraldine Walton, Denita Miller, Jacqueline Owens, Mary White, Tracy Frazier (community residents who all collected visual assessment data), Amy Mucha, Preethi Pratap, Tom Donlan, the Illinois Department of Health and Family Services and Kathleen Staley, Lisa Young, Louise Dooley, Theresa Olison, Amanda Escobar-Gramigna, and Angela Reese. A special thanks goes to the many residents who participated in the study. This project was funded by the U.S. Department of Housing and Urban Development, Office of Healthy Homes and Lead Hazard Control, grant # ILLHH0191-08, supported by the American Recovery and Investment Act, but does not reflect the views of the Government.
PU  - LIPPINCOTT WILLIAMS & WILKINS
PI  - PHILADELPHIA
PA  - TWO COMMERCE SQ, 2001 MARKET ST, PHILADELPHIA, PA 19103 USA
SN  - 1078-4659
SN  - 1550-5022
J9  - J PUBLIC HEALTH MAN
JI  - J. Public Health Manag. Pract.
DA  - JUL-AUG
PY  - 2015
VL  - 21
IS  - 4
SP  - 345
EP  - 354
DO  - 10.1097/PHH.0000000000000047
WE  - Social Science Citation Index (SSCI)
AN  - WOS:000355238200009
N1  - Times Cited in Web of Science Core Collection:  21
Total Times Cited:  21
Cited Reference Count:  29
ER  -

TY  - JOUR
AU  - Khan, HUR
AU  - Usman, B
AU  - Zaman, K
AU  - Nassani, AA
AU  - Haffar, M
AU  - Muneer, G
TI  - The impact of carbon pricing, climate financing, and financial literacy on COVID-19 cases: go-for-green healthcare policies
T2  - ENVIRONMENTAL SCIENCE AND POLLUTION RESEARCH
LA  - English
KW  - Climate financing
KW  - Carbon pricing
KW  - COVID-19 cases
KW  - Financial literacy
KW  - Population density
KW  - Generalized linear model
AB  - Climate finance and carbon pricing are regarded as sustainable policy mechanisms for mitigating negative environmental externalities via the development of green financing projects and the imposition of taxes on carbon pollution generation. Financial literacy indicates that it is beneficial to invest in cleaner technology to advance the environmental sustainability goal. The current wave of the COVID-19 epidemic has had a detrimental effect on the world economies' health and income. The pandemic crisis dwarfs previous global financial crises in terms of scope and severity, collapsing global financial markets. The study's primary contribution is constructing a climate funding index (CFI) based on four critical factors: inbound foreign direct investment, renewable energy usage, research and development spending, and carbon damages. In a cross-sectional panel of 43 nations, the research evaluates the effect of climate funding, financial literacy, and carbon pricing in lowering exposure to coronavirus cases. The study utilized Newton-Raphson and Marquardt steps to estimate the current parameter estimates while evaluating the COVID-19 prediction model with level regressors using the robust least squares regression model (S-estimator). Additionally, the innovation accounting matrix predicts estimations over a specific period. The findings indicate that climate finance significantly reduces coronavirus exposure by introducing green financing initiatives that benefit human health, which eventually strengthens the immune system's ability to fight infectious illnesses. Financial literacy and carbon pricing, on the other hand, are ineffectual in controlling coronavirus infections due to rising economic activity and densely inhabited areas that enable the transmission of coronavirus cases across countries. Similar findings were obtained using the alternative regression apparatus. The COVID-19 predicted variable was used as a "response variable," and climate financing was shown to have a favorable impact on containing coronavirus exposure. As shown by the innovation accounting matrix, carbon pricing would drastically decrease coronavirus cases' exposure over a time horizon. The study concludes that climate finance and carbon pricing were critical in improving air quality indicators, which improved countries' health and wealth, allowing them to reduce coronavirus infections via sustainable healthcare reforms.
AD  - Univ Wollongong Dubai, Fac Business, Dubai, U Arab Emirates
AD  - Forman Christian Coll Chartered Univ, Sch Management, Lahore, Pakistan
AD  - Univ Haripur, Dept Econ, Haripur, Khyber Pakhtunk, Pakistan
AD  - King Saud Univ, Coll Business Adm, Dept Management, POB 71115, Riyadh 11587, Saudi Arabia
AD  - Univ Birmingham, Birmingham Business Sch, Dept Management, Birmingham, W Midlands, England
AD  - Bahauddin Zakariya Univ, Inst Management Sci, Multan, Pakistan
C3  - University of Wollongong
C3  - King Saud University
C3  - University of Birmingham
C3  - Bahauddin Zakariya University
FU  - King Saud University, Riyadh, Saudi Arabia [RSP2022/87]
FX  - Researchers Supporting Project number (RSP2022/87), King Saud University, Riyadh, Saudi Arabia.
PU  - SPRINGER HEIDELBERG
PI  - HEIDELBERG
PA  - TIERGARTENSTRASSE 17, D-69121 HEIDELBERG, GERMANY
SN  - 0944-1344
SN  - 1614-7499
J9  - ENVIRON SCI POLLUT R
JI  - Environ. Sci. Pollut. Res.
DA  - MAY
PY  - 2022
VL  - 29
IS  - 24
SP  - 35884
EP  - 35896
DO  - 10.1007/s11356-022-18689-y
C6  - JAN 2022
WE  - Science Citation Index Expanded (SCI-EXPANDED)
WE  - Social Science Citation Index (SSCI)
AN  - WOS:000745504900004
N1  - Times Cited in Web of Science Core Collection:  11
Total Times Cited:  11
Cited Reference Count:  42
ER  -

TY  - JOUR
AU  - Uslu, YD
AU  - Dincer, H
AU  - Yuksel, S
AU  - Gedikli, E
AU  - Yilmaz, E
TI  - An Integrated Decision-Making Approach Based on q-Rung Orthopair Fuzzy Sets in Service Industry
T2  - INTERNATIONAL JOURNAL OF COMPUTATIONAL INTELLIGENCE SYSTEMS
LA  - English
KW  - Fuzzy logic
KW  - q-Rung orthopair fuzzy sets
KW  - Intuitionistic fuzzy sets
KW  - Strategic priorities
KW  - COVID-19 VACCINE HESITANCY
AB  - This study defines key issues for sustainable healthcare policy in COVID-19 period. For this purpose, 9 different criteria that affect vaccine hesitancy are selected with the help of a detailed literature evaluation. A novel hybrid fuzzy decision-making model is developed using DEMATEL and TOPSIS based on q-Rung orthopair fuzzy sets. A comparative evaluation has also been performed using IF DEMATEL and PF DEMATEL. The results of all different methods are almost the same that indicates the reliability and coherency of the proposed model. The findings demonstrate that religion is the most critical factor that causes vaccine hesitancy. It is also defined that active population in daily life is the most important alternative. Developing countries should mainly focus on the actions regarding the religious issues to have sustainable healthcare policies in COVID-19 period. In this context, religious leaders can be released to the media and give information that the vaccine is not against religious rules. This has a significant contribution to convince people who are against the vaccine. Furthermore, these countries should also give priorities to the active population in daily life. Because this group supports the workforce in the country very seriously, it can be possible to increase the workforce in the country by completing the vaccination of this group that helps to boost economic development.
AD  - Istanbul Medipol Univ, Sch Hlth, Kavacik Campus, TR-34810 Istanbul, Turkey
AD  - Istanbul Medipol Univ, Sch Business, Kavacik Campus, TR-34810 Istanbul, Turkey
C3  - Istanbul Medipol University
C3  - Istanbul Medipol University
PU  - SPRINGERNATURE
PI  - LONDON
PA  - CAMPUS, 4 CRINAN ST, LONDON, N1 9XW, ENGLAND
SN  - 1875-6891
SN  - 1875-6883
J9  - INT J COMPUT INT SYS
JI  - Int. J. Comput. Intell. Syst.
DA  - FEB 24
PY  - 2022
VL  - 15
IS  - 1
C7  - 14
DO  - 10.1007/s44196-022-00069-6
WE  - Science Citation Index Expanded (SCI-EXPANDED)
WE  - Social Science Citation Index (SSCI)
AN  - WOS:000764864300001
N1  - Times Cited in Web of Science Core Collection:  3
Total Times Cited:  3
Cited Reference Count:  42
ER  -

TY  - JOUR
AU  - Sevinc, S
AU  - Senkal, OA
TI  - Parent participation in early intervention/early childhood hearing impairment program
T2  - NIGERIAN JOURNAL OF CLINICAL PRACTICE
LA  - English
KW  - Parents awareness and knowledge about hearing impairment and cochlear implantation is crucial for sustainable healthcare of children with hearing impairment
AB  - Background: It is a well-known fact that the parents play a key role in the early intervention program for their deaf and hard of hearing children. Aims: This study aims to focus on issues related to the need for a collaborative, supportive and parent centred early intervention programs and (re)habilitation process for the children with hearing aids or cochlear implants for sustainable health. This study was a retrospective case control study. Subject and Methods: Sixty parents (30 parent educated and 30 non- parent educated) were completed a Profile Questionnaire and a Family Awareness and Knowledge Questionnaire. The first questionnaire was designed to obtain the information related with the demographics of the family and their deaf or hard of hearing children. The latter was used to evaluate the knowledge of parents about their hearing handicapped children. All statistical analyses were performed with IBM SPSS Statistics, Version 22.0 software (Armonk, NY: IBM Corp). Results: The parent awareness and knowledge of children with cochlear implants differed from those of control group who do not receive any family counselling, but not in clinically significant ways. Conclusions: Some of the variability in cochlear implantation outcomes that have protracted periods of development is related to family environment. Because the family environment can be modified and enhanced by therapy or counselling, these preliminary findings hold promise for future work in helping families for sustainability in health.
AD  - Hacettepe Univ, Hearing Speech Educ Ctr, Vocat Sch Hlth Serv, Dept Audiol, Ankara, Turkey
AD  - Cukurova Univ, Fac Educ, Dept Special Educ, Adana, Turkey
C3  - Hacettepe University
C3  - Cukurova University
PU  - WOLTERS KLUWER MEDKNOW PUBLICATIONS
PI  - MUMBAI
PA  - WOLTERS KLUWER INDIA PVT LTD , A-202, 2ND FLR, QUBE, C T S  NO 1498A-2 VILLAGE MAROL, ANDHERI EAST, MUMBAI, 400059, INDIA
SN  - 1119-3077
J9  - NIGER J CLIN PRACT
JI  - Niger. J. Clin. Pract.
DA  - FEB
PY  - 2021
VL  - 24
IS  - 2
SP  - 254
EP  - 261
DO  - 10.4103/njcp.njcp_139_20
WE  - Science Citation Index Expanded (SCI-EXPANDED)
AN  - WOS:000623686500017
N1  - Times Cited in Web of Science Core Collection:  0
Total Times Cited:  0
Cited Reference Count:  25
ER  -

TY  - JOUR
AU  - Unger, SR
AU  - Campion, N
AU  - Bilec, MM
AU  - Landis, AE
TI  - Evaluating quantifiable metrics for hospital green checklists
T2  - JOURNAL OF CLEANER PRODUCTION
LA  - English
KW  - Sustainability
KW  - Medical Devices
KW  - Medical Services
KW  - Greenhouse gases
KW  - LIFE-CYCLE ASSESSMENT
KW  - ENVIRONMENTAL IMPACTS
KW  - HEALTH-CARE
AB  - While hospitals, sustainable healthcare organizations, and recent peer-reviewed publications have assessed the sustainability of medical products and services, the healthcare industry lacks a framework to effectively inform environmental decision making and quantitatively assess the success of sustain ability initiatives for medical products and services. Several recent publications have even expressed a need for better ways to quantify sustainable healthcare practices. To address these needs, this research compared the cradle-to-grave environmental and economic impacts of some of the most common recommendations from checklists: reusable versus disposable medical products, and changes to common medical services. Salient results and conclusions from recent studies focusing on the environmental and economic impacts of various reusable versus disposable medical products and different medical services were synthesized and prioritized. All relevant results related to environmental and economic impacts of reusable versus disposable medical products and the analyzed medical services were also correlated with existing sustainable checklists. The results showed that reusable products were less expensive their single-use disposable alternatives. The dental bur also required the least amount of water for its associated cleaning processes, had the lowest total embodied energy, and had the lowest associated greenhouse gas emissions. These outcomes were likely due to the fact the burs were, by far, the smallest examined product. Based on the results derived from the study, healthcare checklists should be updated to include: optimizing the reusability of medical products; reduce products utilized in custom packs; and evaluating energy recovery potential of utilized products. The results of this study indicate that sustainable healthcare checklists be further validated with more environmental and economic life cycle analyses related to medical products and services. The primary aim of this paper is to assist hospital employees and administrators with making more informed decisions about the sustainability of their products and services. The scientific value of this paper is underscored by a novel aggregation of life cycle assessment studies pertaining to medical devices and services in order to draw conclusions regarding the overall sustainability of those medical devices and services. Published by Elsevier Ltd.
AD  - Arizona State Univ, Tempe, AZ 85287 USA
AD  - Univ Pittsburgh, Pittsburgh, PA 15260 USA
AD  - Clemson Univ, Clemson, SC 29631 USA
C3  - Arizona State University
C3  - Arizona State University-Tempe
C3  - Pennsylvania Commonwealth System of Higher Education (PCSHE)
C3  - University of Pittsburgh
C3  - Clemson University
PU  - ELSEVIER SCI LTD
PI  - OXFORD
PA  - THE BOULEVARD, LANGFORD LANE, KIDLINGTON, OXFORD OX5 1GB, OXON, ENGLAND
SN  - 0959-6526
SN  - 1879-1786
J9  - J CLEAN PROD
JI  - J. Clean Prod.
DA  - JUL 20
PY  - 2016
VL  - 127
SP  - 134
EP  - 142
DO  - 10.1016/j.jclepro.2016.03.167
WE  - Science Citation Index Expanded (SCI-EXPANDED)
AN  - WOS:000377311200011
N1  - Times Cited in Web of Science Core Collection:  17
Total Times Cited:  17
Cited Reference Count:  37
ER  -

TY  - JOUR
AU  - Fang, ZY
AU  - Tang, K
AU  - Lou, LH
AU  - Wang, WS
AU  - Lu, MS
AU  - Guo, YS
AU  - Jiang, GL
AU  - Zheng, YJ
TI  - A Silicon-Based Radio Platform for Integrated Edge Sensing and Communication Toward Sustainable Healthcare
T2  - IEEE TRANSACTIONS ON MICROWAVE THEORY AND TECHNIQUES
LA  - English
KW  - Biomedical sensor
KW  - communications
KW  - com-plementary metal-oxide-semiconductor (CMOS) transceiver (TRX)
KW  - edge healthcare
KW  - electromagnetic
KW  - frequency-modulated continuous-wave (FMCW) radar
KW  - integrated instrument
KW  - inte-grated sensing and communications
KW  - low power
KW  - microwave
KW  - noncontact monitoring
KW  - phase analysis
KW  - radio frequency (RF)
KW  - telemedicine
KW  - tiny vital signs detection
KW  - wireless
KW  - FMCW-INTERFEROMETRY RADAR
KW  - VITAL SIGNS
KW  - TRACKING
KW  - LOCALIZATION
KW  - RECOGNITION
AB  - Faced with COVID-19 and the trend of aging, it is demanding to develop an online health metrics sensing solution for sustainable healthcare. An edge radio platform owning the function of integrated sensing and communications is promising to address the challenge. Radar demonstrates the capability for noncontact healthcare with high sensitivity and excellent privacy protection. Beyond conventional radar, this article presents a unique silicon-based radio platform for health status monitoring supported by coherent frequency-modulated continuous-wave (FMCW) radar at Ku-band and communication chip. The radar chip is fabricated by a 65-nm complementary metal-oxide-semiconductor (CMOS) process and demonstrates a 1.5-GHz chirp bandwidth with a 15-GHz center frequency in 220-mW power consumption. A specific small-volume antenna with modified Vivaldi architecture is utilized for emitting and receiving radar beams. Biomedical experiments were implemented based on the radio platform cooperating with the antenna and system-on-chip (SoC) field-programmable gate array (FPGA) edge unit. An industrial, scientific, and medical (ISM)-band frequency-shift keying (FSK) communication chip in 915-MHz center frequency with microwatt-level power consumption is used to attain communications on radar-detected health information. Through unified integration of radar chip, management software, and communication unit, the integrated radio platform featuring -72-dBm sensitivity with a 500-kb/s FSK data rate is exploited to drastically empower sustainable healthcare applications.
AD  - Delta NTU Lab, Singapore 639798, Singapore
AD  - Southeast Univ, Dept Elect & Elect Engn, Nanjing 211189, Peoples R China
AD  - Hunan Univ, Coll Elect & Informat Engn, Changsha 410082, Peoples R China
AD  - Nanyang Technol Univ, Sch Elect & Elect Engn, Singapore 639798, Singapore
AD  - Shanghai Jiao Tong Univ, Microelect Dept, Shanghai 200240, Peoples R China
AD  - Tsinghua Univ, Sch Integrated Circuits, Beijing 100190, Peoples R China
C3  - Southeast University - China
C3  - Hunan University
C3  - Nanyang Technological University & National Institute of Education (NIE) Singapore
C3  - Nanyang Technological University
C3  - Shanghai Jiao Tong University
C3  - Tsinghua University
FU  - Ministry of Education (MoE), Singapore [MOE2019-T2-2-179]
FX  - This work was supported by the Ministry of Education (MoE), Singapore, through its MOE AcRFTier 2 under Grant MOE2019-T2-2-179
PU  - IEEE-INST ELECTRICAL ELECTRONICS ENGINEERS INC
PI  - PISCATAWAY
PA  - 445 HOES LANE, PISCATAWAY, NJ 08855-4141 USA
SN  - 0018-9480
SN  - 1557-9670
J9  - IEEE T MICROW THEORY
JI  - IEEE Trans. Microw. Theory Tech.
DO  - 10.1109/TMTT.2022.3222216
C6  - NOV 2022
WE  - Science Citation Index Expanded (SCI-EXPANDED)
AN  - WOS:000890871700001
N1  - Times Cited in Web of Science Core Collection:  0
Total Times Cited:  0
Cited Reference Count:  64
ER  -

TY  - JOUR
AU  - Arencibia-Moreno, R
AU  - Hernandez-Gallardo, D
AU  - Linares-Girela, D
AU  - Parraga-Acosta, JS
AU  - Pilay-Chavez, JG
AU  - Linares-Manrique, M
TI  - Abdominal Obesity in Overweight Schoolchildren from Portoviejo (Ecuador). Conicity Index Cut-Points for Sustainable Health
T2  - SUSTAINABILITY
LA  - English
KW  - abdominal obesity
KW  - children
KW  - nutritional status
KW  - body mass index
KW  - sustainable health
KW  - lifestyle
KW  - WAIST CIRCUMFERENCE
KW  - PHYSICAL-ACTIVITY
KW  - ADIPOSITY
KW  - PERCENTILES
KW  - CHILDREN
KW  - WEIGHT
KW  - HEIGHT
AB  - (1) Background: Abdominal obesity describes the accumulation of visceral fat. Monitoring of abdominal obesity in children aids prognosis of atherogenic risk and prediction of the emergence of different comorbidities, many of which persist into and throughout adulthood. For this reason, it is of great diagnostic value to the sustainability of health in populations. The aim of this study was to evaluate abdominal obesity in overweight schoolchildren from Portoviejo (Ecuador) and propose conicity index cut-points for sustainable health. (2) Methods: The sample was formed by 356 schoolchildren whose BMI z-score deemed them to be overweight. Height, weight, waist circumference (wstC), various skinfolds, percent body fat, conicity index (CI) and overweight classification according to wstC were determined. (3) Results: The mean age was 6.83 +/- 1.2 years, 17.4% were obese, 34.8% were overweight and 47.8% were at risk of being overweight according to their BMI z-score. The mean height was 1.29 +/- 0.12 m, whilst the mean weight was 35.21 +/- 11.57 kg. When classifying according to wstC, 37.9% were identified as obese, 28.1% had high-risk abdominal adiposity and 34% were normal. The average CI was 1.16 +/- 0.06, whilst that of body fat was 19.34 +/- 6.03, with 56.2% of individuals having body fat values lower than 20%. (4) Conclusions: The sample showed a high prevalence of central obesity. Significant agreement was not found between classifications of nutritional status according to BMI z-score and wstC.
AD  - Tech Univ Manabi, Fac Hlth Sci, Portoviejo 130108, Ecuador
AD  - Civil Univ Eloy Alfaro Manabi, Fac Educ Sci, Manta 130802, Ecuador
AD  - Univ Granada, Fac Med, Phys Anthropol Lab, E-18071 Granada, Spain
AD  - Univ Granada, Fac Hlth Sci, Univ Campus Melilla, Melilla 52071, Spain
C3  - Universidad Tecnica de Manabi
C3  - University of Granada
C3  - University of Granada
FU  - Technical University of Manabi (UTM)
FX  - Resources assigned by the Technical University of Manabi (UTM) to the following research project: Strategy for improving nutritional status in 5-9-year-old students attending state-funded and private schools in the north central coastal region of Ecuador.
PU  - MDPI
PI  - BASEL
PA  - ST ALBAN-ANLAGE 66, CH-4052 BASEL, SWITZERLAND
SN  - 2071-1050
J9  - SUSTAINABILITY-BASEL
JI  - Sustainability
DA  - MAY
PY  - 2021
VL  - 13
IS  - 10
C7  - 5583
DO  - 10.3390/su13105583
WE  - Science Citation Index Expanded (SCI-EXPANDED)
WE  - Social Science Citation Index (SSCI)
AN  - WOS:000662525800001
N1  - Times Cited in Web of Science Core Collection:  0
Total Times Cited:  0
Cited Reference Count:  42
ER  -

TY  - BOOK
AU  - Doolin, B
AU  - Hamer, AW
ED  - Mohrman, SA
ED  - Shani, AB
TI  - NETWORK-BASED TRANSFORMATION OF CARDIAC CARE IN NEW ZEALAND
T2  - RECONFIGURING THE ECOSYSTEM FOR SUSTAINABLE HEALTHCARE
LA  - English
KW  - Clinical networks
KW  - cardiac care
KW  - network theory
KW  - sustainable healthcare
KW  - New Zealand
KW  - CLINICAL NETWORKS
KW  - HEALTH
KW  - MANAGEMENT
KW  - LEADERSHIP
KW  - FORMS
AB  - Purpose - This chapter examines why managed clinical networks are an appropriate approach to sustainable healthcare, and discusses the conditions for the effectiveness of these multi-stakeholder, clinician-led modes of organizing. It describes the development of a national clinical network to achieve system-wide improvement in the provision of publicly funded cardiac surgery services in New Zealand, and the subsequent evolution of a broader network encompassing the whole cardiac care patient pathway.
   Design - The case study of the two cardiac clinical networks focuses on the emergence and evolution of the networks over a four-year period from 2009. Data were collected from interviews with key stakeholders of both networks and from internal and published documentary evidence. Analysis of the case study is informed by network theory and prior studies of managed clinical networks.
   Findings - Progress made towards the achievement of the goals of the initial cardiac surgery network encouraged a broadening of focus to the entire cardiac care pathway and the establishment of the national cardiac network. An important benefit has been the learning and increase in understanding among the different stakeholders involved. Both clinical networks have demonstrated the value of clinician engagement and leadership in improving the delivery of health services, and serve as a best practice model for the development of further clinical networks for health services that require a national population base.
   Originality and value - The case study analysis of the two cardiac clinical networks identifies five mutually reinforcing themes that underpin network effectiveness: network structure, management and governance, and internal and external legitimation. These themes encompass a number of factors suggestive of successful managed clinical networks, and offer insights into the use of such networks in organizing for sustainable healthcare.
AD  - Auckland Univ Technol, Sch Business, Technol & Org, Auckland, New Zealand
AD  - Nelson Hosp, Nelson, New Zealand
AD  - New Zealand Cardiac Network, Nelson, New Zealand
C3  - Auckland University of Technology
PU  - EMERALD GROUP PUBLISHING LTD
PI  - BINGLEY
PA  - HOWARD HOUSE, WAGON LANE, BINGLEY, W YORKSHIRE BD16 1WA, ENGLAND
SN  - 978-1-78441-034-6
SN  - 978-1-78441-035-3
J9  - ORG SUSTAIN
PY  - 2014
VL  - 4
SP  - 69
EP  - 100
DO  - 10.1108/S2045-060520140000004007
DO  - 10.1108/S2045-060520144
WE  - Book Citation Index – Social Sciences & Humanities (BKCI-SSH)
AN  - WOS:000358061800004
N1  - Times Cited in Web of Science Core Collection:  3
Total Times Cited:  3
Cited Reference Count:  57
ER  -

TY  - JOUR
AU  - Idris, ZZ
AU  - Ismail, NW
AU  - Ibrahim, S
TI  - Comparative Advantage and Competitiveness of COVID-19-Related Medical Products Exporters
T2  - JOURNAL OF COMPETITIVENESS
LA  - English
KW  - competitiveness
KW  - comparative advantage
KW  - COVID-19
KW  - medical trade
KW  - medical devices
KW  - TRADE COMPETITIVENESS
KW  - INNOVATION
KW  - US
AB  - The coronavirus disease (COVID-19) pandemic generated an upsurge in demand for medical products. Trade policy changes, including export restrictions and import reforms, have led to a shortage of medical products. The World Health Organization has recommended countries to encourage local production and identify various import sources for medical products to ensure sustainable healthcare capacity to combat the COVID-19 pandemic and any similar events in the future. This study aims to examine the comparative advantages and competitiveness in producing medical products among top exporters. The contribution of this study is the ability to identify various import sources specific to developing countries. From the exporter's perspective, this study allows countries to recognize their existing competitive strengths in the medical products trade, allowing them to strategize and compete in the international markets of medical products. Using Balassa's revealed comparative advantage index, this study analyzes 25 primary medical product exporters, identifying several countries with a comparative advantage in producing medical products. Medicines are primarily dominated by high-income countries, including Switzerland and Germany, whereas middle-income countries, such as China and Malaysia, are more specialized in medical supplies, medical equipment, and personal protective products. This finding provides a basis for policy formulation that can facilitate the process of building a sustainable healthcare capacity.
AD  - Int Islamic Univ Malaysia, Kulliyyah Econ & Management Sci, Selangor, Malaysia
AD  - Univ Putra Malaysia, Sch Business & Econ, Seri Kembangan, Malaysia
C3  - International Islamic University Malaysia
C3  - Universiti Putra Malaysia
PU  - UNIV TOMASE BATI & ZLINE, FAK MANAGEMENTU EKONOMIKY
PI  - ZLIN
PA  - NAM T G MASARYKA 5555, ZLIN, 760 01, CZECH REPUBLIC
SN  - 1804-171X
SN  - 1804-1728
J9  - J COMPETITIVENESS
JI  - J. Competitiveness
DA  - MAR
PY  - 2022
VL  - 14
IS  - 1
SP  - 61
EP  - 79
DO  - 10.7441/joc.2022.01.04
WE  - Social Science Citation Index (SSCI)
AN  - WOS:000783309700005
N1  - Times Cited in Web of Science Core Collection:  2
Total Times Cited:  2
Cited Reference Count:  43
ER  -

TY  - JOUR
AU  - Brand, G
AU  - Collins, J
AU  - Bedi, G
AU  - Bonnamy, J
AU  - Barbour, L
AU  - Ilangakoon, C
AU  - Wotherspoon, R
AU  - Simmons, M
AU  - Kim, M
AU  - Schwerdtle, PN
TI  - "I teach it because it is the biggest threat to health": Integrating sustainable healthcare into health professions education
T2  - MEDICAL TEACHER
LA  - English
KW  - Education environment
KW  - integrated
KW  - public health
KW  - leadership
KW  - roles of teacher
KW  - CLIMATE-CHANGE
KW  - CURRICULUM
AB  - Background
   Steering planetary and human health towards a more sustainable future demands educated and prepared health professionals.
   Aim
   This research aimed: to explore health professions educators' sustainable healthcare education (SHE) knowledge, attitudes, self-efficacy and teaching practices across 13 health professions courses in one Australian university.
   Methods
   Utilising a sequential mixed-methods design: Phase one (understanding) involved an online survey to ascertain educators' SHE knowledge, attitudes, self-efficacy and teaching practices to inform phase two (solution generation), 'Teach Green' Hackathon. Survey data was descriptively analysed and a gap analysis performed to promote generation of solutions during phase two. Results from the hackathon were thematically analysed to produce five recommendations.
   Results
   Regarding SHE, survey data across 13 health professions disciplines (n = 163) identified strong content knowledge (90.8%); however, only (36.9%) reported confidence to 'explain' and (44.2%) to 'inspire' students. Two thirds of participants (67.5%) reported not knowing how best to teach SHE. Hackathon data revealed three main influencing factors: regulatory, policy and socio-cultural drivers.
   Conclusions
   The five actionable recommendations to strengthen interdisciplinary capacity to integrate SHE include: inspire multi-level leadership and collaboration; privilege student voice; develop a SHE curriculum and resources repository; and integrate SHE into course accreditation standards.
AD  - Monash Univ, Sch Nursing & Midwifery, 47-49 Moorooduc Highway, Frankston, Vic 3199, Australia
AD  - Monash Univ, Monash Ctr Scholarship Hlth Educ, Clayton, Vic, Australia
AD  - Monash Univ Australia, Dept Nutr Dietet & Food, Notting Hill, Australia
AD  - Eastern Hlth, Dietet Dept, Box Hill, Vic, Australia
AD  - Monash Univ, Monash Sustainable Dev Inst, Clayton, Vic, Australia
AD  - Monash Univ, Monash Rural Hlth, Churchill, Australia
AD  - Monash Univ, Fac Engn, Clayton, Vic, Australia
AD  - Heidelberg Univ, Heidelberg Inst Global Hlth, Heidelberg, Germany
C3  - Monash University
C3  - Monash University
C3  - Monash University
C3  - Monash University
C3  - Monash University
C3  - Monash University
C3  - Ruprecht Karls University Heidelberg
FU  - Monash University, Faculty of Medicine, Nursing and Health Sciences, Learning and Teaching Research Grant
FX  - This research was funded by Monash University, Faculty of Medicine, Nursing and Health Sciences, Learning and Teaching Research Grant.
PU  - TAYLOR & FRANCIS LTD
PI  - ABINGDON
PA  - 2-4 PARK SQUARE, MILTON PARK, ABINGDON OR14 4RN, OXON, ENGLAND
SN  - 0142-159X
SN  - 1466-187X
J9  - MED TEACH
JI  - Med. Teach.
DA  - MAR 4
PY  - 2021
VL  - 43
IS  - 3
SP  - 325
EP  - 333
DO  - 10.1080/0142159X.2020.1844876
C6  - NOV 2020
WE  - Science Citation Index Expanded (SCI-EXPANDED)
AN  - WOS:000588819100001
N1  - Times Cited in Web of Science Core Collection:  13
Total Times Cited:  13
Cited Reference Count:  46
ER  -

TY  - BOOK
AU  - Khanam, Z
AU  - Bhat, IU
ED  - Bhat, R
TI  - Agrofoods for Sustainable Health Benefits and Their Economic Viability
T2  - SUSTAINABILITY CHALLENGES IN THE AGROFOOD SECTOR
LA  - English
KW  - VITIS-VINIFERA L.
KW  - ANTIOXIDANT ACTIVITIES
KW  - ELLAGIC ACID
KW  - PHYTOCHEMICAL PROFILES
KW  - CHEMICAL-COMPOSITION
KW  - LIPID-PEROXIDATION
KW  - CANCER PREVENTION
KW  - PUNICA-GRANATUM
KW  - PHENOLIC-ACIDS
KW  - GRAPE
AB  - Nature has provided food to human beings since their inception. The distinct category of food, i.e. agrofood, is utilized based on availability, production and preservation. These three factors have made it a source of wealth as well as health. But consumption of any food has always been related to the chemical constituents present in it. Across the globe, many communities are consuming agrofoods even without knowing their benefits, although they are able to sustain their healthy life. The global trade of agrofood has strengthened the economies of both developed and developing countries and hence provides financial and health benefits to producers and end users, respectively. Thus, this chapter focuses on phytochemical investigation of commonly consumed fruits (grapes, pomegranate and citrus fruits) and vegetables (carrot and spinach). The recent advances of our knowledge of selected agrofoods, the role of phytochemicals in enhancing their market value and the use of phytochemicals for sustainable health are covered. In addition, this chapter also provides information on the importance of the globalization of agrofoods for economic stability.
AD  - Univ Malaysia Kelantan, Fac Agro Based Ind, Campus Jeli, Jeli, Kelantan, Malaysia
AD  - Univ Malaysia Kelantan, Fac Earth Sci, Campus Jeli, Jeli, Kelantan, Malaysia
C3  - Universiti Malaysia Kelantan
C3  - Universiti Malaysia Kelantan
PU  - JOHN WILEY & SONS LTD
PI  - CHICHESTER
PA  - THE ATRIUM, SOUTHERN GATE, CHICHESTER PO19 8SQ, WEST SUSSEX, ENGLAND
SN  - 978-1-119-07273-7
SN  - 978-1-119-07276-8
PY  - 2017
SP  - 435
EP  - 450
DO  - 10.1002/9781119072737
WE  - Book Citation Index – Social Sciences & Humanities (BKCI-SSH)
WE  - Book Citation Index – Science (BKCI-S)
AN  - WOS:000481492200021
N1  - Times Cited in Web of Science Core Collection:  0
Total Times Cited:  0
Cited Reference Count:  81
ER  -

TY  - JOUR
AU  - Takian, A
AU  - Akbari-Sari, A
TI  - Sustainable Health Development Becoming Agenda for Public Health Academia
T2  - IRANIAN JOURNAL OF PUBLIC HEALTH
LA  - English
KW  - Sustainable development goals (SDGs)
KW  - Academia
KW  - UHC
KW  - NCD
KW  - SCHOOLS
AB  - Background: Sustainable Development Goals (SDGs) aim to transform our world, and each goal has specific targets to be achieved by 2030. For the goals to be achieved, everyone needs to do their part: governments, academia, the private sector and all people. This paper summarizes the main evidence-based recommendations made by excellent academics and scholars who discussed their experiences and views during the conference to respond to the challenges of sustainable health development.
   Methods: To contribute to exploring to the academia's role in reaching SDGs, the 1st International Conference on Sustainable Health Development was held at Tehran University of Medical Sciences, on 24-25 April 2016, in Tehran, Iran.
   Results: In line with Goal 3 of SDGs: "ensure healthy lives and promote well-being for all at all ages", the conference discussed various aspects of Universal Health Coverage (UHC), as well as Global Action Plans for prevention and control of Non-Communicable Diseases (NCDs), and explained the special role of academic public health institutes in education, research and service provision in the two above-mentioned areas.
   Conclusion: To fulfill the requirements of SDGs, modern approaches to funding, education, teaching, research priority setting and advocacy, which in turn need novel strategies in collaboration and constructive partnerships among academic public health institutes from low, middle and high-income countries, are essential.
AD  - Univ Tehran Med Sci, Sch Publ Hlth, Dept Hlth Management & Econ, Tehran, Iran
AD  - Univ Tehran Med Sci, Sch Publ Hlth, Dept Global Hlth & Publ Policy, Tehran, Iran
C3  - Tehran University of Medical Sciences
C3  - Tehran University of Medical Sciences
PU  - IRANIAN SCIENTIFIC SOCIETY MEDICAL ENTOMOLOGY
PI  - TEHRAN
PA  - SCHOOL PUBLIC HEALTH & INST HEALTH RESEARCH, TEHRAN UNIV MEDICAL SCIENCES, P O BOX  6446-14155, TEHRAN, 00000, IRAN
SN  - 2251-6085
SN  - 2251-6093
J9  - IRAN J PUBLIC HEALTH
JI  - Iran J. Public Health
DA  - NOV
PY  - 2016
VL  - 45
IS  - 11
SP  - 1502
EP  - 1506
WE  - Science Citation Index Expanded (SCI-EXPANDED)
WE  - Social Science Citation Index (SSCI)
AN  - WOS:000389036700013
N1  - Times Cited in Web of Science Core Collection:  9
Total Times Cited:  9
Cited Reference Count:  7
ER  -

TY  - JOUR
AU  - Spencer, G
AU  - Dankyi, E
AU  - Thompson, J
AU  - Acton, F
AU  - Kwankye, SO
TI  - The Health Experiences of Young Internal Migrants in Ghana-Identifying Priorities for Sustainable Health Promotion
T2  - INTERNATIONAL JOURNAL OF ENVIRONMENTAL RESEARCH AND PUBLIC HEALTH
LA  - English
KW  - health promotion
KW  - migration
KW  - young people
KW  - migrants
KW  - sustainable development goals (SDGs)
KW  - social determinants of health
KW  - vulnerability
KW  - health inequalities
KW  - CHILDREN
AB  - The Sustainable Development Goals underscore the importance of migration to the achievement of health, and global migration presents both opportunities and challenges for the development of health promotion. Despite such recognition, very little work has focused on health promotion with young migrants, including how migration shapes opportunities for positive health. This paper reports findings from a qualitative study that sought to advance knowledge of the health experiences of young internal migrants in Ghana (n = 14) and considers ways to harness these perspectives in the development of sustainable health promotion solutions. Methods included community consultations, participatory workshops and interviews with young migrants aged 14-21 years. Findings highlighted how the social determinants of health affected young migrants' opportunities to support their health. Our analysis highlights how a lack of access to adequate food, shelter and health services often resulted in the adoption of alternative health practices, including the use of herbal remedies. Supporting positive livelihoods as part of tackling the social determinants of health is crucial to mitigate the impacts of poverty and inequalities on young migrants' health practices and outcomes. We conclude by considering how to advance relevant health promotion with young migrants living in contexts of vulnerability.
AD  - Anglia Ruskin Univ, Fac Hlth Educ Med & Social Care, Cambridge CB1 1PT, England
AD  - Univ Ghana, Ctr Social Policy Studies, LG 1181, Legon, Accra, Ghana
AD  - Univ Sheffield, Hlth Sci Sch, Sheffield S10 2HQ, S Yorkshire, England
AD  - Univ Ghana, Reg Inst Populat Studies, LG 1181, Legon, Ghana
C3  - Anglia Ruskin University
C3  - University of Ghana
C3  - University of Sheffield
C3  - University of Ghana
FU  - Research England as part of the Global Challenges Research Fund (GCRF) programme
FX  - The study was funded by Research England as part of the Global Challenges Research Fund (GCRF) programme.
PU  - MDPI
PI  - BASEL
PA  - ST ALBAN-ANLAGE 66, CH-4052 BASEL, SWITZERLAND
SN  - 1660-4601
J9  - INT J ENV RES PUB HE
JI  - Int. J. Environ. Res. Public Health
DA  - NOV
PY  - 2022
VL  - 19
IS  - 22
C7  - 15229
DO  - 10.3390/ijerph192215229
WE  - Science Citation Index Expanded (SCI-EXPANDED)
WE  - Social Science Citation Index (SSCI)
AN  - WOS:000887512200001
N1  - Times Cited in Web of Science Core Collection:  0
Total Times Cited:  0
Cited Reference Count:  44
ER  -

TY  - JOUR
AU  - Walpole, SC
AU  - Pearson, D
AU  - Coad, J
AU  - Barna, S
TI  - What do tomorrow's doctors need to learn about ecosystems? - A BEME Systematic Review: BEME Guide No. 36
T2  - MEDICAL TEACHER
LA  - English
KW  - HEALTH-CARE
KW  - EDUCATION
KW  - METAANALYSES
KW  - KNOWLEDGE
AB  - Background: Human health is fundamentally determined by the health of ecosystems. Guidance is lacking about how to address the topic of ecosystems within medical education.
   Aims: To determine the nature of discussions around ecosystems in the educational, medical and medical education literature. To identify learning needs of tomorrow's doctors.
   Methods: A narrative synthesis approach was used. Systematic searches were completed in 14 databases. Two independent reviewers screened results. Preliminary synthesis included textual descriptions and quality appraisal. Data were analysed using the Education for Sustainable Healthcare framework and thematic analysis. Relationships between studies were explored. Best evidence synthesis, contacting authors of primary studies and critical reflection reinforced robustness.
   Results: Six thousand seven hundred and fifty-three abstracts and 123 full texts were screened. Twenty-seven studies were included. Many studies lacked clear reporting. Medical students and doctors displayed knowledge about ecosystems, but lacked confidence to enact sustainable practices. Education about causes and consequences of environmental change is required. Few studies proposed specific learning objectives.
   Conclusions: To prepare for roles as health care workers and leaders, medical students must learn about relationships between ecosystems, health and health care. The Education for Sustainable Healthcare framework outlines essential knowledge and attitudes but requires addition of practical competencies. Further research should explore the framework's relevance in different contexts, in order to structure training accordingly.
AD  - York Univ, Hull York Med Sch, York YO10 5DD, N Yorkshire, England
AD  - Univ E Anglia, Norwich Med Sch, Norwich NR4 7TJ, Norfolk, England
C3  - University of Hull
C3  - University of York - UK
C3  - University of East Anglia
FU  - National Institute for Health Research (NIHR); National Institute for Health Research [ACF-2012-03-005] Funding Source: researchfish
FX  - S.W. is funded by the National Institute for Health Research (NIHR). NIHR have had no influence on the design or execution of this study.
PU  - TAYLOR & FRANCIS LTD
PI  - ABINGDON
PA  - 2-4 PARK SQUARE, MILTON PARK, ABINGDON OR14 4RN, OXON, ENGLAND
SN  - 0142-159X
SN  - 1466-187X
J9  - MED TEACH
JI  - Med. Teach.
DA  - APR 2
PY  - 2016
VL  - 38
IS  - 4
SP  - 338
EP  - 352
DO  - 10.3109/0142159X.2015.1112897
WE  - Science Citation Index Expanded (SCI-EXPANDED)
AN  - WOS:000373362400002
N1  - Times Cited in Web of Science Core Collection:  14
Total Times Cited:  14
Cited Reference Count:  60
ER  -

TY  - JOUR
AU  - Charoenca, N
AU  - Kungskulniti, N
AU  - Mock, J
AU  - Hamann, S
AU  - Vathesatogkit, P
TI  - How Thailand's greater convergence created sustainable funding for emerging health priorities caused by globalization
T2  - GLOBAL HEALTH ACTION
LA  - English
KW  - post-2015 sustainable development goals
KW  - globalization
KW  - tobacco control
KW  - road accidents
KW  - prevention
KW  - innovative funding
KW  - non-communicable diseases
KW  - Thailand
KW  - low- and middle-income countries
AB  - Background: Global health is shifting gradually from a limited focus on individual communicable disease goals to the formulation of broader sustainable health development goals. A major impediment to this shift is that most low- and middle-income countries (LMICs) have not established adequate sustainable funding for health promotion and health infrastructure.
   Objective: In this article, we analyze how Thailand, a middle-income country, created a mechanism for sustainable funding for health.
   Design: We analyzed the progression of tobacco control and health promotion policies over the past three decades within the wider political-economic and sociocultural context. We constructed a parallel longitudinal analysis of statistical data on one emerging priority - road accidents - to determine whether policy shifts resulted in reduced injuries, hospitalizations and deaths.
   Results: In Thailand, the convergence of priorities among national interest groups for sustainable health development created an opportunity to use domestic tax policy and to create a semi-autonomous foundation (ThaiHealth) to address a range of pressing health priorities, including programs that substantially reduced road accidents.
   Conclusions: Thailand's strategic process to develop a domestic mechanism for sustainable funding for health may provide LMICs with a roadmap to address emerging health priorities, especially those caused by modernization and globalization.
AD  - Mahidol Univ, Fac Publ Hlth, 420-1 Rajvithi Rd, Bangkok 10400, Thailand
AD  - Ctr Excellence Environm Hlth & Toxicol, Bangkok, Thailand
AD  - Osaka Univ, Ctr Study Commun Design, Osaka, Japan
AD  - Mahidol Univ, Tobacco Control Res & Knowledge Management Ctr, Bangkok 10400, Thailand
AD  - Act Smoking & Hlth, Bangkok, Thailand
C3  - Mahidol University
C3  - Osaka University
C3  - Mahidol University
FU  - China Medical Board (CMB), Faculty of Public Health, Mahidol University, Bangkok, Thailand
FX  - Authors declare no conflicts of interest. The study was supported for publication by the China Medical Board (CMB), Faculty of Public Health, Mahidol University, Bangkok, Thailand.
PU  - CO-ACTION PUBLISHING
PI  - JARFALLA
PA  - RIPVAGEN 7, JARFALLA, SE-175 64, SWEDEN
SN  - 1654-9880
J9  - GLOBAL HEALTH ACTION
JI  - Glob. Health Action
PY  - 2015
VL  - 8
C7  - 28630
DO  - 10.3402/gha.v8.28630
WE  - Science Citation Index Expanded (SCI-EXPANDED)
WE  - Social Science Citation Index (SSCI)
AN  - WOS:000377764600001
N1  - Times Cited in Web of Science Core Collection:  4
Total Times Cited:  4
Cited Reference Count:  34
ER  -

TY  - JOUR
AU  - Corvalan, C
AU  - Prats, EV
AU  - Sena, A
AU  - Campbell-Lendrum, D
AU  - Karliner, J
AU  - Risso, A
AU  - Wilburn, S
AU  - Slotterback, S
AU  - Rathi, M
AU  - Stringer, R
AU  - Berry, P
AU  - Edwards, S
AU  - Enright, P
AU  - Hayter, A
AU  - Howard, G
AU  - Lapitan, J
AU  - Montgomery, M
AU  - Pruss-Ustun, A
AU  - Varangu, L
AU  - Vinci, S
TI  - Towards Climate Resilient and Environmentally Sustainable Health Care Facilities
T2  - INTERNATIONAL JOURNAL OF ENVIRONMENTAL RESEARCH AND PUBLIC HEALTH
LA  - English
KW  - climate resilience
KW  - environmental sustainability
KW  - climate change and health
KW  - health care facilities
AB  - The aim of building climate resilient and environmentally sustainable health care facilities is: (a) to enhance their capacity to protect and improve the health of their target communities in an unstable and changing climate; and (b) to empower them to optimize the use of resources and minimize the release of pollutants and waste into the environment. Such health care facilities contribute to high quality of care and accessibility of services and, by helping reduce facility costs, also ensure better affordability. They are an important component of universal health coverage. Action is needed in at least four areas which are fundamental requirements for providing safe and quality care: having adequate numbers of skilled human resources, with decent working conditions, empowered and informed to respond to these environmental challenges; sustainable and safe management of water, sanitation and health care waste; sustainable energy services; and appropriate infrastructure and technologies, including all the operations that allow for the efficient functioning of a health care facility. Importantly, this work contributes to promoting actions to ensure that health care facilities are constantly and increasingly strengthened and continue to be efficient and responsive to improve health and contribute to reducing inequities and vulnerability within their local settings. To this end, we propose a framework to respond to these challenges.
AD  - Univ Sydney, Sch Publ Hlth, Camperdown, NSW 2006, Australia
AD  - WHO, Dept Environm Climate Change & Hlth, CH-1211 Geneva, Switzerland
AD  - Hlth Care Harm, Reston, VA 20190 USA
AD  - Univ Waterloo, Dept Geog & Environm Management, Waterloo, ON N2L 3G1, Canada
AD  - Pan Amer Hlth Org, Dept Communicable Dis & Environm Determinants Hlt, Washington, DC 20037 USA
AD  - Queens Bldg, Bristol BS8 1TR, Avon, England
AD  - WHO, Dept Hlth Secur Preparedness, CH-1211 Geneva, Switzerland
AD  - Canadian Coalit Green Hlth Care, Halifax, NS B3J 1Z4, Canada
C3  - University of Sydney
C3  - World Health Organization
C3  - University of Waterloo
C3  - Pan American Health Organization
C3  - World Health Organization
FU  - World Health Organization [001] Funding Source: Medline
PU  - MDPI
PI  - BASEL
PA  - ST ALBAN-ANLAGE 66, CH-4052 BASEL, SWITZERLAND
SN  - 1660-4601
J9  - INT J ENV RES PUB HE
JI  - Int. J. Environ. Res. Public Health
DA  - DEC
PY  - 2020
VL  - 17
IS  - 23
C7  - 8849
DO  - 10.3390/ijerph17238849
WE  - Science Citation Index Expanded (SCI-EXPANDED)
WE  - Social Science Citation Index (SSCI)
AN  - WOS:000597901600001
N1  - Times Cited in Web of Science Core Collection:  12
Total Times Cited:  12
Cited Reference Count:  37
ER  -

TY  - JOUR
AU  - Krishankumar, R
AU  - Ravichandran, KS
AU  - Premaladha, J
AU  - Kar, S
AU  - Zavadskas, EK
AU  - Antucheviciene, J
TI  - A Decision Framework under a Linguistic Hesitant Fuzzy Set for Solving Multi-Criteria Group Decision Making Problems
T2  - SUSTAINABILITY
LA  - English
KW  - group decision making
KW  - hesitant fuzzy set
KW  - hospital evaluation
KW  - linguistic hesitant fuzzy set and Standard variance
KW  - EXTENDED VIKOR METHOD
KW  - TERM SETS
KW  - OPERATORS
KW  - CONSENSUS
KW  - SELECTION
KW  - CONSISTENCY
KW  - DISTANCE
AB  - With fast-growing interest in sustainable healthcare management, proper selection and evaluation of hospitals become highly essential. Generally, experts/decision-makers (DMs) prefer qualitative information for rating objects. Motivated by this idea, in this paper, a linguistic hesitant fuzzy set (LHFS) is adopted for elicitation of preference information. The LHFS provides qualitative preferences of DMs as well as reflects their hesitancy, inconsistency, and vagueness. Motivated by the power of LHFS, in this paper we present a new decision framework that initially presents some operational laws and properties. Further, a new aggregation operator called simple linguistic hesitant fuzzy weighted geometry (SLHFWG) is proposed under the LHFS context that uses the strength of power operators. Some properties of SLHFWG are also investigated. Criteria weights are estimated using a newly proposed linguistic hesitant fuzzy statistical variance (LHFSV) method, and objects are ranked using the newly proposed linguistic hesitant fuzzy VIKOR (visekriterijumska optimizacijai kompromisno resenje) (LHFVIKOR) method, which is an extension of VIKOR under the LHFS context. The practicality and usefulness of the proposal are demonstrated by using a hospital evaluation example for sustainable healthcare management. Finally, the strengths and weaknesses of the proposal are realized by comparison with other methods.
AD  - SASTRA Univ, Sch Comp, Thanjavur 613401, India
AD  - Natl Inst Technol Durgapur, Dept Math, Durgapur 713209, W Bengal, India
AD  - Vilnius Gediminas Tech Univ, Dept Construct Technol & Management, Sauletekio Al 11, LT-10223 Vilnius, Lithuania
AD  - Vilnius Gediminas Tech Univ, Res Inst Sustainable Construct, Lab Operat Res, Sauletekio Al 11, LT-10223 Vilnius, Lithuania
C3  - Shanmugha Arts, Science, Technology & Research Academy (SASTRA)
C3  - National Institute of Technology (NIT System)
C3  - National Institute of Technology Durgapur
C3  - Vilnius Gediminas Technical University
C3  - Vilnius Gediminas Technical University
FU  - University Grants Commission [F./2015-17/RGNF-2015-17-TAM-83]; Department of Science and Technology, Ministry of Science and Technology [SR/FST/ETI-349/2013]
FX  - The authors thank the editor and the anonymous reviewer(s) for their insights that helped improve the quality of the research. The authors also thank the funding agencies University Grants Commission (grant no. F./2015-17/RGNF-2015-17-TAM-83) and Department of Science and Technology, Ministry of Science and Technology (grant no. SR/FST/ETI-349/2013) for their financial aid.
PU  - MDPI
PI  - BASEL
PA  - ST ALBAN-ANLAGE 66, CH-4052 BASEL, SWITZERLAND
SN  - 2071-1050
J9  - SUSTAINABILITY-BASEL
JI  - Sustainability
DA  - AUG
PY  - 2018
VL  - 10
IS  - 8
C7  - 2608
DO  - 10.3390/su10082608
WE  - Science Citation Index Expanded (SCI-EXPANDED)
WE  - Social Science Citation Index (SSCI)
AN  - WOS:000446767700024
N1  - Times Cited in Web of Science Core Collection:  17
Total Times Cited:  17
Cited Reference Count:  57
ER  -

TY  - JOUR
AU  - Mishra, S
AU  - Thakkar, HK
AU  - Mallick, PK
AU  - Tiwari, P
AU  - Alamri, A
TI  - A sustainable IoHT based computationally intelligent healthcare monitoring system for lung cancer risk detection
T2  - SUSTAINABLE CITIES AND SOCIETY
LA  - English
KW  - Sustainable healthcare
KW  - Internet of Health Things (IoHT)
KW  - Heuristics
KW  - Random forest
KW  - Greedy Best First Search (GBFS)
KW  - Lung cancer
KW  - Classification
KW  - Computational intelligence
KW  - AUTOMATIC DETECTION
KW  - IMAGES
AB  - A sustainable healthcare focuses on enhancing and restoring public health parameters thereby reducing gloomy impacts on social, economic and environmental elements of a sustainable city. Though it has uplifted public health, yet the rise of chronic diseases is a concern in sustainable cities. In this work, a sustainable lung cancer detection model is developed to integrate the Internet of Health Things (IoHT) and computational intelligence, causing the least harm to the environment. IoHT unit retains connectivity continuously generates data from patients. Heuristic Greedy Best First Search (GBFS) algorithm is used to select most relevant attributes of lung cancer data upon which random forest algorithm is applied to classify and differentiates lung cancer affected patients from normal ones based on detected symptoms. It is observed during the experiment that the GBFSRandom forest model shows a promising outcome. While an optimal accuracy of 98.8 % was generated, simultaneously, the least latency of 1.16 s was noted. Specificity and sensitivity recorded with the proposed model on lung cancer data are 97.5 % and 97.8 %, respectively. The mean accuracy, specificity, sensitivity, and fscore value recorded is 96.96 %, 96.26 %, 96.34 %, and 96.32 %, respectively, over various types of cancer datasets implemented. The developed smart and intelligent model is sustainable. It reduces unnecessary manual overheads, safe, preserves resources and human resources, and assists medical professionals in quick and reliable decision making on lung cancer diagnosis.
AD  - Kalinga Inst Ind Technol Deemed Be Univ, Sch Comp Engn, Bhubaneswar, Odisha, India
AD  - Aalto Univ, Dept Comp Sci, Espoo, Finland
AD  - King Saud Univ, Res Chair Pervas & Mobile Comp, Riyadh 11543, Saudi Arabia
AD  - King Saud Univ, Dept Software Engn, Coll Comp & Informat Sci, Riyadh 11543, Saudi Arabia
AD  - SRM Univ, Sch Engn & Sci, Dept Comp Sci & Engn, Amaravati 522240, Andhra Pradesh, India
C3  - Kalinga Institute of Industrial Technology (KIIT)
C3  - Aalto University
C3  - King Saud University
C3  - King Saud University
C3  - SRM University-AP
FU  - King Saud University, Riyadh, Saudi Arabia
FX  - This work was supported by the Deanship of Scientific Research at King Saud University, Riyadh, Saudi Arabia, through the Vice Deanship of Scientific Research Chairs: Research Chair of Pervasive and Mobile Computing.
PU  - ELSEVIER
PI  - AMSTERDAM
PA  - RADARWEG 29a, 1043 NX AMSTERDAM, NETHERLANDS
SN  - 2210-6707
SN  - 2210-6715
J9  - SUSTAIN CITIES SOC
JI  - Sust. Cities Soc.
DA  - SEP
PY  - 2021
VL  - 72
C7  - 103079
DO  - 10.1016/j.scs.2021.103079
C6  - JUN 2021
WE  - Science Citation Index Expanded (SCI-EXPANDED)
AN  - WOS:000672607200001
N1  - Times Cited in Web of Science Core Collection:  11
Total Times Cited:  11
Cited Reference Count:  53
ER  -

TY  - JOUR
AU  - Zion, M
AU  - Cohen, H
TI  - Drinking-Related Metacognitive Guidance Contributes to Students' Expression of Healthy Drinking Principles as Part of Biology Teaching
T2  - SUSTAINABILITY
LA  - English
KW  - healthy drinking
KW  - metacognition
KW  - metacognitive guidance
KW  - sugar-sweetened beverages
AB  - Biology education has adopted the goal of educating future generations about sustainable, healthy habits. The current paper focuses on drinking-related nutritional literacy-the characteristic of health education that refers to aspects of healthy drinking: drinking enough water and fewer sugar-sweetened beverages (SSBs). The study aims to foster school students' critical thinking about the quality and the quantity of what they drink in everyday life. Facilitating students' metacognitive awareness was achieved, as they were engaged in a biology learning activity centered on the importance of healthy drinking in everyday life. The study focused on two research questions: 1. What is the contribution of drinking-related metacognitive guidance to the development of metacognitive awareness concerning healthy drinking among students? 2. What is the contribution of drinking-related metacognitive guidance to the way students express the principles and importance of healthy drinking as part of their metacognitive awareness thinking process? The findings indicate a quantitative and qualitative improvement in drinking-related metacognitive awareness among those students who received metacognitive guidance as part of biology teaching. This paper suggests that metacognitive guidance has a significant pedagogical potential to improve sustainable healthy habits among children.
AD  - Bar IIan Univ, Sch Educ, IL-5290002 Ramat Gan, Israel
PU  - MDPI
PI  - BASEL
PA  - ST ALBAN-ANLAGE 66, CH-4052 BASEL, SWITZERLAND
SN  - 2071-1050
J9  - SUSTAINABILITY-BASEL
JI  - Sustainability
DA  - FEB
PY  - 2021
VL  - 13
IS  - 4
C7  - 1939
DO  - 10.3390/su13041939
WE  - Science Citation Index Expanded (SCI-EXPANDED)
WE  - Social Science Citation Index (SSCI)
AN  - WOS:000624829200001
N1  - Times Cited in Web of Science Core Collection:  2
Total Times Cited:  2
Cited Reference Count:  52
ER  -

TY  - JOUR
AU  - Shaw, E
AU  - Walpole, S
AU  - McLean, M
AU  - Alvarez-Nieto, C
AU  - Barna, S
AU  - Bazin, K
AU  - Behrens, G
AU  - Chase, H
AU  - Duane, B
AU  - El Omrani, O
AU  - Elf, M
AU  - Guzman, CFA
AU  - de Barros, EF
AU  - Gibbs, TJ
AU  - Groome, J
AU  - Hackett, F
AU  - Harden, J
AU  - Hothersall, EJ
AU  - Hourihane, M
AU  - Huss, NM
AU  - Ikiugu, M
AU  - Joury, E
AU  - Leedham-Green, K
AU  - MacKenzie-Shalders, K
AU  - Madden, DL
AU  - McKimm, J
AU  - Schwerdtle, PN
AU  - Peters, S
AU  - Redvers, N
AU  - Sheffield, P
AU  - Singleton, J
AU  - Tun, S
AU  - Woollard, R
TI  - AMEE Consensus Statement: Planetary health and education for sustainable healthcare
T2  - MEDICAL TEACHER
LA  - English
KW  - Ecological crisis
KW  - human rights
KW  - planetary health
KW  - health professions education
KW  - sustainable healthcare
KW  - CLIMATE
KW  - FUTURE
AB  - The purpose of this Consensus Statement is to provide a global, collaborative, representative and inclusive vision for educating an interprofessional healthcare workforce that can deliver sustainable healthcare and promote planetary health. It is intended to inform national and global accreditation standards, planning and action at the institutional level as well as highlight the role of individuals in transforming health professions education. Many countries have agreed to 'rapid, far-reaching and unprecedented changes' to reduce greenhouse gas emissions by 45% within 10 years and achieve carbon neutrality by 2050, including in healthcare. Currently, however, health professions graduates are not prepared for their roles in achieving these changes. Thus, to reduce emissions and meet the 2030 Sustainable Development Goals (SDGs), health professions education must equip undergraduates, and those already qualified, with the knowledge, skills, values, competence and confidence they need to sustainably promote the health, human rights and well-being of current and future generations, while protecting the health of the planet.
   The current imperative for action on environmental issues such as climate change requires health professionals to mobilize politically as they have before, becoming strong advocates for major environmental, social and economic change. A truly ethical relationship with people and the planet that we inhabit so precariously, and to guarantee a future for the generations which follow, demands nothing less of all health professionals.
   This Consensus Statement outlines the changes required in health professions education, approaches to achieve these changes and a timeline for action linked to the internationally agreed SDGs. It represents the collective vision of health professionals, educators and students from various health professions, geographic locations and cultures. 'Consensus' implies broad agreement amongst all individuals engaged in discussion on a specific issue, which in this instance, is agreement by all signatories of this Statement developed under the auspices of the Association for Medical Education in Europe (AMEE).
   To ensure a shared understanding and to accurately convey information, we outline key terms in a glossary which accompanies this Consensus Statement ( 1). We acknowledge, however, that terms evolve and that different terms resonate variably depending on factors such as setting and audience. We define education for sustainable healthcare as the process of equipping current and future health professionals with the knowledge, values, confidence and capacity to provide environmentally sustainable services through health professions education. We define a health professional as a person who has gained a professional qualification for work in the health system, whether in healthcare delivery, public health or a management or supporting role and education as 'the system comprising structures, curricula, faculty and activities contributing to a learning process'. This Statement is relevant to the full continuum of training - from undergraduate to postgraduate and continuing professional development.
AD  - Newcastle Univ, Newcastle Upon Tyne, Tyne & Wear, England
AD  - Newcastle Upon Tyne Hosp NHS Fdn Trust, Newcastle Upon Tyne, Tyne & Wear, England
AD  - Ctr Sustainable Healthcare, Oxford, England
AD  - Bond Univ, Fac Hlth Sci & Med, Gold Coast, Australia
AD  - Univ Jaen Campus Lagunillas, Nursing, Jaen, Spain
AD  - Kings Coll London, Dept Physiotherapy, London, England
AD  - Univ Notre Dame Australia, Sch Med Sydney, Sydney, NSW, Australia
AD  - Univ Oxford, Oxford, England
AD  - Trinity Coll Dublin, Sch Dent, Dublin, Ireland
AD  - Int Federat Med Students Assoc, Copenhagen, Denmark
AD  - Dalarna Univ, Dept Nursing, Sch Educ Hlth & Social Studies, Falun, Sweden
AD  - Harvard Univ TH Chan Sch Publ Hlth, Planetary Hlth Alliance, Boston, MA USA
AD  - Univ Caxias Sul, Caxias Do Sul, RS, Brazil
AD  - AMEE, Dundee, Scotland
AD  - Great Ormond St Hosp Sick Children, Greener Anaesthesia & Sustainabil Project, London, England
AD  - Univ Calgary, CFMS Hlth & Environm, Lethbridge, AB, Canada
AD  - Univ Edinburgh, Usher Inst Populat Hlth Sci & Informat, Edinburgh, Midlothian, Scotland
AD  - Univ Dundee, Med Sch, Dundee, Scotland
AD  - Irish Soc Chartered Physiotherapists Special Inte, Dublin, Ireland
AD  - Irish Red Cross Soc, Dublin, Ireland
AD  - Hsch Esslingen, Esslingen, Germany
AD  - Univ South Dakota, Occupat Therapy, Sch Hlth Sci, Vermillion, SD USA
AD  - Queen Mary Univ London, Barts & London Sch Med & Dent, Inst Dent, London, England
AD  - Imperial Coll London, Med Educ Res Unit, Fac Med, London, England
AD  - Swansea Univ, Med Sch, Swansea, W Glam, Wales
AD  - Heidelberg Inst Global Hlth, Heidelberg, Germany
AD  - Univ North Dakota, Dept Family & Community Med, Sch Med & Hlth Sci, Grand Forks, ND USA
AD  - Icahn Sch Med Mt Sinai, Dept Environm Med & Publ Hlth, New York, NY 10029 USA
AD  - Icahn Sch Med Mt Sinai, Dept Pediat, New York, NY 10029 USA
AD  - Queensland Univ Technol, Sch Clin Sci, Fac Hlth, Pharm, Brisbane, Qld, Australia
AD  - Imperial Coll London, Ctr Environm Policy, London, England
AD  - Univ British Columbia, Vancouver, BC, Canada
C3  - Newcastle University - UK
C3  - Newcastle Upon Tyne Hospitals NHS Foundation Trust
C3  - Bond University
C3  - University of London
C3  - King's College London
C3  - University of Notre Dame Australia
C3  - University of Oxford
C3  - Trinity College Dublin
C3  - Dalarna University
C3  - Harvard University
C3  - Harvard T.H. Chan School of Public Health
C3  - Universidade de Caxias do Sul
C3  - University of London
C3  - University College London
C3  - Great Ormond Street Hospital for Children NHS Foundation Trust
C3  - University of Calgary
C3  - University of Edinburgh
C3  - University of Dundee
C3  - University of South Dakota
C3  - University of London
C3  - Queen Mary University London
C3  - Imperial College London
C3  - Swansea University
C3  - Ruprecht Karls University Heidelberg
C3  - University of North Dakota Grand Forks
C3  - Icahn School of Medicine at Mount Sinai
C3  - Icahn School of Medicine at Mount Sinai
C3  - Queensland University of Technology (QUT)
C3  - Imperial College London
C3  - University of British Columbia
PU  - TAYLOR & FRANCIS LTD
PI  - ABINGDON
PA  - 2-4 PARK SQUARE, MILTON PARK, ABINGDON OR14 4RN, OXON, ENGLAND
SN  - 0142-159X
SN  - 1466-187X
J9  - MED TEACH
JI  - Med. Teach.
DA  - MAR 4
PY  - 2021
VL  - 43
IS  - 3
SP  - 272
EP  - 286
DO  - 10.1080/0142159X.2020.1860207
C6  - DEC 2020
WE  - Science Citation Index Expanded (SCI-EXPANDED)
WE  - Social Science Citation Index (SSCI)
AN  - WOS:000619710800001
N1  - Times Cited in Web of Science Core Collection:  51
Total Times Cited:  51
Cited Reference Count:  67
ER  -

TY  - JOUR
AU  - Mitchell, PH
TI  - Nursing's mandate in climate change
T2  - INTERNATIONAL NURSING REVIEW
LA  - English
KW  - climate change
KW  - climate justice
KW  - nursing
KW  - Sustainable Development Goals
KW  - HEALTH
AB  - Science tells us that human-induced climate change is real and threatening health and well-being everywhere. Nurses have a key role as individuals and collectively to mitigate these effects. We are obligated to action, advocacy, and policy change at both a personal and professional level in this global emergency. This includes working to achieve climate justice and the United Nations' Sustainable Health Goals, which have a strong focus on climate action.
AD  - Int Council Nurses, Int Nursing Review, Geneva, Switzerland
AD  - Univ Washington, Sch Nursing, Seattle, WA 98195 USA
C3  - University of Washington
C3  - University of Washington Seattle
PU  - WILEY
PI  - HOBOKEN
PA  - 111 RIVER ST, HOBOKEN 07030-5774, NJ USA
SN  - 0020-8132
SN  - 1466-7657
J9  - INT NURS REV
JI  - Int. Nurs. Rev.
DA  - SEP
PY  - 2021
VL  - 68
IS  - 3
SP  - 279
EP  - 280
DO  - 10.1111/inr.12704
WE  - Science Citation Index Expanded (SCI-EXPANDED)
WE  - Social Science Citation Index (SSCI)
AN  - WOS:000697785900004
N1  - Times Cited in Web of Science Core Collection:  0
Total Times Cited:  0
Cited Reference Count:  6
ER  -

TY  - JOUR
AU  - Pires, SM
AU  - Thomsen, ST
AU  - Nauta, M
AU  - Poulsen, M
AU  - Jakobsen, LS
TI  - Food Safety Implications of Transitions Toward Sustainable Healthy Diets
T2  - FOOD AND NUTRITION BULLETIN
LA  - English
KW  - food safety
KW  - burden of disease
KW  - risk-benefit
KW  - sustainable diets
KW  - healthy diets
KW  - RISK-BENEFIT ASSESSMENT
KW  - UNITED-STATES
KW  - FOODBORNE PATHOGENS
KW  - GLOBAL BURDEN
KW  - FISH-CONSUMPTION
KW  - NORDIC DIET
KW  - EXPOSURE
KW  - DISEASE
KW  - IMPACT
KW  - VEGETABLES
AB  - Despite increased political attention, foodborne diseases still cause a substantial public health, economic, and social burden worldwide. Children younger than 5 years, people living in developing regions, and in the poorest areas of the world are disproportionally affected, bearing a large proportion of the global burden of foodborne disease. Yet, food safety is a prerequisite to ensuring food security globally: Foods that are responsible for important food safety problems are also crucial to ensure food security in some regions and are essential sources of nutrition. Moreover, together with calls for action to meeting international sustainable development goals, global efforts to promote food security and healthy diets have now highlighted the need to modify food systems globally. This article therefore explores the food safety dimensions of transitions toward food systems that promote sustainable healthy diets. The current body of evidence points to the combined health and environmental benefits of shifting toward a more plant-based diet, including vegetables and fruits, nuts, pulses, and whole grains. As a shift toward more plant-based diets may also lead to higher exposures to chemicals or pathogens present in these foods, an evaluation of food safety implications of such transitions is now imperative. We conclude that several synergies between public health, environmental, and food safety strategies can be identified to support dietary transitions.
AD  - Tech Univ Denmark, Lyngby, Denmark
C3  - Technical University of Denmark
FU  - WHO
FX  - The author(s) disclosed receipt of the following financial support for the research, authorship, and/or publication of this article: This paper was made possible with funding from WHO.
PU  - SAGE PUBLICATIONS INC
PI  - THOUSAND OAKS
PA  - 2455 TELLER RD, THOUSAND OAKS, CA 91320 USA
SN  - 0379-5721
SN  - 1564-8265
J9  - FOOD NUTR BULL
JI  - Food Nutr. Bull.
DA  - DEC
PY  - 2020
VL  - 41
IS  - 2_SUPPL
SP  - 104S
EP  - 124S
DO  - 10.1177/0379572120953047
WE  - Science Citation Index Expanded (SCI-EXPANDED)
AN  - WOS:000601815000007
N1  - Times Cited in Web of Science Core Collection:  4
Total Times Cited:  4
Cited Reference Count:  105
ER  -

TY  - JOUR
AU  - Maat, H
AU  - Balabanova, D
AU  - Mokuwa, E
AU  - Richards, P
AU  - Mohan, V
AU  - Ssengooba, F
AU  - Twinomuhangi, R
AU  - Woldie, M
AU  - Mayhew, S
TI  - Towards Sustainable Community-Based Systems for Infectious Disease and Disaster Response; Lessons from Local Initiatives in Four African Countries
T2  - SUSTAINABILITY
LA  - English
KW  - sustainable healthcare
KW  - community-based care systems
KW  - primary care and response
KW  - social wellbeing
KW  - resilience
KW  - HEALTH
KW  - CAPACITY
KW  - INCOME
KW  - BIAS
KW  - CARE
AB  - This paper explores the role of decentralised community-based care systems in achieving sustainable healthcare in resource-poor areas. Based on case studies from Sierra Leone, Madagascar, Uganda and Ethiopia, the paper argues that a community-based system of healthcare is more effective in the prevention, early diagnosis, and primary care in response to the zoonotic and infectious diseases associated with extreme weather events as well as their direct health impacts. Community-based systems of care have a more holistic view of the determinants of health and can integrate responses to health challenges, social wellbeing, ecological and economic viability. The case studies profiled in this paper reveal the importance of expanding notions of health to encompass the whole environment (physical and social, across time and space) in which people live, including the explicit recognition of ecological interests and their interconnections with health. While much work still needs to be done in defining and measuring successful community responses to health and other crises, we identify two potentially core criteria: the inclusion and integration of local knowledge in response planning and actions, and the involvement of researchers and practitioners, e.g., community-embedded health workers and NGO staff, as trusted key interlocuters in brokering knowledge and devising sustainable community systems of care.
AD  - Wageningen Univ, Dept Social Sci, Knowledge Technol & Innovat Grp, NL-6700 HB Wageningen, Netherlands
AD  - London Sch Hyg & Trop Med, Dept Global Hlth & Dev, London WC1E 7HU, England
AD  - Wageningen Univ, Dept Social Sci, Dev Econ Grp, NL-6700 HB Wageningen, Netherlands
AD  - Njala Univ, Sch Environm Sci, Njala, Sierra Leone
AD  - Blue Ventures Conservat, Bristol BS2 0NW, Avon, England
AD  - Makerere Univ, Sch Publ Hlth, Policy Planning & Management Dept, POB 7062, Kampala, Uganda
AD  - Makerere Univ, Dept Geog Geoinformat & Climat Sci, POB 7062, Kampala, Uganda
AD  - Jimma Univ, Dept Hlth Policy & Management, POB 378, Jimma, Ethiopia
C3  - Wageningen University & Research
C3  - University of London
C3  - London School of Hygiene & Tropical Medicine
C3  - Wageningen University & Research
C3  - Njala University
C3  - Makerere University
C3  - Makerere University
C3  - Jimma University
PU  - MDPI
PI  - BASEL
PA  - ST ALBAN-ANLAGE 66, CH-4052 BASEL, SWITZERLAND
SN  - 2071-1050
J9  - SUSTAINABILITY-BASEL
JI  - Sustainability
DA  - SEP
PY  - 2021
VL  - 13
IS  - 18
C7  - 10083
DO  - 10.3390/su131810083
WE  - Science Citation Index Expanded (SCI-EXPANDED)
WE  - Social Science Citation Index (SSCI)
AN  - WOS:000701475800001
N1  - Times Cited in Web of Science Core Collection:  4
Total Times Cited:  4
Cited Reference Count:  56
ER  -

TY  - JOUR
AU  - Botchwey, ND
AU  - Trowbridge, M
AU  - Fisher, T
TI  - Green Health Urban Planning and the Development of Healthy and Sustainable Neighborhoods and Schools
T2  - JOURNAL OF PLANNING EDUCATION AND RESEARCH
LA  - English
KW  - neighborhood planning
KW  - environment
KW  - public health
KW  - community development
KW  - EXTREME HEAT EVENTS
KW  - ACTIVE TRANSPORTATION
KW  - CLIMATE-CHANGE
KW  - OPPORTUNITIES
KW  - CITIES
KW  - FORM
AB  - A growing body of evidence demonstrates that alterations in individual behaviors alone are not sufficient to change the course of the enduring public health epidemics such as childhood obesity. Instead, environmental factors that influence what, when, where, and how much people eat and drink and how physically active they are must be addressed at a population scale to promote healthy behaviors. Urban planners have a direct role to play in this work. This focus issue centers on a vision for the role urban planning can play to advance green health by paying careful attention to schools as a critical community resource, meeting place, and organizational feature.
AD  - Georgia Inst Technol, Atlanta, GA 30332 USA
AD  - Univ Virginia, Charlottesville, VA USA
AD  - Univ Minnesota, Coll Design, Minneapolis, MN USA
C3  - University System of Georgia
C3  - Georgia Institute of Technology
C3  - University of Virginia
C3  - University of Minnesota System
C3  - University of Minnesota Twin Cities
PU  - SAGE PUBLICATIONS INC
PI  - THOUSAND OAKS
PA  - 2455 TELLER RD, THOUSAND OAKS, CA 91320 USA
SN  - 0739-456X
SN  - 1552-6577
J9  - J PLAN EDUC RES
JI  - J. Plan. Educ. Res.
DA  - JUN
PY  - 2014
VL  - 34
IS  - 2
SP  - 113
EP  - 122
DO  - 10.1177/0739456X14531830
WE  - Social Science Citation Index (SSCI)
AN  - WOS:000335792600001
N1  - Times Cited in Web of Science Core Collection:  17
Total Times Cited:  17
Cited Reference Count:  48
ER  -

TY  - JOUR
AU  - Aponte-Rueda, ME
AU  - Nieves, M
TI  - Strengthening breast surgery workforce capacity: implementation of competency-based training programme
T2  - ECANCERMEDICALSCIENCE
LA  - English
KW  - Breast surgery
KW  - competency-based education
KW  - implementation research
KW  - training
KW  - health workforce development
KW  - low- and middle-income countries
KW  - HEALTH SYSTEMS
KW  - GLOBAL SURGERY
KW  - EDUCATION
KW  - IMPROVEMENT
KW  - MEDICINE
AB  - Background and rationale: Quality education is a prerequisite for building a sustainable health system. To address this requirement, it is necessary to strengthen capacity and expand the training opportunities to ensure equitable and efficient development of core professional competencies for specific contexts and educational needs.
   Methods and results: A competency-based training programme for Breast Surgeons was built and was applied based on the Consolidated Framework for Implementation Research (CFIR). This framework provides a pragmatic structure for approaching complex interactions, multi-level and transient constructs in the real world. CFIR guided the implementation process and verified what works, where and why across each step. CFIR guided implementation was through an adaptable approach of the domains and creating relevant constructs that set up an ideal roadmap to analyse and improve learning needs, the curriculum design and the learning environment.
   Conclusion: The outcomes described in this manuscript demonstrate that evidence-based principles can be implemented in health professionals' training and clinical practice even in resource-constrained settings. Building strong and sustainable healthcare workforce capacity is an urgent need for improved health service delivery and addresses real-life workplace needs in low-middle income countries. This programme integrates training with service to solve problems and develop initiatives to address existing local health priorities. While the article focuses on a training programme development, findings are shared to promote dissemination into other settings.
AD  - Venezuelan Breast Canc Res & Educ Fdn, Caracas 1060, Venezuela
AD  - Caracas Univ Hosp, Breast Unit, Caracas 1040, Venezuela
FU  - Venezuelan Breast Cancer Research and Education Foundation
FX  - Venezuelan Breast Cancer Research and Education Foundation.
PU  - CANCER INTELLIGENCE LTD
PI  - BRISTOL
PA  - 11 ALMA VALE RD,, BRISTOL, BS8 2HL, ENGLAND
SN  - 1754-6605
J9  - ECANCERMEDICALSCIENC
JI  - eCancerMedicalScience
DA  - MAR 11
PY  - 2021
VL  - 15
C7  - 1203
DO  - 10.3332/ecancer.2021.1203
WE  - Emerging Sources Citation Index (ESCI)
AN  - WOS:000628528300001
N1  - Times Cited in Web of Science Core Collection:  0
Total Times Cited:  0
Cited Reference Count:  55
ER  -

TY  - JOUR
AU  - Wang, YP
AU  - Kintrea, K
TI  - Sustainable, Healthy and Learning Cities and Neighbourhoods
T2  - ENVIRONMENT AND URBANIZATION ASIA
LA  - English
KW  - URBANIZATION
KW  - GROWTH
AB  - This prologue establishes the case for a comparative study of urban neighbourhoods in cities in developing countries in Asia and Africa to help achieve the UN Sustainable Development Goals. We first outline the debates about sustainable development and sustainable cities. We then discuss the urgent need for comparative and multi-disciplinary research on the internal physical and socio-economic structures of cities and sustainable issues at the neighbourhood level.
AD  - Univ Glasgow, GCRF Ctr Sustainable Hlth & Learning Cities & Nei, Glasgow, Lanark, Scotland
C3  - University of Glasgow
FU  - ESRC [ES/P011020/1] Funding Source: UKRI
PU  - SAGE PUBLICATIONS LTD
PI  - LONDON
PA  - 1 OLIVERS YARD, 55 CITY ROAD, LONDON EC1Y 1SP, ENGLAND
SN  - 0975-4253
SN  - 0976-3546
J9  - ENVIRON URBAN ASIA
JI  - Environ. Urban. ASIA
DA  - SEP
PY  - 2019
VL  - 10
IS  - 2
SP  - 146
EP  - 150
DO  - 10.1177/0975425319859129
WE  - Emerging Sources Citation Index (ESCI)
AN  - WOS:000488840800002
N1  - Times Cited in Web of Science Core Collection:  5
Total Times Cited:  5
Cited Reference Count:  27
ER  -

TY  - JOUR
AU  - Gahbauer, A
AU  - Gruenberg, K
AU  - Forrester, C
AU  - Saba, A
AU  - Schauer, S
AU  - Fravel, M
AU  - Lam, A
AU  - Brock, T
TI  - Climate care is health care: A call for collaborative pharmacy action
T2  - JOURNAL OF THE AMERICAN COLLEGE OF CLINICAL PHARMACY
LA  - English
KW  - climate change
KW  - curriculum
KW  - education
KW  - pharmacy
KW  - environment
KW  - social determinants of health
KW  - stewardship
KW  - CARBON FOOTPRINT
KW  - EDUCATION
KW  - IMPACT
AB  - Climate change and ecosystem degradation threaten human health and exacerbate pre-existing social determinants of health. The prescription drug sector accounts for a significant portion of health care system contributions to greenhouse gas and waste production. Pharmacists are therefore well-positioned to transform health care toward environmentally sustainable models; however, additional pharmacist education on climate mitigation and sustainable practice is needed. A team of practicing pharmacists and pharmacy students from the United States and Australia aimed to define pharmacists' roles in environmental stewardship by evaluating pre-existing pharmacy-led efforts in reducing waste, greenhouse gas emissions, and other health care-associated environmental impacts. We also describe opportunities for education in pharmacist training as a means to enhance the profession's capacity for environmentally sustainable health care practice and leadership. Information on specific drugs' ecological footprints is increasingly available; pharmacists, as drug information experts, can incorporate sustainability considerations into their drug procurement and prescribing recommendations. Pharmacists also play a critical role in public education about environmentally responsible drug disposal. Finally, we suggest collaborative steps that U.S. organizations involved in pharmacy education could take to ensure that future "practice readiness" includes competence in sustainable health care practices.
AD  - Univ Charleston, Sch Pharm, Charleston, WV 02115 USA
AD  - Univ Calif San Francisco, Sch Pharm, San Francisco, CA USA
AD  - Monash Univ, Fac Pharm & Pharmaceut Sci, Melbourne, Vic, Australia
AD  - Univ Iowa, Coll Pharm, Coll Publ Hlth, Iowa City, IA 52242 USA
AD  - Univ Iowa, Coll Pharm, Iowa City, IA 52242 USA
C3  - University of California System
C3  - University of California San Francisco
C3  - Monash University
C3  - University of Iowa
C3  - University of Iowa
PU  - WILEY
PI  - HOBOKEN
PA  - 111 RIVER ST, HOBOKEN 07030-5774, NJ USA
SN  - 2574-9870
J9  - J AM COLL CLIN PHARM
JI  - J. Am. Coll. Clin. Pharm.
DA  - MAY
PY  - 2021
VL  - 4
IS  - 5
SP  - 631
EP  - 638
DO  - 10.1002/jac5.1412
WE  - Emerging Sources Citation Index (ESCI)
AN  - WOS:000652621100013
N1  - Times Cited in Web of Science Core Collection:  3
Total Times Cited:  3
Cited Reference Count:  60
ER  -

TY  - JOUR
AU  - Kim, HJ
AU  - Lee, H
AU  - Hong, H
TI  - Scale Development and Validation for Psychological Reactance to Health Promotion Messages
T2  - SUSTAINABILITY
LA  - English
KW  - psychological reactance
KW  - scale development
KW  - health promotion messages
KW  - college binge-drinking
KW  - sustainable health interventions
KW  - COGNITIVE MEDIATION MODEL
KW  - OVERCOMING RESISTANCE
KW  - STATE REACTANCE
KW  - COMMUNICATION
KW  - RESTORATION
KW  - RESPONSES
KW  - DRINKING
KW  - LANGUAGE
KW  - APPEALS
KW  - ADULTS
AB  - According to the psychological reactance theory, psychological reactance is strongly associated with many adverse outcomes of health promotion messages. This is particularly pertinent when health messages are targeting young adults, as they resist freedom-threatening messages compared to other age groups. However, previous reactance measures either relied on the open-ended thought-listing procedure, or incorporated both antecedents as well as consequences of reactance and state reactance. This study aimed to develop and validate a comprehensive scale to measure the state of psychological reactance specifically toward health promotion messages. To this end, this study was situated in the context of an anti-binge drinking intervention targeting college students. A cross-sectional survey was conducted with 203 Singaporean undergraduate students. The dataset was analyzed by exploratory factor analysis, confirmatory factor analysis, and item analysis. The final 27 items were loaded on eight factors (anger, exaggeration, design derogation, authoritative tone, ineffectiveness, know-it-all attitude, jadedness, and source motive) that accounted for 78.53% of the variance. Each factor showed satisfactory reliability and validity (discriminant, convergent, and predictive). This study specified cognitive reactions by multiple dimensions and examined how they are intertwined with the affective dimension, which is represented by anger. The scale proposed herein will help researchers and practitioners develop sustainable health interventions.
AD  - Pusan Natl Univ, Dept Media & Commun, Pusan 46241, South Korea
AD  - Drexel Univ, Dept Commun, Philadelphia, PA 19104 USA
AD  - Chung Ang Univ, Dept Advertising & Publ Relat, Seoul 06974, South Korea
C3  - Pusan National University
C3  - Drexel University
C3  - Chung Ang University
PU  - MDPI
PI  - BASEL
PA  - ST ALBAN-ANLAGE 66, CH-4052 BASEL, SWITZERLAND
SN  - 2071-1050
J9  - SUSTAINABILITY-BASEL
JI  - Sustainability
DA  - JUL
PY  - 2020
VL  - 12
IS  - 14
C7  - 5816
DO  - 10.3390/su12145816
WE  - Science Citation Index Expanded (SCI-EXPANDED)
WE  - Social Science Citation Index (SSCI)
AN  - WOS:000555875400001
N1  - Times Cited in Web of Science Core Collection:  2
Total Times Cited:  2
Cited Reference Count:  47
ER  -

TY  - BOOK
AU  - Huzzard, T
AU  - Hellstrom, A
AU  - Lifvergren, S
AU  - Conradi, N
ED  - Mohrman, SA
ED  - Shani, AB
TI  - A PHYSICIAN-LED, LEARNING-DRIVEN APPROACH TO REGIONAL DEVELOPMENT OF 23 CANCER PATHWAYS IN SWEDEN
T2  - RECONFIGURING THE ECOSYSTEM FOR SUSTAINABLE HEALTHCARE
LA  - English
KW  - Action research
KW  - care pathways
KW  - regional health systems
KW  - cancer care
KW  - collaborative communities
KW  - CARE
AB  - Purpose - This chapter presents a framework for an action research based intervention to develop and transform sustainable healthcare in a regional context. The framework is illustrated by the case of the Regional Cancer Centre (RCC) West in western Sweden.
   Design/methodology/approach - The framework draws upon and develops Pettigrew's context - content - process model of strategic change and applies it to the unfolding narrative of the change effort. The empirical focus is the activities of a learning platform consisting of the RCC leadership, senior cancer physicians designated as process owners and an action research team. Data were collected from documents, observations of the learning platform, notes from meetings and interviews. Outcome data were obtained via the self-reporting of the physicians.
   Findings - The learning platform established the capability for wide ranging development and quality improvement on the 23 cancer pathways as well as some support activities around principles of patient-centred care. A clear result is greater inter-organisational collaboration between care professionals as well as the introduction of new medicines, clinical methods, joint learning activities and new forms of measurement and monitoring of care practices. All of the improved measures are sustained.
   Originality/value - Whilst there is no shortage of rhetoric on patient-centred care, the reality is that in complex healthcare systems solutions such as process-oriented approaches often fail. This case presents a model and an approach that eschews clear visions for change and instead places an emphasis on dialogue, participation, professional autonomy and collaborative communities as means for achieving the patient-centred ideal. The case also shows the value of seeing sustainable health systems as being grounded on practitioner - scholar collaboration that combines practical knowing with scientific knowledge.
AD  - Chalmers Univ Technol, S-41296 Gothenburg, Sweden
AD  - Sahlgrens Univ Hosp, Reg Canc Ctr West, Gothenburg, Sweden
C3  - Chalmers University of Technology
C3  - Sahlgrenska University Hospital
PU  - EMERALD GROUP PUBLISHING LTD
PI  - BINGLEY
PA  - HOWARD HOUSE, WAGON LANE, BINGLEY, W YORKSHIRE BD16 1WA, ENGLAND
SN  - 978-1-78441-034-6
SN  - 978-1-78441-035-3
J9  - ORG SUSTAIN
PY  - 2014
VL  - 4
SP  - 101
EP  - 131
DO  - 10.1108/S2045-060520140000004008
DO  - 10.1108/S2045-060520144
WE  - Book Citation Index – Social Sciences & Humanities (BKCI-SSH)
AN  - WOS:000358061800005
N1  - Times Cited in Web of Science Core Collection:  5
Total Times Cited:  5
Cited Reference Count:  56
ER  -

TY  - JOUR
AU  - Dimitrova, R
TI  - Growth in the intersection of eHealth and active and healthy ageing
T2  - TECHNOLOGY AND HEALTH CARE
LA  - English
KW  - eHealth
KW  - growth
KW  - innovation
KW  - active and healthy ageing
KW  - interoperability
KW  - sustainable health systems
AB  - Growth and growth enhancing policies are among the top priorities of the EU policy agenda to overcome mounting budgetary, economic and societal challenges, e.g. demographic change. The Europe 2020 strategy aims to coordinate and support actions at European, national and regional level to enhance smart, sustainable and inclusive growth. By developing the European Innovation Partnership for active and healthy ageing, the Commission aimed at fostering innovation as a way of reaching the goal of increasing Healthy Life Years (HLY) by 2 years on average across the EU Member States. The goal is a triple win for Europe: better health and independent living for elderly citizens, sustainable health systems and a competitive market of innovative products responding to elderly needs. eHealth plays an important role in reaching this objectives. The EIP policy aims to bring together stakeholders to remove barriers for the uptake of eHealth innovation and growth of eHealth markets, developing or rolling out sustainable business models of eHealth and telemedicine, exploring innovative funding mechanisms, e.g. PPPs, improving interoperability and ending market fragmentation. To improve interoperability between electronic health systems and maximise social and economic benefits of eHealth is also the main objective of the new eHealth Network (Directive 2001/24/EU) - a voluntary network of national authorities responsible for eHealth, which all EU Member states have joined.
AD  - Commiss European Communities, Unit Risk Assessment D3, DG SANCO, B-1049 Brussels, Belgium
PU  - IOS PRESS
PI  - AMSTERDAM
PA  - NIEUWE HEMWEG 6B, 1013 BG AMSTERDAM, NETHERLANDS
SN  - 0928-7329
SN  - 1878-7401
J9  - TECHNOL HEALTH CARE
JI  - Technol. Health Care
PY  - 2013
VL  - 21
IS  - 2
SP  - 169
EP  - 172
DO  - 10.3233/THC-130727
WE  - Science Citation Index Expanded (SCI-EXPANDED)
AN  - WOS:000317161500008
N1  - Times Cited in Web of Science Core Collection:  11
Total Times Cited:  11
Cited Reference Count:  5
ER  -

TY  - JOUR
AU  - Rejikumar, G
AU  - Ajitha, AA
AU  - Kalpana, P
AU  - Oumessaoud, A
AU  - Lahlouh, K
TI  - Modeling Patient Perceptions About Generic Drug Quality and Trust With Doctors: An Empirical Analysis for Creating Sustainable Healthcare
T2  - IEEE TRANSACTIONS ON ENGINEERING MANAGEMENT
LA  - English
KW  - Drugs
KW  - Medical services
KW  - Benchmark testing
KW  - Biomedical imaging
KW  - Manufacturing
KW  - Costs
KW  - Uncertainty
KW  - Generic drug quality
KW  - patient satisfaction
KW  - quality benchmarking
KW  - SDG3
KW  - three-way interaction
KW  - PHARMACEUTICAL QUALITY
KW  - SAMPLE-SIZE
KW  - SATISFACTION
KW  - RECOMMENDATIONS
KW  - AVAILABILITY
KW  - BENCHMARKING
KW  - VALIDATION
KW  - EXPERIENCE
KW  - INDICATORS
KW  - MANAGEMENT
AB  - As envisioned in SDG3, health equity is a fundamental component of sustainable healthcare systems, and generic drugs remove financial barriers. However, there is scant research on the quality of generic drugs from the user's perspective. This study aims to identify patient perceptions of generic drug quality and estimate its impact on their satisfaction by developing a model with misconceptions as a negative moderator and patients' trust with prescribing doctors as a positive moderator. Additionally, this research attempted to understand the difference in users' perceptions about generic drugs and branded equivalents for quality benchmarking. Adopting the psychometric scale development procedure, validated 20 items, a five-factor multidimensional scale for generic dug quality using a cross-sectional survey that collected responses from patients (n = 385). The analysis included exploratory factor analysis, confirmatory factor analysis, and regression analyses using the SPSS process macro. Findings from the study show that five dimensions, such as effectiveness, accessibility, consumption easiness, governmental controls, and packaging quality measured generic drug quality, which significantly predicts patient satisfaction. Further, the research compares quality attributes of generic drugs with branded equivalents to draw valuable insights helpful to achieving SDG3.
AD  - Amrita Vishwa Vidyapeetham, Amrita Sch Business, Kochi 682024, Kerala, India
AD  - IIM Amritsar, Amritsar 143105, Punjab, India
AD  - Indian Inst Informat Technol Design & Mfg, Fac Mech Engn, Chennai 600127, Tamil Nadu, India
AD  - ICN Business Sch, F-92800 Paris, France
AD  - Int Univ Rabat, Rabat Business Sch, Rabat 11103, Morocco
C3  - Amrita Vishwa Vidyapeetham
C3  - Amrita Vishwa Vidyapeetham Kochi
C3  - Indian Institute of Management (IIM System)
C3  - Indian Institute of Management Amritsar
C3  - Indian Institute of Information Technology, Design & Manufacturing, Kancheepuram
C3  - Universite Internationale de Rabat
PU  - IEEE-INST ELECTRICAL ELECTRONICS ENGINEERS INC
PI  - PISCATAWAY
PA  - 445 HOES LANE, PISCATAWAY, NJ 08855-4141 USA
SN  - 0018-9391
SN  - 1558-0040
J9  - IEEE T ENG MANAGE
JI  - IEEE Trans. Eng. Manage.
DO  - 10.1109/TEM.2022.3208448
C6  - OCT 2022
WE  - Science Citation Index Expanded (SCI-EXPANDED)
WE  - Social Science Citation Index (SSCI)
AN  - WOS:000869044100001
N1  - Times Cited in Web of Science Core Collection:  0
Total Times Cited:  0
Cited Reference Count:  136
ER  -

TY  - JOUR
AU  - Madden, DL
AU  - McLean, M
AU  - Brennan, M
AU  - Moore, A
TI  - Why use indicators to measure and monitor the inclusion of climate change and environmental sustainability in health professions' education?
T2  - MEDICAL TEACHER
LA  - English
KW  - Evaluation
KW  - multiprofessional
KW  - indicators
KW  - climate change
KW  - health professions' education
KW  - sustainable development goals
KW  - curriculum
KW  - environmentally sustainable healthcare
AB  - Currently, health professionals are inadequately prepared to meet the challenges that climate change and environmental degradation pose to health systems. Health professions' education (HPE) has an ethical responsibility to address this and must include the health effects of climate change and environmental sustainability across all curricula. As there is a narrow, closing window in which to take action to avoid the worst health outcomes from climate change, urgent, systematic, system-level change is required by the education sector. Measuring, monitoring, and reporting activity using indicators have been demonstrated to support change by providing a focus for action. A review of the literature on the use of indicators in medical education for climate change and health, however, yielded no publications. The framework of targets and indicators developed for implementation of the Sustainable Development Goals (SDGs) by 2030 and the UNESCO initiative of the Education for Sustainable Development provide a guide for the development of indicators for HPE. Engaging stakeholders and achieving consensus on an approach to indicator development is essential and, where they exist, accreditation standards may have a supporting role. Creating capacity for environmentally sustainable health care at scale and pace should be our collective goal as health professions' educators.
AD  - Univ Notre Dame Australia, Sch Med, Populat & Planetary Hlth, Sydney, NSW, Australia
AD  - Univ Notre Dame Australia, Sch Med, Learning & Teaching, Sydney, NSW, Australia
AD  - Univ Notre Dame Australia, Sch Med, 160 Oxford St, Sydney, NSW 2010, Australia
AD  - Univ Notre Dame Australia, Sch Med, Med Educ Dev, Sydney, NSW, Australia
AD  - Bond Univ, Fac Hlth Sci & Med, Gold Coast, Australia
C3  - University of Notre Dame Australia
C3  - University of Notre Dame Australia
C3  - University of Notre Dame Australia
C3  - University of Notre Dame Australia
C3  - Bond University
PU  - TAYLOR & FRANCIS LTD
PI  - ABINGDON
PA  - 2-4 PARK SQUARE, MILTON PARK, ABINGDON OR14 4RN, OXON, ENGLAND
SN  - 0142-159X
SN  - 1466-187X
J9  - MED TEACH
JI  - Med. Teach.
DA  - OCT 2
PY  - 2020
VL  - 42
IS  - 10
SP  - 1119
EP  - 1122
DO  - 10.1080/0142159X.2020.1795106
C6  - JUL 2020
WE  - Science Citation Index Expanded (SCI-EXPANDED)
AN  - WOS:000551621900001
N1  - Times Cited in Web of Science Core Collection:  8
Total Times Cited:  8
Cited Reference Count:  26
ER  -

TY  - JOUR
AU  - Bourgeault, IL
AU  - Maier, CB
AU  - Dieleman, M
AU  - Ball, J
AU  - MacKenzie, A
AU  - Nancarrow, S
AU  - Nigenda, G
AU  - Sidat, M
TI  - The COVID-19 pandemic presents an opportunity to develop more sustainable health workforces
T2  - HUMAN RESOURCES FOR HEALTH
LA  - English
AB  - This commentary addresses the critically important role of health workers in their countries' more immediate responses to COVID-19 outbreaks and provides policy recommendations for more sustainable health workforces. Paradoxically, pandemic response plans in country after country, often fail to explicitly address health workforce requirements and considerations. We recommend that policy and decision-makers at the facility, regional and country-levels need to: integrate explicit health workforce requirements in pandemic response plans, appropriate to its differentiated levels of care, for the short, medium and longer term; ensure safe working conditions with personal protective equipment (PPE) for all deployed health workers including sufficient training to ensure high hygienic and safety standards; recognise the importance of protecting and promoting the psychological health and safety of all health professionals, with a special focus on workers at the point of care; take an explicit gender and social equity lens, when addressing physical and psychological health and safety, recognising that the health workforce is largely made up of women, and that limited resources lead to priority setting and unequitable access to protection; take a whole of the health workforce approach-using the full skill sets of all health workers-across public health and clinical care roles-including those along the training and retirement pipeline-and ensure adequate supervisory structures and operating procedures are in place to ensure inclusive care of high quality; react with solidarity to support regions and countries requiring more surge capacity, especially those with weak health systems and more severe HRH shortages; and acknowledge the need for transparent, flexible and situational leadership styles building on a different set of management skills.
AD  - Univ Ottawa, Sch Sociol & Anthropol Studies, Ottawa, ON, Canada
AD  - Canadian Hlth Workforce Network, Ottawa, ON, Canada
AD  - Tech Univ Berlin, European Observ Hlth Syst & Policies, Berlin, Germany
AD  - Vrije Univ Amsterdam, Royal Trop Inst KIT, Amsterdam, Netherlands
AD  - Vrije Univ Amsterdam, Athena Inst, Amsterdam, Netherlands
AD  - Univ Southampton, Southampton, Hants, England
AD  - Dalhousie Univ, WHO PAHO Collaborating Ctr Hlth Workforce Plannin, Halifax, NS, Canada
AD  - Southern Cross Univ, Lismore, NSW, Australia
AD  - Univ Nacl Autonoma Mexico, Mexico City, DF, Mexico
AD  - Univ Eduardo Mondlane, Mondlane, Mozambique
C3  - University of Ottawa
C3  - European Observatory on Health Systems & Policies
C3  - Technical University of Berlin
C3  - Vrije Universiteit Amsterdam
C3  - Vrije Universiteit Amsterdam
C3  - University of Southampton
C3  - Dalhousie University
C3  - Southern Cross University
C3  - Universidad Nacional Autonoma de Mexico
C3  - Eduardo Mondlane University
PU  - BMC
PI  - LONDON
PA  - CAMPUS, 4 CRINAN ST, LONDON N1 9XW, ENGLAND
SN  - 1478-4491
J9  - HUM RESOUR HEALTH
JI  - Hum. Resour. Health
DA  - OCT 31
PY  - 2020
VL  - 18
IS  - 1
C7  - 83
DO  - 10.1186/s12960-020-00529-0
WE  - Social Science Citation Index (SSCI)
AN  - WOS:000583170600001
N1  - Times Cited in Web of Science Core Collection:  32
Total Times Cited:  34
Cited Reference Count:  56
ER  -

TY  - JOUR
AU  - Drewnowski, A
AU  - Darmon, N
AU  - Monsivais, P
TI  - Affordable Nutrient Density: Toward Economic Indicators of Sustainable Healthy Diets
T2  - SUSTAINABILITY
LA  - English
KW  - nutrient density
KW  - nutrient profiling
KW  - food prices
KW  - affordability
KW  - monetary cost
KW  - wages
KW  - incomes
KW  - environmental cost
KW  - NUTRITIONAL QUALITY
KW  - FOOD
KW  - COST
KW  - ADULTS
KW  - PRICES
KW  - IMPACT
KW  - INDEX
AB  - Economics represents one of the four dimensions of sustainable nutrition. Affordable nutrient density is a key indicator of access to sustainable healthy diets. While the nutritional value of foods is assessed using nutrient density metrics, affordability metrics assess energy content and nutritional value of foods in relation to their cost. To be nutrition-relevant, such economic indicators are normally expressed in terms of monetary cost per calorie or per nutrient, as opposed to food weight. Affordability of healthy foods can also be related to the relative cost of staple grains and linked to local wages, incomes, and community purchasing power. The same concepts can be extended to the carbon cost of food production. In parallel with the affordability metrics, greenhouse gas emissions and other environmental costs ought to be calculated per 1000 kcal or per nutrient rather than per kilogram of food. Foods and food patterns need to be nutrient-rich, affordable, culturally appropriate, and appealing, and with low impact on natural resources. In this perspective article, we critically reflect on the linkages between the economic and health dimensions of sustainable nutrition and discuss some of the inherent tensions and synergies among them. Finally, we propose an approach to better integrate economic and sustainability considerations in the nutrition policy. Policy goals should prioritize balancing the nutritional value of food against its monetary or environmental cost.
AD  - Univ Washington, Ctr Publ Hlth Nutr, Seattle, WA 98195 USA
AD  - Univ Montpellier, MOISA Montpellier Interdisciplinary Res Ctr Sust, INRAE 1110, CIRAD,CIHEAM IAMM SupAgro, F-34060 Montpellier, France
AD  - Washington State Univ, Elson S Floyd Coll Med, Dept Nutr & Exercise Physiol, Spokane, WA 99202 USA
C3  - University of Washington
C3  - University of Washington Seattle
C3  - CIRAD
C3  - INRAE
C3  - Universite de Montpellier
C3  - Washington State University
FU  - Dairy Management Inc.
FX  - This research was funded by Dairy Management Inc.
PU  - MDPI
PI  - BASEL
PA  - ST ALBAN-ANLAGE 66, CH-4052 BASEL, SWITZERLAND
SN  - 2071-1050
J9  - SUSTAINABILITY-BASEL
JI  - Sustainability
DA  - AUG
PY  - 2021
VL  - 13
IS  - 16
C7  - 9300
DO  - 10.3390/su13169300
WE  - Science Citation Index Expanded (SCI-EXPANDED)
WE  - Social Science Citation Index (SSCI)
AN  - WOS:000690075000001
N1  - Times Cited in Web of Science Core Collection:  0
Total Times Cited:  0
Cited Reference Count:  35
ER  -

TY  - JOUR
AU  - Teherani, A
AU  - Nikjoo, R
AU  - den Boer, A
AU  - Tong, MS
AU  - Desai, A
TI  - Community-engaged sustainable health care education
T2  - CLINICAL TEACHER
LA  - English
KW  - PLANETARY HEALTH
AB  - Background: Climate and ecological changes substantially impact human health. Sustainable health care education (SHE) teaches health professions students about the interdependence of ecosystems and human health, the health sector's impact on the environment, and sustainable solutions for both ecosystems and human health. Yet little is understood about the methods used to facilitateSHElearning within the local context. Community-engaged medical education (CEME), a concept used in medicine and other health professions, underscores the relationship between the community served and education, which is both interdependent and reciprocal. Our objective was to characterise howSHEcould be made relevant to the local context and the health of the community.
   Methods: Qualitative content analysis was used to explore the perspectives of faculty members, community experts and health professions students on the relationship betweenSHEandCEME. Semi-structured interviews were conducted with 51 participants between March 2016 and May 2017.
   Results: Participants highlighted that it was vital for students to become familiar with real-world, locally relevant issues by collaborating with community members and identifying opportunities for engagement. For optimal learning,CEMEexperiences should be accompanied by relevant curricular changes. Educational partnerships with local organisations, societies and activists provide continuing opportunities for dialogue about, and integration of, SHE.
   Discussion: The integration of SHE through CEME will draw the community voice into the curriculum and will compel students to connect CEME SHE learning to their continuing education. The credible and respected role of the health professionals and health professions institutions provide a foundation for the development of community partnerships and the promotion of SHE.
AD  - Univ Calif San Francisco, Sch Med, 1855 Folsom St,Suite 200, San Francisco, CA 94143 USA
AD  - Univ Calif San Francisco, Sch Med, Ctr Fac Educators, San Francisco, CA 94143 USA
AD  - Univ Calif Irvine, Sch Med, Irvine, CA USA
AD  - Vrije Univ VU Amsterdam, Athena Inst, Amsterdam, Netherlands
AD  - Univ Calif San Francisco, Sch Med, Dept Family & Community Med, San Francisco, CA 94143 USA
C3  - University of California System
C3  - University of California San Francisco
C3  - University of California System
C3  - University of California San Francisco
C3  - University of California System
C3  - University of California Irvine
C3  - Vrije Universiteit Amsterdam
C3  - University of California System
C3  - University of California San Francisco
FU  - University of California, Office of the President
FX  - This project was funded by the University of California, Office of the President.
PU  - WILEY
PI  - HOBOKEN
PA  - 111 RIVER ST, HOBOKEN 07030-5774, NJ USA
SN  - 1743-4971
SN  - 1743-498X
J9  - CLIN TEACH
JI  - Clin. Teach.
DA  - FEB
PY  - 2021
VL  - 18
IS  - 1
SP  - 62
EP  - 68
DO  - 10.1111/tct.13234
C6  - SEP 2020
WE  - Emerging Sources Citation Index (ESCI)
AN  - WOS:000567407400001
N1  - Times Cited in Web of Science Core Collection:  2
Total Times Cited:  2
Cited Reference Count:  12
ER  -

TY  - JOUR
AU  - Milner, J
AU  - Harpham, C
AU  - Taylor, J
AU  - Davies, M
AU  - Le Quere, C
AU  - Haines, A
AU  - Wilkinson, P
TI  - The Challenge of Urban Heat Exposure under Climate Change: An Analysis of Cities in the Sustainable Healthy Urban Environments (SHUE) Database
T2  - CLIMATE
LA  - English
KW  - climate change
KW  - urban heat
KW  - temperature
KW  - sustainability
KW  - urban health
KW  - TEMPERATURE
KW  - MORTALITY
KW  - ACCLIMATIZATION
KW  - ISLAND
AB  - The so far largely unabated emissions of greenhouse gases (GHGs) are expected to increase global temperatures substantially over this century. We quantify the patterns of increases for 246 globally-representative cities in the Sustainable Healthy Urban Environments (SHUE) database. We used an ensemble of 18 global climate models (GCMs) run under a low (RCP2.6) and high (RCP8.5) emissions scenario to estimate the increase in monthly mean temperatures by 2050 and 2100 based on 30-year averages. Model simulations were from the Coupled Model Inter-comparison Project Phase 5 (CMIP5). Annual mean temperature increases were 0.93 degrees Celsius by 2050 and 1.10 degrees Celsius by 2100 under RCP2.6, and 1.27 and 4.15 degrees Celsius under RCP8.5, but with substantial city-to-city variation. By 2100, under RCP2.6 no city exceeds an increase in T-mean > 2 degrees Celsius (relative to a 2017 baseline), while all do under RCP8.5, some with increases in T-mean close to, or even greater than, 7 degrees Celsius. The increases were greatest in cities of mid to high latitude, in humid temperate and dry climate regions, and with large seasonal variation in temperature. Cities are likely to experience large increases in hottest month mean temperatures under high GHG emissions trajectories, which will often present substantial challenges to adaptation and health protection.
AD  - London Sch Hyg & Trop Med, Dept Social & Environm Hlth Res, 15-17 Tavistock Pl, London WC1H 9SH, England
AD  - Univ East Anglia, Sch Environm Sci, Climat Res Unit, Norwich Res Pk, Norwich NR4 7TJ, Norfolk, England
AD  - UCL, UCL Inst Environm Design & Engn, Cent House,14 Upper Woburn Pl, London WC1H 0NN, England
AD  - Univ East Anglia, Sch Environm Sci, Tyndall Ctr Climate Change Res, Norwich Res Pk, Norwich NR4 7TJ, Norfolk, England
AD  - SHUE Project Partners, Norwich, Norfolk, England
C3  - University of London
C3  - London School of Hygiene & Tropical Medicine
C3  - University of East Anglia
C3  - University of London
C3  - University College London
C3  - University of East Anglia
FU  - Wellcome Trust "Our Planet, Our Health" programme [103908]
FX  - This study forms part of the Sustainable Healthy Urban Environments (SHUE) project supported by the Wellcome Trust "Our Planet, Our Health" programme (Grant number 103908). The authors would also like to thank Dr. Clare Goodess (Climatic Research Unit, University of East Anglia) for provision of the GCM data.
PU  - MDPI
PI  - BASEL
PA  - ST ALBAN-ANLAGE 66, CH-4052 BASEL, SWITZERLAND
SN  - 2225-1154
J9  - CLIMATE
JI  - Climate
DA  - DEC
PY  - 2017
VL  - 5
IS  - 4
C7  - 93
DO  - 10.3390/cli5040093
WE  - Emerging Sources Citation Index (ESCI)
AN  - WOS:000419196500018
N1  - Times Cited in Web of Science Core Collection:  7
Total Times Cited:  7
Cited Reference Count:  30
ER  -

TY  - JOUR
AU  - Mohamadi, E
AU  - Manesh, AO
AU  - Takian, A
AU  - Majdzadeh, R
AU  - Lotfi, FH
AU  - Sharafi, H
AU  - Jowett, M
AU  - Kiani, MM
AU  - Abadi, LHQ
AU  - Fazaeli, AA
AU  - Goodarzi, Z
AU  - Sajadi, HS
AU  - Hekmat, SN
AU  - Freidoony, L
TI  - Technical efficiency in health production: A comparison between Iran and other upper middle-income countries
T2  - HEALTH POLICY AND TECHNOLOGY
LA  - English
KW  - Efficiency
KW  - Productivity
KW  - Data Envelopment Analysis (DEA)
KW  - upper middle-income countries (UMICs)
KW  - Malmquist Productivity Index (MPI)
AB  - Objectives: To achieve sustainable health development, health systems need to constantly enhance their efficiency, through for instance reducing waste of resources. This study aimed to measure the efficiency in producing health in Upper Middle-Income Countries (UMICs) with a focus on Iran.
   Method: A modified data envelopment analysis (DEA)-based Malmquist Productivity Index (MPI) was used to assess the changes in health productivity. Panel data was extracted from databases of the World Health Organization and the World Bank for the period of 2009-2015.
   Results: The efficiency score of 13% of countries was higher than 0.8, while the score of all countries was above 0.5. The average score of Iran performance was 0.791 during the period. On average, performance improved in 15 countries, while it declined in 20 countries during the study period.
   Conclusion: Different countries have implemented various health reforms to improve efficiency. We envisage, policy makers in the UMICs locate their health system performance and plan to improve it in line with the local specifications, along with the global pathway towards universal health coverage and sustainable health development ultimately. (C) 2020 Fellowship of Postgraduate Medicine. Published by Elsevier Ltd. All rights reserved.
AD  - Univ Tehran Med Sci, Hlth Equ Res Ctr HERC, Tehran, Iran
AD  - Univ Tehran Med Sci, Natl Inst Hlth Res, Tehran, Iran
AD  - Univ Tehran Med Sci, Sch Publ Hlth, Dept Hlth Management & Econ, Tehran, Iran
AD  - Univ Tehran Med Sci, Sch Publ Hlth, Dept Global Hlth & Publ Policy, Tehran, Iran
AD  - Univ Tehran Med Sci, Community Based Participatory Res Ctr, Tehran, Iran
AD  - Univ Tehran Med Sci, Knowledge Utilizat Res Ctr, Tehran, Iran
AD  - Islamic Azad Univ, Dept Math, Sci & Res Branch, Tehran, Iran
AD  - World Hlth Org, Hlth Financing Unit, Geneva, Switzerland
AD  - Islamic Azad Univ, Dept Hlth Care Management, Sci & Res Branch, Semnan, Iran
AD  - Univ Tehran Med Sci, Univ Res & Dev Ctr, Knowledge Utilizat Res Ctr, Tehran, Iran
AD  - Kerman Univ Med Sci, Management & Leadership Med Educ Res Ctr, Kerman, Iran
C3  - Tehran University of Medical Sciences
C3  - Tehran University of Medical Sciences
C3  - Tehran University of Medical Sciences
C3  - Tehran University of Medical Sciences
C3  - Tehran University of Medical Sciences
C3  - Tehran University of Medical Sciences
C3  - Islamic Azad University
C3  - World Health Organization
C3  - Islamic Azad University
C3  - Tehran University of Medical Sciences
C3  - Kerman University of Medical Sciences
FU  - Tehran University of Medical Sciences
FX  - Tehran University of Medical Sciences was our research funder.
PU  - ELSEVIER SCI LTD
PI  - OXFORD
PA  - THE BOULEVARD, LANGFORD LANE, KIDLINGTON, OXFORD OX5 1GB, OXON, ENGLAND
SN  - 2211-8837
J9  - HEALTH POLICY TECHN
JI  - Health Policy Technol.
DA  - SEP
PY  - 2020
VL  - 9
IS  - 3
SP  - 335
EP  - 347
DO  - 10.1016/j.hlpt.2020.06.007
WE  - Social Science Citation Index (SSCI)
AN  - WOS:000573647100016
N1  - Times Cited in Web of Science Core Collection:  4
Total Times Cited:  4
Cited Reference Count:  32
ER  -

TY  - JOUR
AU  - Wianto, E
AU  - Sarvia, E
AU  - Chen, CH
TI  - Authoritative Parents and Dominant Children as the Center of Communication for Sustainable Healthy Aging
T2  - INTERNATIONAL JOURNAL OF ENVIRONMENTAL RESEARCH AND PUBLIC HEALTH
LA  - English
KW  - aging population
KW  - filial piety
KW  - healthy aging
KW  - physical activities
AB  - The aging population significantly is shifting the center of gravity of the people toward older ages and median age. Indonesia, as one of the most populous countries, needs to prepare for this situation. This study tries to explain whether the elderly's sedentary lifestyle is the consequence of intergenerational interaction patterns. Filial piety was arguably implemented, as the interaction baseline within a family member affects how the intergeneration communicates. This study uses thematic analysis based on the opinions from 16 respondents' experiences and values with respect to behavior toward the older generation with a specific inclusion criterion. Sampling structures represented younger-generation adults who interacted daily with the elderly older generation, divided by their marital status, residencies, and living area in Indonesia. Through emerging themes, was is found out that the dominant figure in the family is the communication center in the family. The dominant figure might be an authoritative parent or dominant child. This targeted approach is useful to enhance connectivity within family members, potentially implementing the Internet of Healthy Things (IoHT) for the younger elderly to reduce undesirable sedentary lifestyles and to deliver sustainable healthy aging in Indonesian society.
AD  - Natl Cheng Kung Univ, Dept Ind Design, Tainan 701, Taiwan
AD  - Univ Kristen Maranatha, Bachelor Program Visual Commun Design, Bandung 40164, Indonesia
AD  - Univ Kristen Maranatha, Bachelor Program Ind Engn, Bandung 40164, Indonesia
AD  - Natl Cheng Kung Univ, Hierarch Green Energy Mat HiGEM Res Ctr, Tainan 701, Taiwan
C3  - National Cheng Kung University
C3  - Universitas Kristen Maranatha
C3  - Universitas Kristen Maranatha
C3  - National Cheng Kung University
FU  - Ministry of Science and Technology [MOST 109-2221-E-006-143]
FX  - The authors are grateful to the partial financial support for this study provided by the Ministry of Science and Technology (MOST 109-2221-E-006-143) in Taiwan.
PU  - MDPI
PI  - BASEL
PA  - ST ALBAN-ANLAGE 66, CH-4052 BASEL, SWITZERLAND
SN  - 1660-4601
J9  - INT J ENV RES PUB HE
JI  - Int. J. Environ. Res. Public Health
DA  - MAR
PY  - 2021
VL  - 18
IS  - 6
C7  - 3290
DO  - 10.3390/ijerph18063290
WE  - Science Citation Index Expanded (SCI-EXPANDED)
WE  - Social Science Citation Index (SSCI)
AN  - WOS:000639184200001
N1  - Times Cited in Web of Science Core Collection:  1
Total Times Cited:  1
Cited Reference Count:  57
ER  -

TY  - JOUR
AU  - Persaud, DD
TI  - Enhancing Learning, Innovation, Adaptation, and Sustainability in Health Care Organizations The ELIAS Performance Management Framework
T2  - HEALTH CARE MANAGER
LA  - English
KW  - accountability
KW  - innovation
KW  - learning
KW  - performance measurement
KW  - sustainability
KW  - COMPLEX ADAPTIVE SYSTEMS
KW  - QUALITY IMPROVEMENT
KW  - CLINICAL MICROSYSTEMS
KW  - IMPLEMENTATION
KW  - CAPABILITY
KW  - HOSPITALS
KW  - SCIENCE
KW  - INTERVENTIONS
KW  - DETERMINANTS
KW  - KNOWLEDGE
AB  - The development of sustainable health care organizations that provide high-quality accessible care is a topic of intense interest. This article provides a practical performancemanagement framework that can be utilized to develop sustainable health care organizations. It is a cyclical 5-step process that is premised on accountability, performance management, and learning practices that are the foundation for a continuous process of measurement, disconfirmation, contextualization, implementation, and routinization This results in the enhancement of learning, innovation, adaptation, and sustainability ( ELIAS). Important considerations such as recognizing that health care organizations are complex adaptive systems and the presence of a dynamic learning culture are necessary contextual factors that maximize the effectiveness of the proposed framework. Importantly, the ELIAS performance management framework utilizes data that are already being collected by health care organizations for accountability, improvement, evaluation, and strategic purposes. Therefore, the benefit of the framework, when used as outlined, would be to enhance the chances of health care organizations achieving the goals of ongoing adaptation and sustainability, by design, rather than by chance.
AD  - Dalhousie Univ, Sch Hlth Adm, 5161 George St,Ste 700,POB 15000, Halifax, NS B3H 4R2, Canada
C3  - Dalhousie University
PU  - LIPPINCOTT WILLIAMS & WILKINS
PI  - PHILADELPHIA
PA  - TWO COMMERCE SQ, 2001 MARKET ST, PHILADELPHIA, PA 19103 USA
SN  - 1525-5794
SN  - 1550-512X
J9  - HEALTH CARE MANAG
JI  - Health Care Manag.
DA  - JUL-SEP
PY  - 2014
VL  - 33
IS  - 3
SP  - 183
EP  - 204
DO  - 10.1097/HCM.0000000000000014
WE  - Emerging Sources Citation Index (ESCI)
AN  - WOS:000212557000002
N1  - Times Cited in Web of Science Core Collection:  12
Total Times Cited:  12
Cited Reference Count:  186
ER  -

TY  - JOUR
AU  - Berger-Gonzalez, M
AU  - Scotti, F
AU  - Garcia, AI
AU  - Hesketh, A
AU  - Hitziger, M
AU  - Thompson, I
AU  - Heinrich, M
TI  - Green Health in Guatemala: How can we build mutual trust and partnerships to develop an evidence-base for local medicines and realize their potential?1
T2  - BOTANY
LA  - English
KW  - Guatemala
KW  - access and benefit sharing
KW  - Q'eqchi'
KW  - transdisciplinary process
KW  - traditional medicine
KW  - ethnopharmacology
KW  - TRANSDISCIPLINARY RESEARCH
KW  - SESQUITERPENE LACTONES
KW  - PARTICIPATORY RESEARCH
KW  - MAYA ICBG
KW  - CHIAPAS
KW  - INTERDISCIPLINARY
KW  - BIOMEDICINE
KW  - DISCOVERY
KW  - SCIENCE
AB  - The implementation of access and benefit-sharing (ABS) protocols, and especially the Nagoya Proto-col, has created new hurdles for international collaborations around Indigenous Traditional Knowledge. Over-all, these frameworks push for the development of novel collaborative North-South agendas to improve the fair distribution of benefits. The Green Health Project (Guatemala) aims to implement a culturally pertinent and mutually accepted framework for sustainable use, as well as ABS of traditional medicinal plants. It involves developing a consensus among Indigenous groups, government officials, industry, and academia. We describe steps undertaken to design and implement an intercultural transdisciplinary process that promotes trust building and advances herbal medicine research in a respectful and innovative way. This involves joint definition of goals and methods. The consortium co-researched Q'eqchi' Maya traditional medicine, collected voucher specimens of medicinal plants with traditional Healers, identified their taxa, and later developed a literature-based evaluation identifying species for potential product development. No samples for further research and development were collected. By applying the emic-etic concept, the project helped improve understanding of the main drivers of each stakeholder and the associated obstacles for reaching an ABS agree-ment. The project also explored the emergence of potential new drivers for developing evidence-based herbal medicine from the perspectives of academia, policy, cooperation, and grassroots Indigenous movements.
AD  - Univ Valle Guatemala, Ctr Estudios Salud, 18 Av 11-95,Zona 15,Vista Hermosa 3, Ciudad De Guatemala, Guatemala
AD  - Univ London, UCL Sch Pharm, Pharmacognosy & Phytotherapy Res Grp, 29-39 Brunswick Sq, London WC1N 1AX, England
AD  - Indigena Biodivers Ltd, Gerrards Cross, England
AD  - Univ Zurich, Vetsuisse Fac, Sect Epidemiol, Zurich, Switzerland
AD  - Thompson Forest Ltd, West Kelowna, BC V4T 1T6, Canada
C3  - Universidad del Valle de Guatemala
C3  - University of London
C3  - University College London
C3  - University of Zurich
PU  - CANADIAN SCIENCE PUBLISHING
PI  - OTTAWA
PA  - 65 AURIGA DR, SUITE 203, OTTAWA, ON K2E 7W6, CANADA
SN  - 1916-2790
SN  - 1916-2804
J9  - BOTANY
JI  - Botany
DA  - FEB
PY  - 2022
VL  - 100
IS  - 2
SP  - 109
EP  - 126
DO  - 10.1139/cjb-2021-0070
WE  - Science Citation Index Expanded (SCI-EXPANDED)
WE  - Social Science Citation Index (SSCI)
AN  - WOS:000752323400006
N1  - Times Cited in Web of Science Core Collection:  0
Total Times Cited:  0
Cited Reference Count:  88
ER  -

TY  - JOUR
AU  - Hattingh, L
TI  - Moral challenges in managed care
T2  - SOUTH AFRICAN JOURNAL OF BIOETHICS AND LAW
LA  - English
AB  - Managed healthcare in South Africa is faced with complex moral challenges, where different stakeholders appeal to different ethics principles to guide decision-making. The traditional bio-medical ethics principles of beneficence, non-maleficence and respect for autonomy are typically emphasised in clinical practice, while third-party funders appeal to the principle of justice to guide the allocation of limited, pooled resources. Healthcare professionals working in managed care are particularly exposed to these conflicts, vis-a-vis incongruence between the ethics guidelines from their professional bodies and the legislation pertaining to managed care. Common understanding of the claims and responsibilities of each of the stakeholders may promote a more coherent, sustainable healthcare system.
AD  - Univ Stellenbosch, ZA-7600 Stellenbosch, South Africa
C3  - Stellenbosch University
PU  - HEALTH & MEDICAL PUBLISHING GROUP
PI  - CAPE TOWN
PA  - PRIVATE BAG X1, PINELANDS, CAPE TOWN, 7430, SOUTH AFRICA
SN  - 1999-7639
J9  - S AFR J BIOETH LAW
JI  - S. Afr. J. Bioeth. Law
DA  - NOV
PY  - 2015
VL  - 8
IS  - 2
SP  - 17
EP  - 20
DO  - 10.7196/SAJBL.431
WE  - Emerging Sources Citation Index (ESCI)
AN  - WOS:000370866800005
N1  - Times Cited in Web of Science Core Collection:  0
Total Times Cited:  0
Cited Reference Count:  12
ER  -

TY  - JOUR
AU  - Weimann, L
AU  - Weimann, E
TI  - On the Road to Net Zero Health Care Systems: Governance for Sustainable Health Care in the United Kingdom and Germany
T2  - INTERNATIONAL JOURNAL OF ENVIRONMENTAL RESEARCH AND PUBLIC HEALTH
LA  - English
KW  - governance
KW  - healthcare
KW  - systems-thinking
KW  - net zero
KW  - sustainable development
KW  - public health
KW  - NHS UK
KW  - German healthcare
KW  - healthcare law
KW  - planetary health
KW  - CLIMATE-CHANGE
KW  - INSURANCE
AB  - Health care lies at the forefront of the impacts of climate change. Since the health sector is a major polluting and emission intensive sector, it remains a crucial challenge to address sustainability. The English National Health System (NHS) aims to be the first in the world to achieve net zero in all emission classes (Scope 1-3). In Germany, sustainability in health care is being driven bottom-up, while the Federal Ministry of Health at the time of the research in early 2021 takes no active stance on a net zero health care system. This article analyses the approaches to sustainability in the two different health care systems, explores common challenges, and draws recommendations to support the transition of the sector to a net zero future. An exploratory mixed method approach was taken applying qualitative and quantitative methods. This includes high-level expert interviews and an online survey from the United Kingdom (UK) and Germany. Results reveal the complex nature of health care systems and the need for engraining a systems-thinking approach. The findings call for the legal embedding of sustainability into the key principles of health care in Germany, endorses the ambition of the national health care systems in the UK, recommends collaborative cross-sector approaches for sustainability, and highlights the need for increased public awareness on the interrelation between human and planetary health to enable governance for sustainable health care.
AD  - Univ Edinburgh, Edinburgh Law Sch, Edinburgh EH8 9YL, Midlothian, Scotland
AD  - Univ St Andrews, Sch Geog & Sustainable Dev, St Andrews KY16 9AJ, Fife, Scotland
AD  - Univ St Andrews, Sch Int Relat, St Andrews KY16 9AJ, Fife, Scotland
AD  - Univ Cape Town, Sch IT, ZA-7700 Cape Town, South Africa
AD  - Tech Univ Munich, Childrens Hosp Schwabing, D-80804 Munich, Germany
C3  - University of Edinburgh
C3  - University of St Andrews
C3  - University of St Andrews
C3  - University of Cape Town
C3  - Technical University of Munich
PU  - MDPI
PI  - BASEL
PA  - ST ALBAN-ANLAGE 66, CH-4052 BASEL, SWITZERLAND
SN  - 1660-4601
J9  - INT J ENV RES PUB HE
JI  - Int. J. Environ. Res. Public Health
DA  - OCT
PY  - 2022
VL  - 19
IS  - 19
C7  - 12167
DO  - 10.3390/ijerph191912167
WE  - Science Citation Index Expanded (SCI-EXPANDED)
WE  - Social Science Citation Index (SSCI)
AN  - WOS:000866931100001
N1  - Times Cited in Web of Science Core Collection:  0
Total Times Cited:  0
Cited Reference Count:  42
ER  -

TY  - JOUR
AU  - Seychell, M
AU  - Hackbart, B
TI  - The EU Health Strategy - Investing in Health
T2  - PUBLIC HEALTH REVIEWS
LA  - English
KW  - Public policy
KW  - public health
KW  - health systems
KW  - sustainability
KW  - European Union
AB  - The European Union has gradually developed a consistent and integrated policy framework to respond to common challenges in the field of health that combines legislation, cooperation and financing: the EU Health Strategy "Together for Health". The economic crisis compounded the existing challenges stemming from changes in demographics and patterns of disease, technological change, as well as major threats to health. It put an additional strain on the sustainability of health systems and raised the urgency to channel EU efforts towards economic recovery and growth as outlined in the Europe 2020 strategy. Acknowledging this new environment, on 20 February 2013 the European Commission adopted a policy framework more closely linking EU social and health policies to Europe 2020: the Social Investment Package (SIP) including a document dedicated to "Investing in Health". This paper extends the EU Health Strategy by reinforcing its key objectives, firmly anchors health in the Europe 2020 policy framework and reaffirms that health is a value in itself and health spending is a growth friendly expenditure. A healthy population and sustainable health systems are decisive for economic growth. Investing in sustainable health systems means that cost-effective spending, structural reforms and sound innovation can bring efficiency gains and secure better health outcomes. Investing in people's health also boosts economic growth by enabling individuals to remain active longer and in better health. Finally, investing in health requires reducing health inequalities to break the vicious spiral of poor health contributing to, and resulting from, poverty and exclusion.
AD  - European Commiss, Consumers & Hlth, Brussels, Belgium
PU  - BMC
PI  - LONDON
PA  - CAMPUS, 4 CRINAN ST, LONDON N1 9XW, ENGLAND
SN  - 2107-6952
J9  - PUBLIC HEALTH REV
JI  - Public Health Rev.
DA  - JUN
PY  - 2013
VL  - 35
IS  - 1
C7  - 4
DO  - 10.1007/BF03391689
WE  - Emerging Sources Citation Index (ESCI)
AN  - WOS:000215053200004
N1  - Times Cited in Web of Science Core Collection:  4
Total Times Cited:  4
Cited Reference Count:  87
ER  -

TY  - JOUR
AU  - O'Brien, S
AU  - Edge, N
AU  - Clark, S
TI  - A strategy to reposition the South Australian health system for quality and value
T2  - AUSTRALIAN JOURNAL OF PRIMARY HEALTH
LA  - English
KW  - CARE
KW  - REFORM
KW  - POLICY
AB  - Clinical commissioning was introduced in South Australia in 2012 to support implementation of the South Australian Health Care Plan and to achieve the desired transformation and efficiency gains required for a sustainable health system. This paper describes how the South Australian Commissioning Model was established and the process of developing the necessary culture, governance arrangements and performance management structures. Commissioning has played a key role in improving appropriateness and quality of clinical practice, resulting in reduced hospital inpatient growth and average length of stay. Despite early successes, there remain many challenges that need to be faced before value can be demonstrated consistently across the whole system.
AD  - Dept Hlth & Ageing, Policy & Commissioning, POB 287, Rundle Mall, SA 5000, Australia
PU  - CSIRO PUBLISHING
PI  - CLAYTON
PA  - UNIPARK, BLDG 1, LEVEL 1, 195 WELLINGTON RD, LOCKED BAG 10, CLAYTON, VIC 3168, AUSTRALIA
SN  - 1448-7527
SN  - 1836-7399
J9  - AUST J PRIM HEALTH
JI  - Aust. J. Prim. Health.
PY  - 2016
VL  - 22
IS  - 1
SP  - 26
EP  - 33
DO  - 10.1071/PY15038
WE  - Science Citation Index Expanded (SCI-EXPANDED)
WE  - Social Science Citation Index (SSCI)
AN  - WOS:000371356500007
N1  - Times Cited in Web of Science Core Collection:  0
Total Times Cited:  0
Cited Reference Count:  29
ER  -

TY  - JOUR
AU  - Goodarzi, M
AU  - Haghtalab, N
AU  - Shamshiry, E
TI  - Wellness tourism in Sareyn, Iran: resources, planning and development
T2  - CURRENT ISSUES IN TOURISM
LA  - English
KW  - health tourism
KW  - Sareyn
KW  - sustainable tourism
KW  - SWOT analysis
AB  - Health tourism is a broad concept that incorporates both medical and wellness tourism. Sareyn, city of Ardabil province, is one of the largest and the most diverse cities for health tourism. Although health tourism in Iran is in its infancy, it can offer new opportunities, and strengthen the overall competitiveness of Iran's tourism industry. In this paper, by using strengths, weaknesses, opportunities and threats (SWOT) analysis, the strengths and opportunities for sustainable health tourism are determined. Also, weaknesses and threats are recognized; finally, guidelines for efficiently using the strengths and transforming the weaknesses into opportunities and strengths are presented.
AD  - Malayer Univ, Dept Landscape Engn, Fac Agr, Malayer, Iran
AD  - Univ Terengganu Malaysia, RMC, Kualalumpur, Malaysia
PU  - ROUTLEDGE JOURNALS, TAYLOR & FRANCIS LTD
PI  - ABINGDON
PA  - 2-4 PARK SQUARE, MILTON PARK, ABINGDON OX14 4RN, OXON, ENGLAND
SN  - 1368-3500
SN  - 1747-7603
J9  - CURR ISSUES TOUR
JI  - Curr. Issues Tour.
DA  - SEP
PY  - 2016
VL  - 19
IS  - 11
SP  - 1071
EP  - 1076
DO  - 10.1080/13683500.2015.1012192
WE  - Social Science Citation Index (SSCI)
AN  - WOS:000379779700001
N1  - Times Cited in Web of Science Core Collection:  15
Total Times Cited:  15
Cited Reference Count:  3
ER  -

TY  - JOUR
AU  - Gavurova, B
AU  - Megyesiova, S
TI  - Sustainable Health and Wellbeing in the European Union
T2  - FRONTIERS IN PUBLIC HEALTH
LA  - English
KW  - public health
KW  - wellbeing
KW  - sustainable development
KW  - European Union
KW  - TOPSIS method
KW  - ranking method
KW  - QUALITY-OF-LIFE
KW  - COMPETITIVENESS
KW  - DETERMINANTS
KW  - INDICATORS
KW  - CHALLENGES
KW  - ASSISTANCE
KW  - COVID-19
KW  - DEGROWTH
KW  - ECONOMY
KW  - FUTURE
[truncated: 2,724,464 more chars]
