# Supplementary material for: Towards Green and Sustainable Healthcare: A Literature Review and Research Agenda for Green Leadership in the Healthcare Sector
Source: Int J Environ Res Public Health. 2023 Jan 4;20(2):908. doi: 10.3390/ijerph20020908 (PMC9858978; doi:10.3390/ijerph20020908)
Supplement: Supplementary file 1 [file ijerph-20-00908-s001.zip › The database of 836 records inluded in the VOSviewer visualisation.txt]

FN Clarivate Analytics Web of Science
VR 1.0
PT J
AU Richie, C
AF Richie, Cristina
TI Can United States Healthcare Become Environmentally Sustainable? Towards
   Green Healthcare Reform
SO JOURNAL OF LAW MEDICINE & ETHICS
SN 1073-1105
EI 1748-720X
PD DEC
PY 2020
VL 48
IS 4
SI SI
BP 643
EP 652
DI 10.1177/1073110520979371
UT WOS:000605601300003
PM 33404336
ER

PT J
AU Lee, SM
   Lee, D
AF Lee, Sang M.
   Lee, DonHee
TI Effective Medical Waste Management for Sustainable Green Healthcare
SO INTERNATIONAL JOURNAL OF ENVIRONMENTAL RESEARCH AND PUBLIC HEALTH
EI 1660-4601
PD NOV
PY 2022
VL 19
IS 22
AR 14820
DI 10.3390/ijerph192214820
UT WOS:000887447200001
PM 36429539
ER

PT J
AU Gupta, D
   Shantharam, L
   MacDonald, BK
AF Gupta, Dhruv
   Shantharam, Lahvanya
   MacDonald, Bridget K.
TI Sustainable healthcare in medical education: survey of the student
   perspectives at a UK medical school
SO BMC MEDICAL EDUCATION
EI 1472-6920
PD SEP 23
PY 2022
VL 22
IS 1
AR 689
DI 10.1186/s12909-022-03737-5
UT WOS:000857315000002
PM 36151552
ER

PT J
AU Batool, R
   Zaman, K
   Khurshid, MA
   Sheikh, SM
   Aamir, A
   Shoukry, AM
   Sharkawy, MA
   Aldeek, F
   Khader, J
   Gani, S
AF Batool, Rubeena
   Zaman, Khalid
   Khurshid, Muhammad Adnan
   Sheikh, Salman Masood
   Aamir, Alamzeb
   Shoukry, Alaa Mohamd
   Sharkawy, Mohamed A.
   Aldeek, Fares
   Khader, Jameel
   Gani, Showkat
TI Economics of death and dying: a critical evaluation of environmental
   damages and healthcare reforms across the globe
SO ENVIRONMENTAL SCIENCE AND POLLUTION RESEARCH
RI Aamir, Alamzeb/AAW-7567-2020; Khurshid, Muhammad Adnan/J-7986-2019
OI Khurshid, Muhammad Adnan/0000-0002-0589-7406; Gani, Showkat
   Hussain/0000-0001-7490-0595; Khader, Jameel/0000-0001-7312-6390
SN 0944-1344
EI 1614-7499
PD OCT
PY 2019
VL 26
IS 29
BP 29799
EP 29809
DI 10.1007/s11356-019-06159-x
UT WOS:000493612400026
PM 31407261
ER

PT J
AU Schwerdtle, PN
   Horton, G
   Kent, F
   Walker, L
   McLean, M
AF Schwerdtle, Patricia Nayna
   Horton, Graeme
   Kent, Fiona
   Walker, Lorraine
   McLean, Michelle
TI Education for sustainable healthcare: A transdisciplinary approach to
   transversal environmental threats
SO MEDICAL TEACHER
RI HORTON, GRAEME/ABG-7139-2021; Walker, Lorraine/E-1011-2014; McLean,
   Michelle/A-6044-2010
OI HORTON, GRAEME/0000-0003-0189-1602; Walker,
   Lorraine/0000-0001-9726-1853; McLean, Michelle/0000-0002-9912-2483
SN 0142-159X
EI 1466-187X
PD OCT 2
PY 2020
VL 42
IS 10
BP 1102
EP 1106
DI 10.1080/0142159X.2020.1795101
EA JUL 2020
UT WOS:000555182600001
PM 32744888
ER

PT J
AU Sendall, MC
   Lidstone, J
   Fleming, M
   Domocol, M
AF Sendall, Marguerite C.
   Lidstone, John
   Fleming, MaryLou
   Domocol, Michelle
TI Nurses and Teachers: Partnerships for Green Health Promotion
SO JOURNAL OF SCHOOL HEALTH
OI Fleming, MaryLou/0000-0002-2596-2498; Sendall, Marguerite
   Claire/0000-0002-1239-9173
SN 0022-4391
PD JUL
PY 2013
VL 83
IS 7
BP 508
EP 513
DI 10.1111/josh.12059
UT WOS:000320644200007
PM 23782094
ER

PT J
AU Garcia, AC
   Beja, A
   de Barros, FPC
   Delgado, AP
   Ferrinho, P
AF Garcia, Ana Cristina
   Beja, Andre
   Cupertino de Barros, Fernando Passos
   Delgado, Antonio Pedro
   Ferrinho, Paulo
TI The Covid-19 pandemic reinforces the need for sustainable health
   planning
SO INTERNATIONAL JOURNAL OF HEALTH PLANNING AND MANAGEMENT
RI Ferrinho, Paulo/J-2835-2012
OI Ferrinho, Paulo/0000-0002-3722-0803; Beja, Andre/0000-0002-6135-0747
SN 0749-6753
EI 1099-1751
PD MAR
PY 2022
VL 37
IS 2
BP 643
EP 649
DI 10.1002/hpm.3389
EA NOV 2021
UT WOS:000722465400001
PM 34825408
ER

PT J
AU Sandset, T
   Engebretsen, E
AF Sandset, Tony
   Engebretsen, Eivind
TI Sustainable Healthcare Education as a Practice of Governmentality?
SO SUSTAINABILITY
EI 2071-1050
PD NOV
PY 2022
VL 14
IS 22
AR 15416
DI 10.3390/su142215416
UT WOS:000887773000001
ER

PT J
AU Momete, DC
AF Momete, Daniela C.
TI Building a Sustainable Healthcare Model: A Cross-Country Analysis
SO SUSTAINABILITY
RI Momete, Daniela Cristina/G-4149-2015
OI Momete, Daniela Cristina/0000-0002-9144-447X
SN 2071-1050
PD SEP
PY 2016
VL 8
IS 9
AR 836
DI 10.3390/su8090836
UT WOS:000385529400008
ER

PT J
AU Fischer, M
AF Fischer, Matthias
TI Fit for the Future? A New Approach in the Debate about What Makes
   Healthcare Systems Really Sustainable
SO SUSTAINABILITY
EI 2071-1050
PD JAN
PY 2015
VL 7
IS 1
BP 294
EP 312
DI 10.3390/su7010294
UT WOS:000348399300015
ER

PT S
AU Giles, AR
   Brooks-Cleator, LA
   Glass, CTR
AF Giles, Audrey R.
   Brooks-Cleator, Lauren A.
   Glass, Catherine T. R.
BE Fondahl, G
   Wilson, GN
TI Barriers to Sustainable Health Promotion and Injury Prevention in the
   Northwest Territories, Canada
SO NORTHERN SUSTAINABILITIES: UNDERSTANDING AND ADDRESSING CHANGE IN THE
   CIRCUMPOLAR WORLD
SE Springer Polar Sciences
SN 2510-0475
EI 2510-0483
BN 978-3-319-46150-2; 978-3-319-46148-9
PY 2017
BP 151
EP 162
DI 10.1007/978-3-319-46150-2_12
D2 10.1007/978-3-319-46150-2
UT WOS:000468016600013
ER

PT J
AU Thiel, C
   Richie, C
AF Thiel, Cassandra
   Richie, Cristina
TI Carbon Emissions from Overuse of US Health Care: Medical and Ethical
   Problems
SO HASTINGS CENTER REPORT
SN 0093-0334
EI 1552-146X
PD JUL
PY 2022
VL 52
IS 4
BP 10
EP 16
DI 10.1002/hast.1404
UT WOS:000842655700006
PM 35993105
ER

PT J
AU Luque-Alcaraz, OM
   Aparicio-Martinez, P
   Gomera, A
   Vaquero-Abellan, M
AF Luque-Alcaraz, Olga Maria
   Aparicio-Martinez, Pilar
   Gomera, Antonio
   Vaquero-Abellan, Manuel
TI Nurses as agents for achieving environmentally sustainable health
   systems: A bibliometric analysis
SO JOURNAL OF NURSING MANAGEMENT
RI Luque-Alcaraz, Olga-Maria/F-8680-2019; Vaquero Abellan,
   Manuel/Q-1657-2016
OI Luque-Alcaraz, Olga-Maria/0000-0003-1598-1422; Vaquero Abellan,
   Manuel/0000-0002-0602-317X; APARICIO MARTINEZ, PILAR/0000-0002-2940-8697
SN 0966-0429
EI 1365-2834
DI 10.1111/jonm.13798
EA SEP 2022
UT WOS:000859220500001
PM 36071554
ER

PT S
AU Natarajan, S
   Peissig, PL
   Page, D
AF Natarajan, Sriraam
   Peissig, Peggy L.
   Page, David
BE Lassig, J
   Kersting, K
   Morik, K
TI Relational Learning for Sustainable Health
SO COMPUTATIONAL SUSTAINABILITY
SE Studies in Computational Intelligence
SN 1860-949X
EI 1860-9503
BN 978-3-319-31858-5; 978-3-319-31856-1
PY 2016
VL 645
BP 245
EP 264
DI 10.1007/978-3-319-31858-5_11
D2 10.1007/978-3-319-31858-5
UT WOS:000387134900011
ER

PT J
AU Drewnowski, A
   Monterrosa, EC
   de Pee, S
   Frongillo, EA
   Vandevijvere, S
AF Drewnowski, Adam
   Monterrosa, Eva C.
   de Pee, Saskia
   Frongillo, Edward A.
   Vandevijvere, Stefanie
TI Shaping Physical, Economic, and Policy Components of the Food
   Environment to Create Sustainable Healthy Diets
SO FOOD AND NUTRITION BULLETIN
RI Drewnowski, Adam/HCI-4117-2022
SN 0379-5721
EI 1564-8265
PD DEC
PY 2020
VL 41
IS 2_SUPPL
SU 2_
SI SI
BP 74S
EP 86S
DI 10.1177/0379572120945904
UT WOS:000601815000005
PM 33356590
ER

PT J
AU Chang, DS
   Wang, WS
   Wang, RW
AF Chang, Dong-Shang
   Wang, Wen-Sheng
   Wang, Rouwen
TI Identifying Critical Factors of Sustainable Healthcare Institutions'
   Indicators Under Taiwan's National Health Insurance System
SO SOCIAL INDICATORS RESEARCH
OI Wang, Chien-Hui/0000-0003-3584-6164
SN 0303-8300
EI 1573-0921
PD NOV
PY 2018
VL 140
IS 1
BP 287
EP 307
DI 10.1007/s11205-017-1761-7
UT WOS:000449006000013
ER

PT J
AU Lee, SM
   Lee, D
AF Lee, Sang M.
   Lee, DonHee
TI Developing Green Healthcare Activities in the Total Quality Management
   Framework
SO INTERNATIONAL JOURNAL OF ENVIRONMENTAL RESEARCH AND PUBLIC HEALTH
OI Lee, DonHee/0000-0003-2799-8547
EI 1660-4601
PD JUN
PY 2022
VL 19
IS 11
AR 6504
DI 10.3390/ijerph19116504
UT WOS:000809145100001
PM 35682089
ER

PT J
AU Tun, S
   Wellbery, C
   Teherani, A
AF Tun (May Sanyu Tun), SanYuMay
   Wellbery, Caroline
   Teherani, Arianne
TI Faculty development and partnership with students to integrate
   sustainable healthcare into health professions education
SO MEDICAL TEACHER
OI Wellbery, Caroline/0000-0002-5785-0378; Teherani,
   Arianne/0000-0003-2936-9832
SN 0142-159X
EI 1466-187X
PD OCT 2
PY 2020
VL 42
IS 10
BP 1112
EP 1118
DI 10.1080/0142159X.2020.1796950
EA AUG 2020
UT WOS:000557600800001
PM 32762586
ER

PT B
AU Clark, WW
AF Clark, Woodrow W., II
BE Clark, WW
TI Smart Green Healthy Communities: Cases of Science Parks and Microcities
SO CLIMATE PRESERVATION IN URBAN COMMUNITIES CASE STUDIES
BN 978-0-12-815436-6; 978-0-12-815920-0
PY 2019
BP 357
EP 414
DI 10.1016/B978-0-12-815920-0.00009-5
UT WOS:000472926700010
ER

PT J
AU Pieniak, Z
   Zakowska-Biemans, S
   Kostyra, E
   Raats, M
AF Pieniak, Zuzanna
   Zakowska-Biemans, Sylwia
   Kostyra, Eliza
   Raats, Monique
TI Sustainable healthy eating behaviour of young adults: towards a novel
   methodological approach
SO BMC PUBLIC HEALTH
RI Raats, Monique/G-5348-2012; Pieniak, Zuzanna/AAH-2058-2020
OI Raats, Monique/0000-0002-8057-2783; Kostyra, Eliza/0000-0001-8613-3733;
   Zakowska-Biemans, Sylwia/0000-0001-8225-6533
EI 1471-2458
PD JUL 15
PY 2016
VL 16
AR 577
DI 10.1186/s12889-016-3260-1
UT WOS:000379712200003
PM 27421759
ER

PT B
AU Richie, C
AF Richie, Cristina
BA Richie, C
BF Richie, C
TI The Green Health-Care Plan
SO PRINCIPLES OF GREEN BIOETHICS: sustainability in health care
BN 978-1-61186-323-9; 978-1-60917-602-0
PY 2019
BP 141
EP 151
D2 10.14321/j.ctvhrd1wq
UT WOS:000698205200011
ER

PT B
AU Rosa, W
AF Rosa, William
BE Rosa, W
   HortonDeutsch, S
   Watson, J
TI Toward Planetary Caring: Sustainable Health and Well-Being for All
SO HANDBOOK FOR CARING SCIENCE: EXPANDING THE PARADIGM
BN 978-0-8261-3389-2; 978-0-8261-3388-5
PY 2019
BP 511
EP 526
UT WOS:000482761100038
ER

PT J
AU McHale, S
   Pearsons, A
   Neubeck, L
   Hanson, CL
AF McHale, Sheona
   Pearsons, Alice
   Neubeck, Lis
   Hanson, Coral L.
TI Green Health Partnerships in Scotland; Pathways for Social Prescribing
   and Physical Activity Referral
SO INTERNATIONAL JOURNAL OF ENVIRONMENTAL RESEARCH AND PUBLIC HEALTH
RI Hanson, Coral L/K-4215-2017
OI Hanson, Coral L/0000-0003-1602-1968; McHale, Sheona/0000-0001-6222-2141;
   Neubeck, Lis/0000-0001-5852-1034
EI 1660-4601
PD SEP
PY 2020
VL 17
IS 18
AR 6832
DI 10.3390/ijerph17186832
UT WOS:000581238400001
PM 32962081
ER

PT J
AU Sharma, SK
   Tripathi, VB
AF Sharma, Sandesh Kumar
   Tripathi, Vidya Bhushan
TI Sustainable Healthcare System: Providers Initiatives for Quality
   Improvement of Healthcare Organisation
SO JOURNAL OF HEALTH MANAGEMENT
RI Sharma, Sandesh Kumar/CAF-9873-2022
OI Sharma, Sandesh Kumar/0000-0002-1261-6406
SN 0972-0634
EI 0973-0729
DI 10.1177/09720634221128727
EA NOV 2022
UT WOS:000883162800001
ER

PT J
AU Madden, DL
   Horton, GL
   McLean, M
AF Madden, Diana L.
   Horton, Graeme L.
   McLean, Michelle
TI Preparing Australasian medical students to practise environmentally
   sustainable health care
SO MEDICAL JOURNAL OF AUSTRALIA
RI HORTON, GRAEME/ABG-7139-2021
OI HORTON, GRAEME/0000-0003-0189-1602; Madden, Diana
   Lynne/0000-0003-2829-7195
SN 0025-729X
EI 1326-5377
PD FEB 7
PY 2022
VL 216
IS 2
BP 106
EP 106
DI 10.5694/mja2.50585
EA APR 2020
UT WOS:000526652400001
ER

PT J
AU Li, H
   Dietl, H
   Li, JL
AF Li, Hao
   Dietl, Helmut
   Li, Jinlin
TI Identifying key factors influencing sustainable element in healthcare
   waste management using the interval-valued fuzzy DEMATEL method
SO JOURNAL OF MATERIAL CYCLES AND WASTE MANAGEMENT
SN 1438-4957
EI 1611-8227
PD SEP
PY 2021
VL 23
IS 5
BP 1777
EP 1790
DI 10.1007/s10163-021-01233-4
EA MAY 2021
UT WOS:000652949800001
ER

PT J
AU Roden, JE
   Lewis, T
AF Roden, Janet Elizabeth
   Lewis, Teresa
TI Looking Beyond Nursing Education Practice to Include Sustainable
   Health-Care Systems Processes
SO CREATIVE NURSING
SN 1078-4535
EI 1946-1895
PY 2021
VL 27
IS 4
BP 251
EP 256
DI 10.1891/cn-2021-0014
UT WOS:000730431100007
PM 34903628
ER

PT B
AU Haseltine, WA
AF Haseltine, William A.
BA Haseltine, WA
BF Haseltine, WA
TI Affordable Excellence: The Singapore Healthcare Story How to Create and
   Manage Sustainable Healthcare Systems
SO AFFORDABLE EXCELLENCE: THE SINGAPORE HEALTHCARE STORY: HOW TO CREATE AND
   MANAGE SUSTAINABLE HEALTHCARE SYSTEMS: HOW TO CREATE AND MANAGE
   SUSTAINABLE HEALTHCARE SYSTEMS
BN 978-0-8157-2416-2; 978-0-8157-2526-8
PY 2013
BP 143
EP 147
UT WOS:000331549300010
ER

PT J
AU Balabel, A
   Alwetaishi, M
AF Balabel, Ashraf
   Alwetaishi, Mamdooh
TI Toward Sustainable Healthcare Facilities: An Initiative for Development
   of "Mostadam-HCF" Rating System in Saudi Arabia
SO SUSTAINABILITY
RI Alwetaishi, Mamdooh/M-1322-2016; , ashrafbalabel/AFQ-9962-2022
OI Alwetaishi, Mamdooh/0000-0001-5053-4324; Balabel,
   Ashraf/0000-0001-9074-1379
EI 2071-1050
PD JUN
PY 2021
VL 13
IS 12
AR 6742
DI 10.3390/su13126742
UT WOS:000666350800001
ER

PT J
AU Raeissi, P
   Ahmadian, MT
AF Raeissi, P.
   Ahmadian, M. T.
TI Sustainable health promotion and resilience in urban environment
SO SCIENTIA IRANICA
RI Raeissi, Pouran/AAD-3472-2020
OI Raeissi, Pouran/0000-0003-3924-6561
SN 1026-3098
PY 2016
VL 23
IS 5
BP 2094
EP 2096
DI 10.24200/sci.2016.2274
UT WOS:000387809100013
ER

PT J
AU Hashemkhani Zolfani, S
   Dehnavieh, R
   Poursheikhali, A
   Prentkovskis, O
   Khazaelpour, P
AF Hashemkhani Zolfani, Sarfaraz
   Dehnavieh, Reza
   Poursheikhali, Atousa
   Prentkovskis, Olegas
   Khazaelpour, Payam
TI Foresight Based on MADM-Based Scenarios' Approach: A Case about
   Comprehensive Sustainable Health Financing Models
SO SYMMETRY-BASEL
RI Prentkovskis, Olegas/E-8269-2017; Dehnavieh, Reza/AAZ-9792-2020;
   Zolfani, Sarfaraz Hashemkhani/AAA-9918-2021
OI Prentkovskis, Olegas/0000-0003-0910-591X; Dehnavieh,
   Reza/0000-0002-6456-1355; 
EI 2073-8994
PD JAN
PY 2020
VL 12
IS 1
AR 61
DI 10.3390/sym12010061
UT WOS:000516823700061
ER

PT J
AU Stokes, CD
AF Stokes, Charles D.
TI Engagement Is Essential for Sustainable Healthcare
SO JOURNAL OF HEALTHCARE MANAGEMENT
SN 1096-9012
EI 1944-7396
PD JAN-FEB
PY 2022
VL 67
IS 1
BP 8
EP 12
DI 10.1097/JHM-D-21-00321
UT WOS:000738099000003
PM 34982745
ER

PT B
AU Fletcher, I
AF Fletcher, Isabel
BE Gustafsson, U
   OConnell, R
   Draper, A
   Tonner, A
TI Eating less meat 'to save the planet' Studying the development of
   sustainable healthy eating advice in the UK and Denmark
SO WHAT IS FOOD?: RESEARCHING A TOPIC WITH MANY MEANINGS
SE Sociological Futures
BN 978-0-429-42610-0; 978-1-138-38769-0
PY 2020
BP 108
EP 126
UT WOS:000803826300007
ER

PT J
AU Takian, A
   Jafarian, A
   Ganten, D
AF Takian, Amirhossein
   Jafarian, Ali
   Ganten, Detlev
TI Partnership for Sustainable Health Development in Uncertain Situations
SO ARCHIVES OF IRANIAN MEDICINE
OI Jafarian, Ali/0000-0001-5375-8980
SN 1029-2977
EI 1735-3947
PD JUL
PY 2019
VL 22
IS 7
BP 418
EP 419
UT WOS:000479135700011
PM 31679387
ER

PT J
AU Javadinasab, H
   Asl, IM
   Vosoogh-Moghaddam, A
   Najafi, B
AF Javadinasab, Hamideh
   Asl, Iravan Masoudi
   Vosoogh-Moghaddam, Abbas
   Najafi, Behzad
TI Comparing selected countries using sin tax policy in sustainable health
   financing: Implications for developing countries
SO INTERNATIONAL JOURNAL OF HEALTH PLANNING AND MANAGEMENT
RI Najafi, Behzad/AAE-3297-2020; Najafi, Behzad/J-5035-2017
OI Najafi, Behzad/0000-0001-9479-3774; Najafi, Behzad/0000-0001-9479-3774;
   Javadinasab, Hamideh/0000-0002-2558-460X
SN 0749-6753
EI 1099-1751
PD JAN
PY 2020
VL 35
IS 1
BP 68
EP 78
DI 10.1002/hpm.2817
EA JUL 2019
UT WOS:000474081300001
PM 31273831
ER

PT B
AU Albanese, L
   Meneguzzo, F
AF Albanese, Lorenzo
   Meneguzzo, Francesco
BE Grumezescu, AM
   Holban, AM
TI HYDRODYNAMIC CAVITATION TECHNOLOGIES: A PATHWAY TO MORE SUSTAINABLE,
   HEALTHIER BEVERAGES, AND FOOD SUPPLY CHAINS
SO PROCESSING AND SUSTAINABILITY OF BEVERAGES: VOL 2: THE SCIENCE OF
   BEVERAGES
SE Science of Beverages
RI Meneguzzo, Francesco/R-2969-2018
OI Meneguzzo, Francesco/0000-0002-5952-9166
BN 978-0-12-815699-5; 978-0-12-815259-1
PY 2019
VL 2
BP 319
EP 372
DI 10.1016/B978-0-12-815259-1.00010-0
D2 10.1016/C2017-0-02376-5
UT WOS:000533469900012
ER

PT J
AU Pereno, A
   Eriksson, D
AF Pereno, Amina
   Eriksson, Daniel
TI A multi-stakeholder perspective on sustainable healthcare: From 2030
   onwards
SO FUTURES
OI Pereno, Amina/0000-0003-4230-0186; Eriksson, Daniel/0000-0002-7937-1394
SN 0016-3287
EI 1873-6378
PD SEP
PY 2020
VL 122
AR 102605
DI 10.1016/j.futures.2020.102605
UT WOS:000567413200008
PM 32834076
ER

PT J
AU Cai, GW
   Xu, L
   Gao, WJ
AF Cai, Gangwei
   Xu, Lei
   Gao, Weijun
TI The green B&B promotion strategies for tourist loyalty: surveying the
   restart of Chinese national holiday travel after COVID-19
SO INTERNATIONAL JOURNAL OF HOSPITALITY MANAGEMENT
OI Cai, Gangwei/0000-0002-6076-0496
SN 0278-4319
EI 1873-4693
PD APR
PY 2021
VL 94
AR 102704
DI 10.1016/j.ijhm.2020.102704
EA FEB 2021
UT WOS:000631257900001
ER

PT J
AU Tambor, M
   Pavlova, M
   Golinowska, S
   Groot, W
AF Tambor, Marzena
   Pavlova, Milena
   Golinowska, Stanislawa
   Groot, Wim
TI Can European countries improve sustainability of health care financing
   through patient cost-sharing?
SO FRONTIERS IN PUBLIC HEALTH
RI Pavlova, Milena/B-4778-2011
OI Pavlova, Milena/0000-0002-6082-8446; Tambor, Marzena/0000-0001-7970-6919
EI 2296-2565
PY 2015
VL 3
AR 196
DI 10.3389/fpubh.2015.00196
UT WOS:000498912900138
PM 26322301
ER

PT J
AU Marx, V
   More, KR
AF Marx, Viola
   More, Kimberly R.
TI Developing Scotland's First Green Health Prescription Pathway: A
   One-Stop Shop for Nature-Based Intervention Referrals
SO FRONTIERS IN PSYCHOLOGY
OI More, Kimberly/0000-0003-4122-7191; Marx, Viola/0000-0001-9258-2068
SN 1664-1078
PD APR 5
PY 2022
VL 13
AR 817803
DI 10.3389/fpsyg.2022.817803
UT WOS:000791240400001
PM 35450339
ER

PT J
AU Al Issa, HE
   Abdullatif, TN
   Ntayi, J
   Abdelsalam, MK
AF Al Issa, Hussein-Elhakim
   Abdullatif, Tahir Noaman
   Ntayi, Joseph
   Abdelsalam, Mohammed Khalifa
TI Green intellectual capital for sustainable healthcare: evidence from
   Iraq
SO JOURNAL OF INTELLECTUAL CAPITAL
OI Abdelsalam, Mohammed Khalifa/0000-0002-7038-0526
SN 1469-1930
EI 1758-7468
DI 10.1108/JIC-02-2022-0046
EA SEP 2022
UT WOS:000861152200001
ER

PT J
AU Redvers, N
   Schultz, C
   Prince, MV
   Cunningham, M
   Jones, R
   Blondin, B
AF Redvers, Nicole
   Schultz, Clinton
   Prince, Melissa Vera
   Cunningham, Myrna
   Jones, Rhys
   Blondin, Be'sha
TI Indigenous perspectives on education for sustainable healthcare
SO MEDICAL TEACHER
RI Redvers, Nicole/AAD-2109-2020; Redvers, Nicole/HCI-5707-2022
OI Redvers, Nicole/0000-0001-8521-2130; Jones, Rhys/0000-0002-2424-3459;
   Vera, Melissa/0000-0002-9208-6248; Schultz, Clinton/0000-0002-9593-1371
SN 0142-159X
EI 1466-187X
PD OCT 2
PY 2020
VL 42
IS 10
BP 1085
EP 1090
DI 10.1080/0142159X.2020.1791320
EA JUL 2020
UT WOS:000547722000001
PM 32657230
ER

PT J
AU Mohajer, L
   Endut, N
AF Mohajer, Leila
   Endut, Noraida
TI THE ROLE OF GENDER AND STATUS IN COMMUNICATION BETWEEN DOCTORS AND
   PATIENTS IN MALAYSIAN CONTEXTS
SO KAJIAN MALAYSIA
SN 2180-4273
PY 2020
VL 38
SU 1
SI SI
BP 89
EP 108
DI 10.21315/km2020.38.s1.6
UT WOS:000531005300006
ER

PT J
AU Degavre, F
   Kieffer, S
   Bol, D
   Dekimpe, R
   Desterbecq, C
   Pirson, T
   Sandu, G
   Tubeuf, S
AF Degavre, Florence
   Kieffer, Suzanne
   Bol, David
   Dekimpe, Remi
   Desterbecq, Charlotte
   Pirson, Thibault
   Sandu, Georgiana
   Tubeuf, Sandy
TI Searching for Sustainability in Health Systems: Toward a
   Multidisciplinary Evaluation of Mobile Health Innovations
SO SUSTAINABILITY
OI Degavre, Florence/0000-0002-1121-6363; Desterbecq,
   Charlotte/0000-0001-6985-4029; Tubeuf, Sandy/0000-0001-9001-1157;
   Pirson, Thibault/0000-0003-1121-5800; Sandu,
   Georgiana/0000-0002-0090-075X
EI 2071-1050
PD MAY
PY 2022
VL 14
IS 9
AR 5286
DI 10.3390/su14095286
UT WOS:000794516300001
ER

PT J
AU AlBlooshi, S
   Khalid, A
   Hijazi, R
AF AlBlooshi, Sharifa
   Khalid, Alia
   Hijazi, Rafiq
TI The Barriers to Sustainable Nutrition for Sustainable Health among Zayed
   University Students in the UAE
SO NUTRIENTS
RI Hijazi, Rafiq/M-9777-2015
OI Hijazi, Rafiq/0000-0002-6895-9280; , Alia Khalid/0000-0002-4396-0891;
   Alblooshi, Sharifa/0000-0003-2609-4001
EI 2072-6643
PD OCT
PY 2022
VL 14
IS 19
AR 4175
DI 10.3390/nu14194175
UT WOS:000868040200001
PM 36235827
ER

PT J
AU Nasrollahi, M
   Safaei, M
   Mahmoodi, N
AF Nasrollahi, Meisam
   Safaei, Mehdi
   Mahmoodi, Nooshin
TI A Mathematical Model for Integrated Green Healthcare Supply Network
   Design
SO INTERNATIONAL JOURNAL OF BUSINESS ANALYTICS
SN 2334-4547
EI 2334-4555
PD JAN-MAR
PY 2021
VL 8
IS 1
BP 58
EP 86
DI 10.4018/IJBAN.2021010104
UT WOS:000644844500004
ER

PT J
AU Bach-Faig, A
   Wickramasinghe, K
   Panadero, N
   Fabregues, S
   Rippin, H
   Halloran, A
   Fresan, U
   Pattison, M
   Breda, J
AF Bach-Faig, Anna
   Wickramasinghe, Kremlin
   Panadero, Natalia
   Fabregues, Sergi
   Rippin, Holly
   Halloran, Afton
   Fresan, Ujue
   Pattison, Mary
   Breda, Joao
TI Consensus-building around the conceptualisation and implementation of
   sustainable healthy diets: a foundation for policymakers
SO BMC PUBLIC HEALTH
RI Fàbregues, Sergi/AAR-6800-2021
OI Fabregues, Sergi/0000-0003-1141-7613; Halloran,
   Afton/0000-0002-8760-4645
EI 1471-2458
PD AUG 4
PY 2022
VL 22
IS 1
AR 1480
DI 10.1186/s12889-022-13756-y
UT WOS:000836242200005
PM 35927688
ER

PT J
AU McKimm, J
   Redvers, N
   El Omrani, O
   Parkes, MW
   Elf, M
   Woollard, R
AF McKimm, Judy
   Redvers, Nicole
   El Omrani, Omnia
   Parkes, Margot W.
   Elf, Marie
   Woollard, Robert
TI Education for sustainable healthcare: Leadership to get from here to
   there
SO MEDICAL TEACHER
RI Redvers, Nicole/HCI-5707-2022; Redvers, Nicole/AAD-2109-2020
OI Redvers, Nicole/0000-0001-8521-2130; Parkes, Margot/0000-0003-1967-2977;
   El-Omrani, Omnia/0000-0002-1655-1195; McKimm, Judy/0000-0002-8949-5067;
   Woollard, Robert/0000-0002-9537-1052; Elf, Marie/0000-0001-7044-8896
SN 0142-159X
EI 1466-187X
PD OCT 2
PY 2020
VL 42
IS 10
BP 1123
EP 1127
DI 10.1080/0142159X.2020.1795104
EA AUG 2020
UT WOS:000557943800001
PM 32776858
ER

PT J
AU Ryan-Fogarty, Y
   O'Regan, B
   Moles, R
AF Ryan-Fogarty, Yvonne
   O'Regan, Bernadette
   Moles, Richard
TI Greening healthcare: systematic implementation of environmental
   programmes in a university teaching hospital
SO JOURNAL OF CLEANER PRODUCTION
RI O'Regan, Bernadette/AAZ-6124-2020; O'Regan, Bernadette/M-5220-2014;
   Ryan-Fogarty, Yvonne/B-1277-2017
OI O'Regan, Bernadette/0000-0002-5873-6390; Ryan-Fogarty,
   Yvonne/0000-0001-9968-5051
SN 0959-6526
EI 1879-1786
PD JUL 10
PY 2016
VL 126
BP 248
EP 259
DI 10.1016/j.jclepro.2016.03.079
UT WOS:000376801100020
ER

PT J
AU Clery, P
   Smith, SD
   Marsden, O
   Leedham-Green, K
AF Clery, Philippa
   d'Arch Smith, Stuart
   Marsden, Oliver
   Leedham-Green, Kathleen
TI Sustainability in quality improvement (SusQI): a case-study in
   undergraduate medical education
SO BMC MEDICAL EDUCATION
RI Leedham-Green, Kathleen/O-6395-2019
OI Leedham-Green, Kathleen/0000-0002-5010-3257
EI 1472-6920
PD AUG 12
PY 2021
VL 21
IS 1
AR 425
DI 10.1186/s12909-021-02817-2
UT WOS:000685307400003
PM 34384400
ER

PT J
AU Lee, G
   Na, Y
   Kim, JT
   Kim, S
AF Lee, Goonjae
   Na, Youngju
   Kim, Jeong Tai
   Kim, Sunkuk
TI A Computing Model for Lifecycle Health Performance Evaluations of
   Sustainable Healthy Buildings
SO INDOOR AND BUILT ENVIRONMENT
SN 1420-326X
EI 1423-0070
PD FEB
PY 2013
VL 22
IS 1
SI SI
BP 7
EP 20
DI 10.1177/1420326X12469553
UT WOS:000318041200002
ER

PT J
AU Spooner, R
   Stanford, V
   Parslow-Williams, S
   Mortimer, F
   Leedham-Green, K
AF Spooner, Rosanna
   Stanford, Victoria
   Parslow-Williams, Siobhan
   Mortimer, Frances
   Leedham-Green, Kathleen
TI "Concrete ways we can make a difference": A multi-centre,
   multi-professional evaluation of sustainability in quality improvement
   education
SO MEDICAL TEACHER
RI Leedham-Green, Kathleen/G-2043-2016
OI Leedham-Green, Kathleen/0000-0002-5010-3257
SN 0142-159X
EI 1466-187X
PD OCT 3
PY 2022
VL 44
IS 10
BP 1116
EP 1124
DI 10.1080/0142159X.2022.2064737
EA MAY 2022
UT WOS:000793907900001
PM 35543345
ER

PT J
AU Monterrosa, EC
   Frongillo, EA
   Drewnowski, A
   de Pee, S
   Vandevijvere, S
AF Monterrosa, Eva C.
   Frongillo, Edward A.
   Drewnowski, Adam
   de Pee, Saskia
   Vandevijvere, Stefanie
TI Sociocultural Influences on Food Choices and Implications for
   Sustainable Healthy Diets
SO FOOD AND NUTRITION BULLETIN
RI Drewnowski, Adam/HCI-4117-2022
SN 0379-5721
EI 1564-8265
PD DEC
PY 2020
VL 41
IS 2_SUPPL
SU 2_
SI SI
BP 59S
EP 73S
DI 10.1177/0379572120975874
UT WOS:000601815000004
PM 33356592
ER

PT J
AU Al-Thawadi, M
   Sallabi, F
   Awad, M
   Shuaib, K
   Naqvi, MR
   Ben Elhadj, H
AF Al-Thawadi, Maryam
   Sallabi, Farag
   Awad, Mamoun
   Shuaib, Khaled
   Naqvi, Muhammad Raza
   Ben Elhadj, Hadda
TI A-SHIP: Ontology-Based Adaptive Sustainable Healthcare Insurance Policy
SO SUSTAINABILITY
RI Naqvi, Raza/ABB-1416-2020
OI Naqvi, Raza/0000-0001-8700-1257; Sallabi, Farag/0000-0002-2887-5410
EI 2071-1050
PD FEB
PY 2022
VL 14
IS 3
AR 1917
DI 10.3390/su14031917
UT WOS:000756069600001
ER

PT J
AU Barbero, S
   Pereno, A
   Tamborrini, P
AF Barbero, Silvia
   Pereno, Amina
   Tamborrini, Paolo
TI Systemic innovation in sustainable design of medical devices
SO DESIGN JOURNAL
CT 12th International Conference of the European-Academy-of-Design (EAD)
CY APR 12-14, 2017
CL Sapienza Univ Rome, Fac Architecture, Rome, ITALY
SP European Acad Design
HO Sapienza Univ Rome, Fac Architecture
RI Barbero, Silvia/R-6720-2019
OI Barbero, Silvia/0000-0002-6589-5672
SN 1460-6925
EI 1756-3062
PY 2017
VL 20
SU 1
BP S2486
EP S2497
DI 10.1080/14606925.2017.1352763
UT WOS:000419738000204
ER

PT J
AU Bamakan, SMH
   Malekinejad, P
   Ziaeian, M
AF Bamakan, Seyed Mojtaba Hosseini
   Malekinejad, Pooria
   Ziaeian, Mehran
TI Towards blockchain-based hospital waste management systems; applications
   and future trends
SO JOURNAL OF CLEANER PRODUCTION
OI Hosseini Bamakan, Seyed Mojtaba/0000-0001-5862-2222
SN 0959-6526
EI 1879-1786
PD MAY 15
PY 2022
VL 349
AR 131440
DI 10.1016/j.jclepro.2022.131440
UT WOS:000789639200005
ER

PT J
AU Ko, DW
   Bae, YH
   Han, J
AF Ko, Dong Woo
   Bae, Young Han
   Han, Jayoung
TI Social Exclusion and Switching Barriers in Medicare Part D Choices
SO SUSTAINABILITY
OI Han, Jayoung/0000-0002-3964-5661
EI 2071-1050
PD JUL
PY 2018
VL 10
IS 7
AR 2419
DI 10.3390/su10072419
UT WOS:000440947600310
ER

PT J
AU Pratt, B
AF Pratt, Bridget
TI Sustainable global health practice: An ethical imperative?
SO BIOETHICS
OI Pratt, Bridget/0000-0002-4934-3560
SN 0269-9702
EI 1467-8519
PD OCT
PY 2022
VL 36
IS 8
BP 874
EP 882
DI 10.1111/bioe.13071
EA AUG 2022
UT WOS:000835226800001
PM 35920164
ER

PT J
AU Walpole, SC
   Mortimer, F
AF Walpole, S. C.
   Mortimer, F.
TI Evaluation of a collaborative project to develop sustainable healthcare
   education in eight UK medical schools
SO PUBLIC HEALTH
RI Walpole, Sarah Catherine/H-8098-2019
OI Walpole, Sarah Catherine/0000-0003-2600-0386
SN 0033-3506
EI 1476-5616
PD SEP
PY 2017
VL 150
BP 134
EP 148
DI 10.1016/j.puhe.2017.05.014
UT WOS:000411305900019
PM 28686956
ER

PT J
AU Iriondo-DeHond, M
   Blazquez-Duff, JM
   del Castillo, MD
   Miguel, E
AF Iriondo-DeHond, Maite
   Blazquez-Duff, Jose Manuel
   del Castillo, Maria Dolores
   Miguel, Eugenio
TI Nutritional Quality, Sensory Analysis and Shelf Life Stability of
   Yogurts Containing Inulin-Type Fructans and Winery Byproducts for
   Sustainable Health
SO FOODS
RI Casado, Eugenio José Miguel/C-4398-2015; del Castillo, MD/J-6283-2012;
   Miguel Casado, Eugenio Jose/L-5890-2014
OI del Castillo, MD/0000-0001-6309-5383; Miguel Casado, Eugenio
   Jose/0000-0001-8154-6010; Iriondo DeHond, Maite/0000-0003-0511-3605
EI 2304-8158
PD SEP
PY 2020
VL 9
IS 9
AR 1199
DI 10.3390/foods9091199
UT WOS:000580206100001
PM 32878017
ER

PT J
AU Moreno, LA
   Meyer, R
   Donovan, SM
   Goulet, O
   Haines, J
   Kok, FJ
   van't Veer, P
AF Moreno, Luis A.
   Meyer, Rosan
   Donovan, Sharon M.
   Goulet, Olivier
   Haines, Jess
   Kok, Frans J.
   van't Veer, Pieter
TI Perspective: Striking a Balance between Planetary and Human Health-Is
   There a Path Forward?
SO ADVANCES IN NUTRITION
OI Moreno Aznar, Luis A./0000-0003-0454-653X; Donovan,
   Sharon/0000-0002-9785-4189
SN 2161-8313
EI 2156-5376
PD APR 1
PY 2022
VL 13
IS 2
BP 355
EP 375
DI 10.1093/advances/nmab139
EA FEB 2022
UT WOS:000761572100001
PM 34849542
ER

PT J
AU Wang, XH
   Butt, AH
   Zhang, QL
   Shafique, MN
   Ahmad, H
   Nawaz, Z
AF Wang, Xuhui
   Butt, Asad Hassan
   Zhang, Qilin
   Shafique, Muhammad Nouman
   Ahmad, Hassaan
   Nawaz, Zahid
TI Gaming Avatar Can Influence Sustainable Healthy Lifestyle: Be Like an
   Avatar
SO SUSTAINABILITY
RI butt, asad/ABB-5692-2020; Nawaz, Muhammad Zahid/B-8551-2018
OI Nawaz, Muhammad Zahid/0000-0003-0914-7263; Ahmad,
   Hassan/0000-0003-3925-3956; Shafique, Muhammad Noman/0000-0003-3542-675X
EI 2071-1050
PD MAR 1
PY 2020
VL 12
IS 5
AR 1998
DI 10.3390/su12051998
UT WOS:000522470900299
ER

PT J
AU Barbero, S
   Pallaro, A
AF Barbero, Silvia
   Pallaro, Agnese
TI Systemic Design for Sustainable Healthcare
SO DESIGN JOURNAL
CT 12th International Conference of the European-Academy-of-Design (EAD)
CY APR 12-14, 2017
CL Sapienza Univ Rome, Fac Architecture, Rome, ITALY
SP European Acad Design
HO Sapienza Univ Rome, Fac Architecture
RI Barbero, Silvia/R-6720-2019
OI Barbero, Silvia/0000-0002-6589-5672; PALLARO, AGNESE/0000-0003-2626-0065
SN 1460-6925
EI 1756-3062
PY 2017
VL 20
SU 1
BP S2473
EP S2485
DI 10.1080/14606925.2017.1352762
UT WOS:000419738000203
ER

PT J
AU Costanzo, PJ
   Costanzo, CP
AF Costanzo, Paul J.
   Costanzo, Cynthia P.
TI Gender differences in marketer and non-marketer-dominated sources of
   sustainable health and wellness information
SO JOURNAL OF GLOBAL SCHOLARS OF MARKETING SCIENCE
SN 2163-9159
EI 2163-9167
PD JAN 2
PY 2019
VL 29
IS 1
SI SI
BP 42
EP 50
DI 10.1080/21639159.2018.1552531
UT WOS:000455851500005
ER

PT J
AU Marsden, O
   Clery, P
   Smith, SD
   Leedham-Green, K
AF Marsden, Oliver
   Clery, Philippa
   Smith, Stuart D'Arch
   Leedham-Green, Kathleen
TI Sustainability in Quality Improvement (SusQI): challenges and strategies
   for translating undergraduate learning into clinical practice
SO BMC MEDICAL EDUCATION
RI Leedham-Green, Kathleen/O-6395-2019
OI Leedham-Green, Kathleen/0000-0002-5010-3257
EI 1472-6920
PD OCT 30
PY 2021
VL 21
IS 1
AR 555
DI 10.1186/s12909-021-02963-7
UT WOS:000712961000002
PM 34717607
ER

PT J
AU Hossain, MK
   Thakur, V
AF Hossain, Md Kamal
   Thakur, Vikas
TI Drivers of sustainable healthcare supply chain performance:
   multi-criteria decision-making approach under grey environment
SO INTERNATIONAL JOURNAL OF QUALITY & RELIABILITY MANAGEMENT
RI Hossain, Md Kamal/HHC-6733-2022
OI Thakur, Vikas/0000-0003-2084-9151
SN 0265-671X
EI 1758-6682
PD FEB 22
PY 2022
VL 39
IS 3
SI SI
BP 859
EP 880
DI 10.1108/IJQRM-03-2021-0075
EA SEP 2021
UT WOS:000703142500001
ER

PT B
AU Mohrman, SA
   Shani, AB
AF Mohrman, Susan Albers
   Shani, Abraham B. (Rami)
BE Mohrman, SA
   Shani, AB
TI HEALTHCARE: AN ECOSYSTEM IN TRANSITION
SO RECONFIGURING THE ECOSYSTEM FOR SUSTAINABLE HEALTHCARE
SE Organizing for Sustainable Effectiveness
BN 978-1-78441-034-6; 978-1-78441-035-3
PY 2014
VL 4
BP 1
EP 29
DI 10.1108/S2045-060520140000004005
D2 10.1108/S2045-060520144
UT WOS:000358061800002
ER

PT J
AU Macassa, G
AF Macassa, Gloria
TI Can sustainable health behaviour contribute to ensure healthy lives and
   wellbeing for all at all ages (SDG 3)? A viewpoint
SO JOURNAL OF PUBLIC HEALTH RESEARCH
OI Macassa, Gloria/0000-0003-4415-7942
SN 2279-9028
EI 2279-9036
PY 2021
VL 10
IS 3
AR 2051
DI 10.4081/jphr.2021.2051
UT WOS:000750052000022
PM 33870681
ER

PT J
AU Nicholls, J
   Drewnowski, A
AF Nicholls, Jill
   Drewnowski, Adam
TI Toward Sociocultural Indicators of Sustainable Healthy Diets
SO SUSTAINABILITY
RI Drewnowski, Adam/HCI-4117-2022
EI 2071-1050
PD JUL
PY 2021
VL 13
IS 13
AR 7226
DI 10.3390/su13137226
UT WOS:000671968900001
ER

PT J
AU Kang, CW
   Imran, M
   Omair, M
   Ahmed, W
   Ullah, M
   Sarkar, B
AF Kang, Chang Wook
   Imran, Muhammad
   Omair, Muhammad
   Ahmed, Waqas
   Ullah, Misbah
   Sarkar, Biswajit
TI Stochastic-Petri Net Modeling and Optimization for Outdoor Patients in
   Building Sustainable Healthcare System Considering Staff Absenteeism
SO MATHEMATICS
RI Sarkar, Biswajit/E-9458-2012; Omair, Muhammad/ABA-9010-2021; Imran,
   Muhammad/U-5544-2019
OI Sarkar, Biswajit/0000-0002-6583-8416; Omair,
   Muhammad/0000-0003-0389-9173; Imran, Muhammad/0000-0002-2286-4382;
   Ahmed, Waqas/0000-0002-4707-6454
EI 2227-7390
PD JUN
PY 2019
VL 7
IS 6
AR 499
DI 10.3390/math7060499
UT WOS:000475299100015
ER

PT J
AU van Vooren, NJE
   Steenkamer, BM
   Baan, CA
   Drewes, HW
AF van Vooren, N. J. E.
   Steenkamer, B. M.
   Baan, C. A.
   Drewes, H. W.
TI Transforming towards sustainable health and wellbeing systems: Eight
   guiding principles based on the experiences of nine Dutch Population
   Health Management initiatives
SO HEALTH POLICY
SN 0168-8510
EI 1872-6054
PD JAN
PY 2020
VL 124
IS 1
BP 37
EP 43
DI 10.1016/j.healthpol.2019.11.003
UT WOS:000508750500005
PM 31806356
ER

PT J
AU Zadeh, RS
   Xuan, XD
   Shepley, MM
AF Zadeh, Rana Sagha
   Xuan, Xiaodong
   Shepley, Mardelle M.
TI Sustainable healthcare design Existing challenges and future directions
   for an environmental, economic, and social approach to sustainability
SO FACILITIES
OI Shepley, Mardelle/0000-0002-5674-1321
SN 0263-2772
EI 1758-7131
PY 2016
VL 34
IS 5-6
BP 264
EP 288
DI 10.1108/F-09-2013-0067
UT WOS:000398393900002
ER

PT J
AU Redvers, N
AF Redvers, Nicole
TI Patient-Planetary Health Co-benefit Prescribing: Emerging Considerations
   for Health Policy and Health Professional Practice
SO FRONTIERS IN PUBLIC HEALTH
RI Redvers, Nicole/AAD-2109-2020; Redvers, Nicole/HCI-5707-2022
OI Redvers, Nicole/0000-0001-8521-2130; 
EI 2296-2565
PD APR 30
PY 2021
VL 9
AR 678545
DI 10.3389/fpubh.2021.678545
UT WOS:000650009200001
PM 33996734
ER

PT J
AU Johansen, F
   Loorbach, D
   Stoopendaal, A
AF Johansen, Francoise
   Loorbach, Derk
   Stoopendaal, Annemiek
TI Exploring a transition in Dutch healthcare
SO JOURNAL OF HEALTH ORGANIZATION AND MANAGEMENT
SN 1477-7266
EI 1758-7247
PY 2018
VL 32
IS 7
BP 875
EP 890
DI 10.1108/JHOM-07-2018-0185
UT WOS:000451479600003
PM 30465486
ER

PT J
AU Suriyankietkaew, S
   Kungwanpongpun, P
AF Suriyankietkaew, Suparak
   Kungwanpongpun, Pavinee
TI Strategic leadership and management factors driving sustainability in
   health-care organizations in Thailand
SO JOURNAL OF HEALTH ORGANIZATION AND MANAGEMENT
RI Suriyankietkaew, Suparak/F-9328-2018
OI Suriyankietkaew, Suparak/0000-0003-0365-4686
SN 1477-7266
EI 1758-7247
PD JUN 2
PY 2022
VL 36
IS 4
BP 448
EP 468
DI 10.1108/JHOM-05-2021-0165
EA DEC 2021
UT WOS:000733572500001
ER

PT J
AU Agyemang, P
   Kwofie, EM
   Baum, JI
AF Agyemang, Prince
   Kwofie, Ebenezer M.
   Baum, Jamie I.
TI Transitioning to sustainable healthy diets: A model-based and conceptual
   system thinking approach to optimized sustainable diet concepts in the
   United States
SO FRONTIERS IN NUTRITION
SN 2296-861X
PD JUL 29
PY 2022
VL 9
AR 874721
DI 10.3389/fnut.2022.874721
UT WOS:000879232400001
PM 35967815
ER

PT J
AU Gupta, PK
   Maharaj, BT
   Malekian, R
AF Gupta, P. K.
   Maharaj, B. T.
   Malekian, Reza
TI A novel and secure IoT based cloud centric architecture to perform
   predictive analysis of users activities in sustainable health centres
SO MULTIMEDIA TOOLS AND APPLICATIONS
RI Gupta, Pradeep/AAE-7276-2020
OI Gupta, Pradeep/0000-0003-0416-7097; Maharaj, Bodhaswar
   TJ/0000-0002-3703-3637
SN 1380-7501
EI 1573-7721
PD SEP
PY 2017
VL 76
IS 18
BP 18489
EP 18512
DI 10.1007/s11042-016-4050-6
UT WOS:000407861800016
ER

PT J
AU Drewnowski, A
   Detzel, P
   Klassen-Wigger, P
AF Drewnowski, Adam
   Detzel, Patrick
   Klassen-Wigger, Petra
TI Perspective: Achieving Sustainable Healthy Diets Through Formulation and
   Processing of Foods
SO CURRENT DEVELOPMENTS IN NUTRITION
RI Drewnowski, Adam/HCI-4117-2022
SN 2475-2991
PD JUN 14
PY 2022
VL 6
IS 6
AR nzac089
DI 10.1093/cdn/nzac089
UT WOS:000814802700001
PM 35711570
ER

PT J
AU Kitamura, Y
   Yamamoto, H
   Yamaguchi, K
AF Kitamura, Yuko
   Yamamoto, Hiroyuki
   Yamaguchi, Ken
TI Promoting Sustainable Regional Health Care in Japan: Developing a Public
   Online Map of Health Care Resources and Information
SO HOME HEALTH CARE MANAGEMENT AND PRACTICE
SN 1084-8223
EI 1552-6739
PD NOV
PY 2016
VL 28
IS 4
BP 195
EP 200
DI 10.1177/1084822316629614
UT WOS:000442439200001
ER

PT J
AU Huang, BX
   Li, HJ
   Huang, ZY
   Huang, JZ
   Sun, JM
AF Huang, Beixun
   Li, Haijun
   Huang, Zeying
   Huang, Jiazhang
   Sun, Junmao
TI Sustainable Healthy Diets and Demand for the Front-of-Package Labeling:
   Evidence from Consumption of Fresh Pork
SO SUSTAINABILITY
EI 2071-1050
PD OCT
PY 2022
VL 14
IS 19
AR 12315
DI 10.3390/su141912315
UT WOS:000867254100001
ER

PT J
AU Franke, H
   Hasseler, M
   Dick, D
   Krebs, S
AF Franke, Hubertus
   Hasseler, Martina
   Dick, Denise
   Krebs, Stephanie
TI A Sustainable Approach for a Smart Human Resource Management in
   Healthcare
SO EUROPEAN JOURNAL OF SUSTAINABLE DEVELOPMENT
OI Dick, Denise/0000-0001-6000-3295
SN 2239-5938
EI 2239-6101
PY 2018
VL 7
IS 3
BP 403
EP 412
DI 10.14207/ejsd.2018.v7n3p403
UT WOS:000446111400041
ER

PT J
AU Na, Y
   Palikhe, S
   Lim, C
   Kim, S
AF Na, Youngju
   Palikhe, Shraddha
   Lim, Chaeyeon
   Kim, Sunkuk
TI Health performance and cost management model for sustainable healthy
   buildings
SO INDOOR AND BUILT ENVIRONMENT
SN 1420-326X
EI 1423-0070
PD AUG
PY 2016
VL 25
IS 5
BP 799
EP 808
DI 10.1177/1420326X15586585
UT WOS:000380934300008
ER

PT J
AU Huss, N
   Ikiugu, MN
   Hackett, F
   Sheffield, PE
   Palipane, N
   Groome, J
AF Huss, Norma
   Ikiugu, Moses N.
   Hackett, Finola
   Sheffield, Perry E.
   Palipane, Natasha
   Groome, Jonathan
TI Education for sustainable health care: From learning to professional
   practice
SO MEDICAL TEACHER
OI Sheffield, Perry/0000-0001-9156-1193; Hackett,
   Finola/0000-0001-5427-6852; Groome, Jonathan/0000-0001-6094-0668;
   Ikiugu, Moses/0000-0002-6341-8813
SN 0142-159X
EI 1466-187X
PD OCT 2
PY 2020
VL 42
IS 10
BP 1097
EP 1101
DI 10.1080/0142159X.2020.1797998
EA JUL 2020
UT WOS:000555237200001
PM 32734808
ER

PT J
AU Reyes, LI
   Constantinides, SV
   Bhandari, S
   Frongillo, EA
   Schreinemachers, P
   Wertheim-Heck, S
   Walls, H
   Holdsworth, M
   Laar, A
   Nguyen, T
   Turner, C
   Wellard, K
   Blake, CE
AF Reyes, Ligia, I
   Constantinides, Shilpa, V
   Bhandari, Shiva
   Frongillo, Edward A.
   Schreinemachers, Pepijn
   Wertheim-Heck, Sigrid
   Walls, Helen
   Holdsworth, Michelle
   Laar, Amos
   Nguyen, Tuan
   Turner, Christopher
   Wellard, Kate
   Blake, Christine E.
TI Actions in global nutrition initiatives to promote sustainable healthy
   diets
SO GLOBAL FOOD SECURITY-AGRICULTURE POLICY ECONOMICS AND ENVIRONMENT
RI Blake, Christine/F-2277-2013
OI Blake, Christine/0000-0002-0121-6837; Schreinemachers,
   Pepijn/0000-0003-1596-3179; Reyes, Ligia/0000-0001-5492-3562; ,
   Shilpa/0000-0002-8831-3030; Turner, Christopher/0000-0002-8091-1108
SN 2211-9124
PD DEC
PY 2021
VL 31
AR 100585
DI 10.1016/j.gfs.2021.100585
EA OCT 2021
UT WOS:000710875600001
ER

PT J
AU Ahn, H
   Son, S
   Park, K
   Kim, S
AF Ahn, Hyunsoo
   Son, Seunghyun
   Park, Kwangheon
   Kim, Sunkuk
TI Cost assessment model for sustainable health and safety management of
   high-rise residential buildings in Korea
SO JOURNAL OF ASIAN ARCHITECTURE AND BUILDING ENGINEERING
RI ; ahn, hyunsoo/Q-4312-2018
OI Park, Kwangheon/0000-0003-2477-6674; ahn, hyunsoo/0000-0001-7527-1516
SN 1346-7581
EI 1347-2852
PD MAY 4
PY 2022
VL 21
IS 3
BP 689
EP 700
DI 10.1080/13467581.2021.1902334
EA MAR 2021
UT WOS:000632721800001
ER

PT J
AU Golbazi, M
   Aktas, CB
AF Golbazi, Maryam
   Aktas, Can B.
TI LEED CERTIFICATION AND PATIENT WELLBEING IN GREEN HEALTHCARE FACILITIES
SO JOURNAL OF GREEN BUILDING
RI Golbazi, Maryam/AAV-9072-2021
SN 1552-6100
EI 1943-4618
PY 2020
VL 15
IS 4
BP 3
EP 18
UT WOS:000600673800001
ER

PT J
AU Hachem, F
   Vanham, D
   Moreno, LA
AF Hachem, Fatima
   Vanham, Davy
   Moreno, Luis A.
TI Territorial and Sustainable Healthy Diets
SO FOOD AND NUTRITION BULLETIN
RI Vanham, Davy/D-9854-2011
OI Vanham, Davy/0000-0002-7294-7979; Hachem, Fatima/0000-0003-0071-7266
SN 0379-5721
EI 1564-8265
PD DEC
PY 2020
VL 41
IS 2_SUPPL
SU 2_
SI SI
BP 87S
EP 103S
DI 10.1177/0379572120976253
UT WOS:000601815000006
PM 33356591
ER

PT J
AU Barna, S
   Maric, F
   Simons, J
   Kumar, S
   Blankestijn, PJ
AF Barna, Stefi
   Maric, Filip
   Simons, Julia
   Kumar, Shashank
   Blankestijn, Peter J.
TI Education for the Anthropocene: Planetary health, sustainable health
   care, and the health workforce
SO MEDICAL TEACHER
RI Maric, Filip/ABD-8222-2020
OI Maric, Filip/0000-0002-1265-6205; Blankestijn, Peter/0000-0003-4289-632X
SN 0142-159X
EI 1466-187X
PD OCT 2
PY 2020
VL 42
IS 10
BP 1091
EP 1096
DI 10.1080/0142159X.2020.1798914
EA AUG 2020
UT WOS:000561486100001
PM 32805141
ER

PT J
AU Engelseth, P
   Kozlowski, R
   Kamecka, K
   Gawinski, L
   Glavee-Geo, R
AF Engelseth, Per
   Kozlowski, Remiguisz
   Kamecka, Karolina
   Gawinski, Lukasz
   Glavee-Geo, Richard
TI Framing Sustainable Healthcare Services
SO INTERNATIONAL JOURNAL OF ENVIRONMENTAL RESEARCH AND PUBLIC HEALTH
RI Kozlowski, Remigiusz/D-9750-2011
OI Kozlowski, Remigiusz/0000-0003-2781-5341; Glavee-Geo,
   Richard/0000-0002-5614-0040; Engelseth, Per/0000-0003-1559-7471;
   Kamecka, Karolina/0000-0001-9033-7747
EI 1660-4601
PD JUN
PY 2021
VL 18
IS 12
AR 6336
DI 10.3390/ijerph18126336
UT WOS:000666685800001
PM 34208128
ER

PT J
AU Taie, ES
AF Taie, Eman Salman
TI Emergence of Greening Hospitals is a future challenge for nurse
   managers: Designing and validating protocol
SO INTERNATIONAL JOURNAL OF HEALTHCARE MANAGEMENT
SN 2047-9700
EI 2047-9719
DI 10.1080/20479700.2022.2130642
EA NOV 2022
UT WOS:000880453000001
ER

PT J
AU Oh, O
   Lim, J
   Lim, C
   Kim, S
AF Oh, Oumjoong
   Lim, Jeeyoung
   Lim, Chaeyeon
   Kim, Sunkuk
TI A Health Performance and Cost Optimization Model for Sustainable Healthy
   Buildings
SO JOURNAL OF ASIAN ARCHITECTURE AND BUILDING ENGINEERING
RI Lim, Jeeyoung/AAA-3295-2021
SN 1346-7581
EI 1347-2852
PD MAY
PY 2017
VL 16
IS 2
BP 303
EP 309
DI 10.3130/jaabe.16.303
UT WOS:000402830300008
ER

PT J
AU Leksono, EB
   Suparno, S
   Vanany, I
AF Leksono, Eko Budi
   Suparno, Suparno
   Vanany, Iwan
TI Integration of a Balanced Scorecard, DEMATEL, and ANP for Measuring the
   Performance of a Sustainable Healthcare Supply Chain
SO SUSTAINABILITY
RI suparno, suparno/GMC-1952-2022
OI suparno, suparno/0000-0002-5518-0489
SN 2071-1050
PD JUL 1
PY 2019
VL 11
IS 13
AR 3626
DI 10.3390/su11133626
UT WOS:000477051900125
ER

PT J
AU Kim, SH
   Joo, HJ
   Kim, JY
   Kim, HJ
   Park, EC
AF Kim, Seung Hoon
   Joo, Hye Jin
   Kim, Joo Youn
   Kim, Hyo Jeong
   Park, Eun-Cheol
TI Healthcare Policy Agenda for a Sustainable Healthcare System in Korea:
   Building Consensus Using the Delphi Method
SO JOURNAL OF KOREAN MEDICAL SCIENCE
OI Park, Eun-Cheol/0000-0002-2306-5398; Joo, Hye Jin/0000-0003-1683-1143;
   Kim, Seung Hoon/0000-0002-7704-6213
SN 1011-8934
EI 1598-6357
PD OCT 10
PY 2022
VL 37
IS 39
AR e284
DI 10.3346/jkms.2022.37.e284
UT WOS:000877098700005
PM 36217570
ER

PT J
AU Teherani, A
   Nishimura, H
   Apatira, L
   Newman, T
   Ryan, S
AF Teherani, Arianne
   Nishimura, Holly
   Apatira, Latifat
   Newman, Thomas
   Ryan, Susan
TI Identification of core objectives for teaching sustainable healthcare
   education
SO MEDICAL EDUCATION ONLINE
SN 1087-2981
PD OCT 12
PY 2017
VL 22
AR 1386042
DI 10.1080/10872981.2017.1386042
UT WOS:000417284000001
PM 29025363
ER

PT J
AU Gaba, GS
   Hedabou, M
   Kumar, P
   Braeken, A
   Liyanage, M
   Alazab, M
AF Gaba, Gurjot Singh
   Hedabou, Mustapha
   Kumar, Pardeep
   Braeken, An
   Liyanage, Madhusanka
   Alazab, Mamoun
TI Zero knowledge proofs based authenticated key agreement protocol for
   sustainable healthcare
SO SUSTAINABLE CITIES AND SOCIETY
RI Liyanage, Madhusanka/N-1183-2013
OI Liyanage, Madhusanka/0000-0003-4786-030X; Braeken,
   An/0000-0002-9965-915X
SN 2210-6707
EI 2210-6715
PD MAY
PY 2022
VL 80
AR 103766
DI 10.1016/j.scs.2022.103766
UT WOS:000831802800002
ER

PT J
AU Ahmed, T
   Shirahada, K
AF Ahmed, Toufiq
   Shirahada, Kunio
TI Toward a sustainable healthcare service system in a limited resource
   context: Case study of Bangladesh rural advancement committee's
   healthcare system
SO INTERNATIONAL JOURNAL OF HEALTHCARE MANAGEMENT
RI Ahmed, Toufiq/ABB-6010-2020; Shirahada, Kunio/E-8156-2014
OI Ahmed, Toufiq/0000-0003-0239-9708; Shirahada, Kunio/0000-0003-3432-1948
SN 2047-9700
EI 2047-9719
PY 2019
VL 12
IS 2
BP 97
EP 105
DI 10.1080/20479700.2017.1389512
UT WOS:000470073700003
ER

PT J
AU Lotfi, R
   Kargar, B
   Rajabzadeh, M
   Hesabi, F
   Ozceylan, E
AF Lotfi, Reza
   Kargar, Bahareh
   Rajabzadeh, Mohsen
   Hesabi, Fatemeh
   Ozceylan, Eren
TI Hybrid Fuzzy and Data-Driven Robust Optimization for Resilience and
   Sustainable Health Care Supply Chain with Vendor-Managed Inventory
   Approach
SO INTERNATIONAL JOURNAL OF FUZZY SYSTEMS
RI Lotfi, Reza/F-1678-2016
OI Lotfi, Reza/0000-0001-5868-8467
SN 1562-2479
EI 2199-3211
PD MAR
PY 2022
VL 24
IS 2
SI SI
BP 1216
EP 1231
DI 10.1007/s40815-021-01209-4
EA FEB 2022
UT WOS:000749453800001
ER

PT J
AU Dorner, TE
   Wolner-Strohmeyer, G
   Katzenbeisser, C
   Lackinger, C
   Stein, KV
AF Dorner, Thomas E.
   Wolner-Strohmeyer, Gudrun
   Katzenbeisser, Christian
   Lackinger, Christian
   Stein, K. Viktoria
TI Physical Activity as Part of an Intramural Health Promotion Programme
   for People with and without Chronic Diseases. A New Tool in Health Care
   Run by a Public Social Health Insurance
SO INTERNATIONAL JOURNAL OF ENVIRONMENTAL RESEARCH AND PUBLIC HEALTH
OI Dorner, Thomas Ernst/0000-0002-5218-1160; Stein, K.
   Viktoria/0000-0002-6225-6226
EI 1660-4601
PD OCT
PY 2020
VL 17
IS 20
AR 7491
DI 10.3390/ijerph17207491
UT WOS:000585505900001
PM 33076243
ER

PT J
AU Godman, B
   Novakovic, T
   Tesic, D
   Oortwijn, W
   Martin, AP
   Parker, M
   Haycox, A
AF Godman, Brian
   Novakovic, Tanja
   Tesic, Danka
   Oortwijn, Wija
   Martin, Antony Paul
   Parker, Mark
   Haycox, Alan
TI Addressing challenges for sustainable healthcare in Central and Eastern
   Europe
SO EXPERT REVIEW OF PHARMACOECONOMICS & OUTCOMES RESEARCH
RI Oortwijn, Wija/AAF-6426-2020; Godman, Brian/R-8897-2019
OI Oortwijn, Wija/0000-0003-4499-8602; Martin, Antony/0000-0003-4383-6038;
   Godman, Brian/0000-0001-6539-6972
SN 1473-7167
EI 1744-8379
PD DEC
PY 2016
VL 16
IS 6
BP 685
EP 687
DI 10.1586/14737167.2016.1165610
UT WOS:000390683900007
PM 26966924
ER

PT J
AU Chen, M
   Ma, YJ
   Song, J
   Lai, CF
   Hu, B
AF Chen, Min
   Ma, Yujun
   Song, Jeungeun
   Lai, Chin-Feng
   Hu, Bin
TI Smart Clothing: Connecting Human with Clouds and Big Data for
   Sustainable Health Monitoring
SO MOBILE NETWORKS & APPLICATIONS
RI Ma, Yujun/G-8818-2016; Chen, Min/N-9350-2015; , 叶叶叶/ABE-1619-2020
OI Ma, Yujun/0000-0003-2733-8813; Chen, Min/0000-0002-0960-4447; 
SN 1383-469X
EI 1572-8153
PD OCT
PY 2016
VL 21
IS 5
BP 825
EP 845
DI 10.1007/s11036-016-0745-1
UT WOS:000385194500010
ER

PT J
AU de Hoop, E
   Loeber, A
   Essink, D
AF de Hoop, Evelien
   Loeber, Anne
   Essink, Dirk
TI Exploring, Diversifying and Debating Sustainable Health (Care)
   Approaches
SO SUSTAINABILITY
OI Loeber, Anne/0000-0002-7944-0580
EI 2071-1050
PD FEB
PY 2022
VL 14
IS 3
AR 1698
DI 10.3390/su14031698
UT WOS:000756240000001
ER

PT J
AU Ertz, M
   Patrick, K
AF Ertz, Myriam
   Patrick, Kubiat
TI The future of sustainable healthcare: Extending product lifecycles
SO RESOURCES CONSERVATION AND RECYCLING
RI Ertz, Myriam/AAY-3676-2020
OI Ertz, Myriam/0000-0001-9959-2779
SN 0921-3449
EI 1879-0658
PD FEB
PY 2020
VL 153
AR 104589
DI 10.1016/j.resconrec.2019.104589
UT WOS:000501403200021
ER

PT J
AU Jacobs, DE
   Ahonen, E
   Dixon, SL
   Dorevitch, S
   Breysse, J
   Smith, J
   Evens, A
   Dobrez, D
   Isaacson, M
   Murphy, C
   Conroy, L
   Levavi, P
AF Jacobs, David E.
   Ahonen, Emily
   Dixon, Sherry L.
   Dorevitch, Samuel
   Breysse, Jill
   Smith, Janet
   Evens, Anne
   Dobrez, Doborah
   Isaacson, Marjie
   Murphy, Colin
   Conroy, Lorraine
   Levavi, Peter
TI Moving Into Green Healthy Housing
SO JOURNAL OF PUBLIC HEALTH MANAGEMENT AND PRACTICE
RI Evens, Anne/AAH-4656-2019
OI Conroy, Lorraine M/0000-0003-0116-4077; Ahonen,
   Emily/0000-0002-0572-5276
SN 1078-4659
EI 1550-5022
PD JUL-AUG
PY 2015
VL 21
IS 4
BP 345
EP 354
DI 10.1097/PHH.0000000000000047
UT WOS:000355238200009
PM 24378632
ER

PT J
AU Khan, HUR
   Usman, B
   Zaman, K
   Nassani, AA
   Haffar, M
   Muneer, G
AF Khan, Haroon Ur Rashid
   Usman, Bushra
   Zaman, Khalid
   Nassani, Abdelmohsen A.
   Haffar, Mohamed
   Muneer, Gulnaz
TI The impact of carbon pricing, climate financing, and financial literacy
   on COVID-19 cases: go-for-green healthcare policies
SO ENVIRONMENTAL SCIENCE AND POLLUTION RESEARCH
RI Muneer, Gulnaz/S-9163-2016; Khan, Haroon/B-6188-2016
OI Muneer, Gulnaz/0000-0002-9192-7754; Khan, Haroon/0000-0001-9731-8573;
   Nassani, Abdelmohsen A./0000-0001-9658-8299
SN 0944-1344
EI 1614-7499
PD MAY
PY 2022
VL 29
IS 24
BP 35884
EP 35896
DI 10.1007/s11356-022-18689-y
EA JAN 2022
UT WOS:000745504900004
PM 35064505
ER

PT J
AU Uslu, YD
   Dincer, H
   Yuksel, S
   Gedikli, E
   Yilmaz, E
AF Uslu, Yeter Demir
   Dincer, Hasan
   Yuksel, Serhat
   Gedikli, Erman
   Yilmaz, Emre
TI An Integrated Decision-Making Approach Based on q-Rung Orthopair Fuzzy
   Sets in Service Industry
SO INTERNATIONAL JOURNAL OF COMPUTATIONAL INTELLIGENCE SYSTEMS
RI Yüksel, Serhat/W-1689-2017; Gedikli, Erman/GOJ-9101-2022; Dincer,
   Hasan/GPX-1316-2022
OI Yüksel, Serhat/0000-0002-9858-1266; Gedikli, Erman/0000-0002-5508-194X;
   Dincer, Hasan/0000-0002-8072-031X
SN 1875-6891
EI 1875-6883
PD FEB 24
PY 2022
VL 15
IS 1
AR 14
DI 10.1007/s44196-022-00069-6
UT WOS:000764864300001
ER

PT J
AU Sevinc, S
   Senkal, OA
AF Sevinc, S.
   Senkal, O. A.
TI Parent participation in early intervention/early childhood hearing
   impairment program
SO NIGERIAN JOURNAL OF CLINICAL PRACTICE
RI akın şenkal, özgül/F-9493-2013
OI akın şenkal, özgül/0000-0002-3554-8274
SN 1119-3077
PD FEB
PY 2021
VL 24
IS 2
BP 254
EP 261
DI 10.4103/njcp.njcp_139_20
UT WOS:000623686500017
PM 33605917
ER

PT J
AU Unger, SR
   Campion, N
   Bilec, MM
   Landis, AE
AF Unger, Scott R.
   Campion, Nicole
   Bilec, Melissa M.
   Landis, Amy E.
TI Evaluating quantifiable metrics for hospital green checklists
SO JOURNAL OF CLEANER PRODUCTION
SN 0959-6526
EI 1879-1786
PD JUL 20
PY 2016
VL 127
BP 134
EP 142
DI 10.1016/j.jclepro.2016.03.167
UT WOS:000377311200011
ER

PT J
AU Fang, ZY
   Tang, K
   Lou, LH
   Wang, WS
   Lu, MS
   Guo, YS
   Jiang, GL
   Zheng, YJ
AF Fang, Zhongyuan
   Tang, Kai
   Lou, Liheng
   Wang, Wensong
   Lu, Minshan
   Guo, Yanshu
   Jiang, Guanlin
   Zheng, Yuanjin
TI A Silicon-Based Radio Platform for Integrated Edge Sensing and
   Communication Toward Sustainable Healthcare
SO IEEE TRANSACTIONS ON MICROWAVE THEORY AND TECHNIQUES
SN 0018-9480
EI 1557-9670
DI 10.1109/TMTT.2022.3222216
EA NOV 2022
UT WOS:000890871700001
ER

PT J
AU Arencibia-Moreno, R
   Hernandez-Gallardo, D
   Linares-Girela, D
   Parraga-Acosta, JS
   Pilay-Chavez, JG
   Linares-Manrique, M
AF Arencibia-Moreno, Ricardo
   Hernandez-Gallardo, Damaris
   Linares-Girela, Daniel
   Parraga-Acosta, Johanna Sabrina
   Pilay-Chavez, Jose Gabriel
   Linares-Manrique, Marta
TI Abdominal Obesity in Overweight Schoolchildren from Portoviejo
   (Ecuador). Conicity Index Cut-Points for Sustainable Health
SO SUSTAINABILITY
RI Arencibia Moreno, Ricardo/E-2907-2017; MANRIQUE, MARTA
   LINARES/ABF-8268-2021; Párraga, Johanna Sabrina/GSN-2402-2022; Pilay
   Chávez, José Gabriel/GSN-2325-2022
OI Arencibia Moreno, Ricardo/0000-0002-7184-5321; Párraga, Johanna
   Sabrina/0000-0002-0286-5900; Pilay Chávez, José
   Gabriel/0000-0003-1813-3488
EI 2071-1050
PD MAY
PY 2021
VL 13
IS 10
AR 5583
DI 10.3390/su13105583
UT WOS:000662525800001
ER

PT B
AU Doolin, B
   Hamer, AW
AF Doolin, Bill
   Hamer, Andrew W.
BE Mohrman, SA
   Shani, AB
TI NETWORK-BASED TRANSFORMATION OF CARDIAC CARE IN NEW ZEALAND
SO RECONFIGURING THE ECOSYSTEM FOR SUSTAINABLE HEALTHCARE
SE Organizing for Sustainable Effectiveness
RI Doolin, Bill/Y-4140-2018
OI Doolin, Bill/0000-0001-6241-8398
BN 978-1-78441-034-6; 978-1-78441-035-3
PY 2014
VL 4
BP 69
EP 100
DI 10.1108/S2045-060520140000004007
D2 10.1108/S2045-060520144
UT WOS:000358061800004
ER

PT J
AU Idris, ZZ
   Ismail, NW
   Ibrahim, S
AF Idris, Zera Zuryana
   Ismail, Normaz Wana
   Ibrahim, Saifuzzaman
TI Comparative Advantage and Competitiveness of COVID-19-Related Medical
   Products Exporters
SO JOURNAL OF COMPETITIVENESS
OI Ibrahim, Saifuzzaman/0000-0002-4372-168X; Idris, Zera
   Zuryana/0000-0001-7509-5743; Ismail, Normaz Wana/0000-0002-0865-256X
SN 1804-171X
EI 1804-1728
PD MAR
PY 2022
VL 14
IS 1
BP 61
EP 79
DI 10.7441/joc.2022.01.04
UT WOS:000783309700005
ER

PT J
AU Brand, G
   Collins, J
   Bedi, G
   Bonnamy, J
   Barbour, L
   Ilangakoon, C
   Wotherspoon, R
   Simmons, M
   Kim, M
   Schwerdtle, PN
AF Brand, Gabrielle
   Collins, Jorja
   Bedi, Gitanjali
   Bonnamy, James
   Barbour, Liza
   Ilangakoon, Chanika
   Wotherspoon, Rosie
   Simmons, Margaret
   Kim, Misol
   Schwerdtle, Patricia Nayna
TI "I teach it because it is the biggest threat to health": Integrating
   sustainable healthcare into health professions education
SO MEDICAL TEACHER
RI ; Brand, Gabrielle/H-8884-2014
OI Ilangakoon, Chanika/0000-0003-0356-260X; simmons,
   margaret/0000-0002-7648-4270; Brand, Gabrielle/0000-0001-6606-6721;
   Collins, Jorja/0000-0001-9541-6129; Kim, Misol/0000-0002-2134-1766;
   Wotherspoon, Rosie/0000-0002-0903-2776; Barbour,
   Liza/0000-0003-1047-4691
SN 0142-159X
EI 1466-187X
PD MAR 4
PY 2021
VL 43
IS 3
BP 325
EP 333
DI 10.1080/0142159X.2020.1844876
EA NOV 2020
UT WOS:000588819100001
PM 33181038
ER

PT B
AU Khanam, Z
   Bhat, IU
AF Khanam, Zakia
   Bhat, Irshad Ul Haq
BE Bhat, R
TI Agrofoods for Sustainable Health Benefits and Their Economic Viability
SO SUSTAINABILITY CHALLENGES IN THE AGROFOOD SECTOR
BN 978-1-119-07273-7; 978-1-119-07276-8
PY 2017
BP 435
EP 450
D2 10.1002/9781119072737
UT WOS:000481492200021
ER

PT J
AU Takian, A
   Akbari-Sari, A
AF Takian, Amirhossein
   Akbari-Sari, Ali
TI Sustainable Health Development Becoming Agenda for Public Health
   Academia
SO IRANIAN JOURNAL OF PUBLIC HEALTH
SN 2251-6085
EI 2251-6093
PD NOV
PY 2016
VL 45
IS 11
BP 1502
EP 1506
UT WOS:000389036700013
PM 28028502
ER

PT J
AU Spencer, G
   Dankyi, E
   Thompson, J
   Acton, F
   Kwankye, SO
AF Spencer, Grace
   Dankyi, Ernestina
   Thompson, Jill
   Acton, Faye
   Kwankye, Stephen Owusu
TI The Health Experiences of Young Internal Migrants in Ghana-Identifying
   Priorities for Sustainable Health Promotion
SO INTERNATIONAL JOURNAL OF ENVIRONMENTAL RESEARCH AND PUBLIC HEALTH
OI Thompson, Jill/0000-0001-9256-1208
EI 1660-4601
PD NOV
PY 2022
VL 19
IS 22
AR 15229
DI 10.3390/ijerph192215229
UT WOS:000887512200001
PM 36429947
ER

PT J
AU Walpole, SC
   Pearson, D
   Coad, J
   Barna, S
AF Walpole, Sarah Catherine
   Pearson, David
   Coad, Jonathan
   Barna, Stefi
TI What do tomorrow's doctors need to learn about ecosystems? - A BEME
   Systematic Review: BEME Guide No. 36
SO MEDICAL TEACHER
RI Walpole, Sarah Catherine/H-8098-2019
OI Walpole, Sarah Catherine/0000-0003-2600-0386
SN 0142-159X
EI 1466-187X
PD APR 2
PY 2016
VL 38
IS 4
BP 338
EP 352
DI 10.3109/0142159X.2015.1112897
UT WOS:000373362400002
PM 26652745
ER

PT J
AU Charoenca, N
   Kungskulniti, N
   Mock, J
   Hamann, S
   Vathesatogkit, P
AF Charoenca, Naowarut
   Kungskulniti, Nipapun
   Mock, Jeremiah
   Hamann, Stephen
   Vathesatogkit, Prakit
TI How Thailand's greater convergence created sustainable funding for
   emerging health priorities caused by globalization
SO GLOBAL HEALTH ACTION
SN 1654-9880
PY 2015
VL 8
AR 28630
DI 10.3402/gha.v8.28630
UT WOS:000377764600001
ER

PT J
AU Corvalan, C
   Prats, EV
   Sena, A
   Campbell-Lendrum, D
   Karliner, J
   Risso, A
   Wilburn, S
   Slotterback, S
   Rathi, M
   Stringer, R
   Berry, P
   Edwards, S
   Enright, P
   Hayter, A
   Howard, G
   Lapitan, J
   Montgomery, M
   Pruss-Ustun, A
   Varangu, L
   Vinci, S
AF Corvalan, Carlos
   Villalobos Prats, Elena
   Sena, Aderita
   Campbell-Lendrum, Diarmid
   Karliner, Josh
   Risso, Antonella
   Wilburn, Susan
   Slotterback, Scott
   Rathi, Megha
   Stringer, Ruth
   Berry, Peter
   Edwards, Sally
   Enright, Paddy
   Hayter, Arabella
   Howard, Guy
   Lapitan, Jostacio
   Montgomery, Margaret
   Pruss-Ustun, Annette
   Varangu, Linda
   Vinci, Salvatore
TI Towards Climate Resilient and Environmentally Sustainable Health Care
   Facilities
SO INTERNATIONAL JOURNAL OF ENVIRONMENTAL RESEARCH AND PUBLIC HEALTH
OI Villalobos Prats, Elena/0000-0001-7638-8433; Pruss-Ustun,
   Annette/0000-0001-6272-212X; Howard, Guy/0000-0002-1848-9807
EI 1660-4601
PD DEC
PY 2020
VL 17
IS 23
AR 8849
DI 10.3390/ijerph17238849
UT WOS:000597901600001
PM 33260752
ER

PT J
AU Krishankumar, R
   Ravichandran, KS
   Premaladha, J
   Kar, S
   Zavadskas, EK
   Antucheviciene, J
AF Krishankumar, R.
   Ravichandran, K. S.
   Premaladha, J.
   Kar, Samarjit
   Zavadskas, Edmundas Kazimieras
   Antucheviciene, Jurgita
TI A Decision Framework under a Linguistic Hesitant Fuzzy Set for Solving
   Multi-Criteria Group Decision Making Problems
SO SUSTAINABILITY
RI Kar, Samarjit/R-3128-2019; Ravichandran, Kattur
   Soundarapandian/AAG-7319-2019; Jayaraman, Premaladha/AAE-7440-2021;
   Antucheviciene, Jurgita/W-6112-2018; Zavadskas, Edmundas
   Kazimieras/Q-6048-2018
OI Ravichandran, Kattur Soundarapandian/0000-0003-2397-461X;
   Antucheviciene, Jurgita/0000-0002-1734-3216; Krishankumar,
   R/0000-0002-8559-1414; Zavadskas, Edmundas
   Kazimieras/0000-0002-3201-949X; Jayaraman,
   Premaladha/0000-0001-8405-3617
EI 2071-1050
PD AUG
PY 2018
VL 10
IS 8
AR 2608
DI 10.3390/su10082608
UT WOS:000446767700024
ER

PT J
AU Mishra, S
   Thakkar, HK
   Mallick, PK
   Tiwari, P
   Alamri, A
AF Mishra, Sushruta
   Thakkar, Hiren Kumar
   Mallick, Pradeep Kumar
   Tiwari, Prayag
   Alamri, Atif
TI A sustainable IoHT based computationally intelligent healthcare
   monitoring system for lung cancer risk detection
SO SUSTAINABLE CITIES AND SOCIETY
RI Tiwari, Prayag/N-6261-2017; Pandey, Hari Mohan/M-9658-2015; THAKKAR,
   HIREN KUMAR/T-8883-2018
OI Tiwari, Prayag/0000-0002-2851-4260; Pandey, Hari
   Mohan/0000-0002-9128-068X; THAKKAR, HIREN KUMAR/0000-0002-4196-7651
SN 2210-6707
EI 2210-6715
PD SEP
PY 2021
VL 72
AR 103079
DI 10.1016/j.scs.2021.103079
EA JUN 2021
UT WOS:000672607200001
ER

PT J
AU Zion, M
   Cohen, H
AF Zion, Michal
   Cohen, Hagit
TI Drinking-Related Metacognitive Guidance Contributes to Students'
   Expression of Healthy Drinking Principles as Part of Biology Teaching
SO SUSTAINABILITY
EI 2071-1050
PD FEB
PY 2021
VL 13
IS 4
AR 1939
DI 10.3390/su13041939
UT WOS:000624829200001
ER

PT J
AU Shaw, E
   Walpole, S
   McLean, M
   Alvarez-Nieto, C
   Barna, S
   Bazin, K
   Behrens, G
   Chase, H
   Duane, B
   El Omrani, O
   Elf, M
   Guzman, CFA
   de Barros, EF
   Gibbs, TJ
   Groome, J
   Hackett, F
   Harden, J
   Hothersall, EJ
   Hourihane, M
   Huss, NM
   Ikiugu, M
   Joury, E
   Leedham-Green, K
   MacKenzie-Shalders, K
   Madden, DL
   McKimm, J
   Schwerdtle, PN
   Peters, S
   Redvers, N
   Sheffield, P
   Singleton, J
   Tun, S
   Woollard, R
AF Shaw, Emily
   Walpole, Sarah
   McLean, Michelle
   Alvarez-Nieto, Carmen
   Barna, Stefi
   Bazin, Kate
   Behrens, Georgia
   Chase, Hannah
   Duane, Brett
   El Omrani, Omnia
   Elf, Marie
   Faerron Guzman, Carlos A.
   Falceto de Barros, Enrique
   Gibbs, Trevor J.
   Groome, Jonny
   Hackett, Finola
   Harden, Jeni
   Hothersall, Eleanor J.
   Hourihane, Maca
   Huss, Norma May
   Ikiugu, Moses
   Joury, Easter
   Leedham-Green, Kathleen
   MacKenzie-Shalders, Kristin
   Madden, Diana Lynne
   McKimm, Judy
   Nayna Schwerdtle, Patricia
   Peters, Sarah
   Redvers, Nicole
   Sheffield, Perry
   Singleton, Judith
   Tun, SanYuMay
   Woollard, Robert
TI AMEE Consensus Statement: Planetary health and education for sustainable
   healthcare
SO MEDICAL TEACHER
RI Singleton, Judith Ann/AAC-8225-2022; Duane, Brett/AAA-8177-2022;
   Walpole, Sarah Catherine/H-8098-2019; 郭, 青霞/GZH-2618-2022; Redvers,
   Nicole/AAD-2109-2020; Hothersall, Eleanor/AGI-1122-2022; Redvers,
   Nicole/HCI-5707-2022; Leedham-Green, Kathleen/O-6395-2019;
   Álvarez-Nieto, Carmen CAN/G-1961-2016; MacKenzie-Shalders,
   Kristen/I-3729-2016; McLean, Michelle/A-6044-2010
OI Singleton, Judith Ann/0000-0002-7715-6391; Duane,
   Brett/0000-0001-9670-0594; Walpole, Sarah Catherine/0000-0003-2600-0386;
   Redvers, Nicole/0000-0001-8521-2130; Hothersall,
   Eleanor/0000-0002-9956-4863; Leedham-Green,
   Kathleen/0000-0002-5010-3257; Álvarez-Nieto, Carmen
   CAN/0000-0002-0913-7893; Madden, Diana Lynne/0000-0003-2829-7195; Joury,
   Easter/0000-0002-2983-0679; El-Omrani, Omnia/0000-0002-1655-1195;
   MacKenzie-Shalders, Kristen/0000-0003-4938-5362; McLean,
   Michelle/0000-0002-9912-2483; Chase, Hannah/0000-0002-9858-159X
SN 0142-159X
EI 1466-187X
PD MAR 4
PY 2021
VL 43
IS 3
BP 272
EP 286
DI 10.1080/0142159X.2020.1860207
EA DEC 2020
UT WOS:000619710800001
PM 33602043
ER

PT J
AU Mitchell, PH
AF Mitchell, Pamela H.
TI Nursing's mandate in climate change
SO INTERNATIONAL NURSING REVIEW
OI Mitchell, Pamela/0000-0001-8879-835X
SN 0020-8132
EI 1466-7657
PD SEP
PY 2021
VL 68
IS 3
BP 279
EP 280
DI 10.1111/inr.12704
UT WOS:000697785900004
PM 34551119
ER

PT J
AU Pires, SM
   Thomsen, ST
   Nauta, M
   Poulsen, M
   Jakobsen, LS
AF Pires, Sara M.
   Thomsen, Sofie T.
   Nauta, Maarten
   Poulsen, Morten
   Jakobsen, Lea S.
TI Food Safety Implications of Transitions Toward Sustainable Healthy Diets
SO FOOD AND NUTRITION BULLETIN
RI Nauta, Maarten J./B-4376-2017; Jakobsen, Lea Sletting/I-8552-2018
OI Nauta, Maarten J./0000-0001-8738-4251; Thomsen, Sofie
   Theresa/0000-0002-1885-5598; Jakobsen, Lea Sletting/0000-0001-9666-348X;
   Pires, Sara Monteiro/0000-0002-7751-1509; Poulsen,
   Morten/0000-0002-0442-6944
SN 0379-5721
EI 1564-8265
PD DEC
PY 2020
VL 41
IS 2_SUPPL
SU 2_
SI SI
BP 104S
EP 124S
DI 10.1177/0379572120953047
UT WOS:000601815000007
PM 33356595
ER

PT J
AU Maat, H
   Balabanova, D
   Mokuwa, E
   Richards, P
   Mohan, V
   Ssengooba, F
   Twinomuhangi, R
   Woldie, M
   Mayhew, S
AF Maat, Harro
   Balabanova, Dina
   Mokuwa, Esther
   Richards, Paul
   Mohan, Vik
   Ssengooba, Freddie
   Twinomuhangi, Revocatus
   Woldie, Mirkuzie
   Mayhew, Susannah
TI Towards Sustainable Community-Based Systems for Infectious Disease and
   Disaster Response; Lessons from Local Initiatives in Four African
   Countries
SO SUSTAINABILITY
RI Woldie, Mirkuzie/S-4086-2017; Maat, Harro/D-2142-2012
OI Woldie, Mirkuzie/0000-0002-1777-0816; Ssengooba,
   Freddie/0000-0003-3489-0745; Balabanova, Dina/0000-0001-7163-3428; Maat,
   Harro/0000-0001-7338-7910; Twinomuhangi, Revocatus/0000-0001-5906-2626;
   Mayhew, Susannah/0000-0002-2433-3809
EI 2071-1050
PD SEP
PY 2021
VL 13
IS 18
AR 10083
DI 10.3390/su131810083
UT WOS:000701475800001
ER

PT J
AU Botchwey, ND
   Trowbridge, M
   Fisher, T
AF Botchwey, Nisha D.
   Trowbridge, Matthew
   Fisher, Tom
TI Green Health Urban Planning and the Development of Healthy and
   Sustainable Neighborhoods and Schools
SO JOURNAL OF PLANNING EDUCATION AND RESEARCH
OI Trowbridge, Matthew/0000-0002-8012-1966
SN 0739-456X
EI 1552-6577
PD JUN
PY 2014
VL 34
IS 2
BP 113
EP 122
DI 10.1177/0739456X14531830
UT WOS:000335792600001
ER

PT J
AU Aponte-Rueda, ME
   Nieves, M
AF Eugenia Aponte-Rueda, Maria
   Nieves, Maybell
TI Strengthening breast surgery workforce capacity: implementation of
   competency-based training programme
SO ECANCERMEDICALSCIENCE
SN 1754-6605
PD MAR 11
PY 2021
VL 15
AR 1203
DI 10.3332/ecancer.2021.1203
UT WOS:000628528300001
PM 33889212
ER

PT J
AU Wang, YP
   Kintrea, K
AF Wang, Ya Ping
   Kintrea, Keith
TI Sustainable, Healthy and Learning Cities and Neighbourhoods
SO ENVIRONMENT AND URBANIZATION ASIA
OI Kintrea, Keith/0000-0003-0789-9007
SN 0975-4253
EI 0976-3546
PD SEP
PY 2019
VL 10
IS 2
SI SI
BP 146
EP 150
DI 10.1177/0975425319859129
UT WOS:000488840800002
ER

PT J
AU Gahbauer, A
   Gruenberg, K
   Forrester, C
   Saba, A
   Schauer, S
   Fravel, M
   Lam, A
   Brock, T
AF Gahbauer, Alice
   Gruenberg, Katherine
   Forrester, Catherine
   Saba, Amir
   Schauer, Samuel
   Fravel, Michelle
   Lam, Ashley
   Brock, Tina
TI Climate care is health care: A call for collaborative pharmacy action
SO JOURNAL OF THE AMERICAN COLLEGE OF CLINICAL PHARMACY
RI Gruenberg, Katherine/AAF-9695-2022; Gruenberg, Katherine/AFK-2452-2022
OI Gahbauer, Alice/0000-0003-4839-534X; Gruenberg,
   Katherine/0000-0003-2552-353X; Fravel, Michelle/0000-0002-0697-2957
EI 2574-9870
PD MAY
PY 2021
VL 4
IS 5
BP 631
EP 638
DI 10.1002/jac5.1412
UT WOS:000652621100013
ER

PT J
AU Kim, HJ
   Lee, H
   Hong, H
AF Kim, Hyo Jung
   Lee, Hyunmin
   Hong, Hyehyun
TI Scale Development and Validation for Psychological Reactance to Health
   Promotion Messages
SO SUSTAINABILITY
OI Hong, Hyehyun/0000-0001-9879-3464
EI 2071-1050
PD JUL
PY 2020
VL 12
IS 14
AR 5816
DI 10.3390/su12145816
UT WOS:000555875400001
ER

PT B
AU Huzzard, T
   Hellstrom, A
   Lifvergren, S
   Conradi, N
AF Huzzard, Tony
   Hellstrom, Andreas
   Lifvergren, Svante
   Conradi, Nils
BE Mohrman, SA
   Shani, AB
TI A PHYSICIAN-LED, LEARNING-DRIVEN APPROACH TO REGIONAL DEVELOPMENT OF 23
   CANCER PATHWAYS IN SWEDEN
SO RECONFIGURING THE ECOSYSTEM FOR SUSTAINABLE HEALTHCARE
SE Organizing for Sustainable Effectiveness
RI Hellström, Andreas/O-6287-2019; Lifvergren, Svante/ABG-9433-2021
OI Hellström, Andreas/0000-0002-7484-8632; 
BN 978-1-78441-034-6; 978-1-78441-035-3
PY 2014
VL 4
BP 101
EP 131
DI 10.1108/S2045-060520140000004008
D2 10.1108/S2045-060520144
UT WOS:000358061800005
ER

PT J
AU Dimitrova, R
AF Dimitrova, Rostislava
TI Growth in the intersection of eHealth and active and healthy ageing
SO TECHNOLOGY AND HEALTH CARE
SN 0928-7329
EI 1878-7401
PY 2013
VL 21
IS 2
BP 169
EP 172
DI 10.3233/THC-130727
UT WOS:000317161500008
PM 23510978
ER

PT J
AU Rejikumar, G
   Ajitha, AA
   Kalpana, P
   Oumessaoud, A
   Lahlouh, K
AF Rejikumar, G.
   Ajitha, Aswathy Asokan
   Kalpana, P.
   Oumessaoud, Aicha
   Lahlouh, Khaled
TI Modeling Patient Perceptions About Generic Drug Quality and Trust With
   Doctors: An Empirical Analysis for Creating Sustainable Healthcare
SO IEEE TRANSACTIONS ON ENGINEERING MANAGEMENT
SN 0018-9391
EI 1558-0040
DI 10.1109/TEM.2022.3208448
EA OCT 2022
UT WOS:000869044100001
ER

PT J
AU Madden, DL
   McLean, M
   Brennan, M
   Moore, A
AF Madden, Diana Lynne
   McLean, Michelle
   Brennan, Meagan
   Moore, Aishah
TI Why use indicators to measure and monitor the inclusion of climate
   change and environmental sustainability in health professions'
   education?
SO MEDICAL TEACHER
RI Brennan, Meagan E/P-8274-2019; McLean, Michelle/A-6044-2010
OI Brennan, Meagan E/0000-0002-3281-7643; Madden, Diana
   Lynne/0000-0003-2829-7195; McLean, Michelle/0000-0002-9912-2483; Moore,
   Aishah/0000-0002-4482-5798
SN 0142-159X
EI 1466-187X
PD OCT 2
PY 2020
VL 42
IS 10
BP 1119
EP 1122
DI 10.1080/0142159X.2020.1795106
EA JUL 2020
UT WOS:000551621900001
PM 32707000
ER

PT J
AU Bourgeault, IL
   Maier, CB
   Dieleman, M
   Ball, J
   MacKenzie, A
   Nancarrow, S
   Nigenda, G
   Sidat, M
AF Bourgeault, Ivy Lynn
   Maier, Claudia B.
   Dieleman, Marjolein
   Ball, Jane
   MacKenzie, Adrian
   Nancarrow, Susan
   Nigenda, Gustavo
   Sidat, Mohsin
TI The COVID-19 pandemic presents an opportunity to develop more
   sustainable health workforces
SO HUMAN RESOURCES FOR HEALTH
RI Sidat, Mohsin/AAS-1894-2021
OI Maier, Claudia B./0000-0002-7734-2258; Sidat,
   Mohsin/0000-0002-8378-2014; Bourgeault, Ivy/0000-0002-5113-9243; Ball,
   Jane/0000-0002-8655-2994
EI 1478-4491
PD OCT 31
PY 2020
VL 18
IS 1
AR 83
DI 10.1186/s12960-020-00529-0
UT WOS:000583170600001
PM 33129313
ER

PT J
AU Drewnowski, A
   Darmon, N
   Monsivais, P
AF Drewnowski, Adam
   Darmon, Nicole
   Monsivais, Pablo
TI Affordable Nutrient Density: Toward Economic Indicators of Sustainable
   Healthy Diets
SO SUSTAINABILITY
RI Drewnowski, Adam/HCI-4117-2022
OI Darmon, Nicole/0000-0001-6625-4466
EI 2071-1050
PD AUG
PY 2021
VL 13
IS 16
AR 9300
DI 10.3390/su13169300
UT WOS:000690075000001
ER

PT J
AU Teherani, A
   Nikjoo, R
   den Boer, A
   Tong, MS
   Desai, A
AF Teherani, Arianne
   Nikjoo, Rya
   den Boer, Alanya
   Tong, Michelle Sun
   Desai, Anya
TI Community-engaged sustainable health care education
SO CLINICAL TEACHER
OI den Boer, Alanya Christine Louise/0000-0002-1109-225X; Tong,
   Michelle/0000-0002-5077-2354; Teherani, Arianne/0000-0003-2936-9832
SN 1743-4971
EI 1743-498X
PD FEB
PY 2021
VL 18
IS 1
BP 62
EP 68
DI 10.1111/tct.13234
EA SEP 2020
UT WOS:000567407400001
PM 32909357
ER

PT J
AU Milner, J
   Harpham, C
   Taylor, J
   Davies, M
   Le Quere, C
   Haines, A
   Wilkinson, P
AF Milner, James
   Harpham, Colin
   Taylor, Jonathon
   Davies, Mike
   Le Quere, Corinne
   Haines, Andy
   Wilkinson, Paul
TI The Challenge of Urban Heat Exposure under Climate Change: An Analysis
   of Cities in the Sustainable Healthy Urban Environments (SHUE) Database
SO CLIMATE
RI Davies, Michael/GWV-2527-2022; Taylor, Jonathon/B-1558-2018; Le Quere,
   Corinne/C-2631-2017
OI Taylor, Jonathon/0000-0003-3485-1404; Le Quere,
   Corinne/0000-0003-2319-0452; Davies, Michael/0000-0003-2173-7063;
   Haines, Andy/0000-0002-8053-4605; Wilkinson, Paul/0000-0001-7456-259X;
   Milner, James/0000-0003-0304-639X
EI 2225-1154
PD DEC
PY 2017
VL 5
IS 4
AR 93
DI 10.3390/cli5040093
UT WOS:000419196500018
PM 31285999
ER

PT J
AU Mohamadi, E
   Manesh, AO
   Takian, A
   Majdzadeh, R
   Lotfi, FH
   Sharafi, H
   Jowett, M
   Kiani, MM
   Abadi, LHQ
   Fazaeli, AA
   Goodarzi, Z
   Sajadi, HS
   Hekmat, SN
   Freidoony, L
AF Mohamadi, Efat
   Manesh, Alireza Olyaee
   Takian, Amirhossein
   Majdzadeh, Reza
   Lotfi, Farhad Hosseinzadeh
   Sharafi, Hamid
   Jowett, Matthew
   Kiani, Mohammad Mehdi
   Abadi, Leila Hosseini Qavam
   Fazaeli, Ali Akbar
   Goodarzi, Zahra
   Sajadi, Haniye Sadat
   Hekmat, Somayeh Noori
   Freidoony, Leila
TI Technical efficiency in health production: A comparison between Iran and
   other upper middle-income countries
SO HEALTH POLICY AND TECHNOLOGY
RI Hosseinzadeh Lotfi, Farhad/AAE-6144-2022; sharafi, hamid/AAB-6801-2021;
   Mohamadi, Efat/ABD-8458-2020
OI Hosseinzadeh Lotfi, Farhad/0000-0001-5022-553X; sharafi,
   hamid/0000-0003-1121-6803; Noori Hekmat, Somayeh/0000-0002-8703-9316;
   Fazaeli, Ali Akbar/0000-0002-6667-0344; Mohamadi,
   Efat/0000-0003-2297-7990
SN 2211-8837
PD SEP
PY 2020
VL 9
IS 3
BP 335
EP 347
DI 10.1016/j.hlpt.2020.06.007
UT WOS:000573647100016
ER

PT J
AU Wianto, E
   Sarvia, E
   Chen, CH
AF Wianto, Elizabeth
   Sarvia, Elty
   Chen, Chien-Hsu
TI Authoritative Parents and Dominant Children as the Center of
   Communication for Sustainable Healthy Aging
SO INTERNATIONAL JOURNAL OF ENVIRONMENTAL RESEARCH AND PUBLIC HEALTH
RI Sarvia, Elty/AAK-9511-2021; Wianto, Elizabeth/AAJ-9761-2021
OI Sarvia, Elty/0000-0003-3708-8723; Wianto, Elizabeth/0000-0002-0859-2659;
   Chen, Chien-Hsu/0000-0002-1046-949X
EI 1660-4601
PD MAR
PY 2021
VL 18
IS 6
AR 3290
DI 10.3390/ijerph18063290
UT WOS:000639184200001
PM 33810112
ER

PT J
AU Persaud, DD
AF Persaud, D. David
TI Enhancing Learning, Innovation, Adaptation, and Sustainability in Health
   Care Organizations The ELIAS Performance Management Framework
SO HEALTH CARE MANAGER
SN 1525-5794
EI 1550-512X
PD JUL-SEP
PY 2014
VL 33
IS 3
BP 183
EP 204
DI 10.1097/HCM.0000000000000014
UT WOS:000212557000002
PM 25068873
ER

PT J
AU Berger-Gonzalez, M
   Scotti, F
   Garcia, AI
   Hesketh, A
   Hitziger, M
   Thompson, I
   Heinrich, M
AF Berger-Gonzalez, Monica
   Scotti, Francesca
   Garcia, Ana Isabel
   Hesketh, Alan
   Hitziger, Martin
   Thompson, Ian
   Heinrich, Michael
TI Green Health in Guatemala: How can we build mutual trust and
   partnerships to develop an evidence-base for local medicines and realize
   their potential?1
SO BOTANY
OI Scotti, Francesca/0000-0001-5995-6363; Garcia Ambrosy, Ana
   Isabel/0000-0001-7392-6259
SN 1916-2790
EI 1916-2804
PD FEB
PY 2022
VL 100
IS 2
BP 109
EP 126
DI 10.1139/cjb-2021-0070
UT WOS:000752323400006
ER

PT J
AU Hattingh, L
AF Hattingh, L.
TI Moral challenges in managed care
SO SOUTH AFRICAN JOURNAL OF BIOETHICS AND LAW
OI Hattingh, Leandri/0000-0002-9364-5785
SN 1999-7639
PD NOV
PY 2015
VL 8
IS 2
BP 17
EP 20
DI 10.7196/SAJBL.431
UT WOS:000370866800005
ER

PT J
AU Weimann, L
   Weimann, E
AF Weimann, Lea
   Weimann, Edda
TI On the Road to Net Zero Health Care Systems: Governance for Sustainable
   Health Care in the United Kingdom and Germany
SO INTERNATIONAL JOURNAL OF ENVIRONMENTAL RESEARCH AND PUBLIC HEALTH
EI 1660-4601
PD OCT
PY 2022
VL 19
IS 19
AR 12167
DI 10.3390/ijerph191912167
UT WOS:000866931100001
PM 36231468
ER

PT J
AU Seychell, M
   Hackbart, B
AF Seychell, Martin
   Hackbart, Bartosz
TI The EU Health Strategy - Investing in Health
SO PUBLIC HEALTH REVIEWS
EI 2107-6952
PD JUN
PY 2013
VL 35
IS 1
AR 4
DI 10.1007/BF03391689
UT WOS:000215053200004
ER

PT J
AU O'Brien, S
   Edge, N
   Clark, S
AF O'Brien, Sinead
   Edge, Nicola
   Clark, Simon
TI A strategy to reposition the South Australian health system for quality
   and value
SO AUSTRALIAN JOURNAL OF PRIMARY HEALTH
SN 1448-7527
EI 1836-7399
PY 2016
VL 22
IS 1
BP 26
EP 33
DI 10.1071/PY15038
UT WOS:000371356500007
PM 26616253
ER

PT J
AU Goodarzi, M
   Haghtalab, N
   Shamshiry, E
AF Goodarzi, M.
   Haghtalab, N.
   Shamshiry, E.
TI Wellness tourism in Sareyn, Iran: resources, planning and development
SO CURRENT ISSUES IN TOURISM
RI Goodarzi, Mohsen/AAD-3186-2021
OI Goodarzi, Mohsen/0000-0001-5011-5728; Haghtalab,
   Nafiseh/0000-0002-8979-4964
SN 1368-3500
EI 1747-7603
PD SEP
PY 2016
VL 19
IS 11
BP 1071
EP 1076
DI 10.1080/13683500.2015.1012192
UT WOS:000379779700001
ER

PT J
AU Gavurova, B
   Megyesiova, S
AF Gavurova, Beata
   Megyesiova, Silvia
TI Sustainable Health and Wellbeing in the European Union
SO FRONTIERS IN PUBLIC HEALTH
RI Gavurová, Beáta/N-9159-2018; Megyesiova, Silvia/J-1056-2018
OI Gavurová, Beáta/0000-0002-0606-879X; Megyesiova,
   Silvia/0000-0002-6815-5629
EI 2296-2565
PD MAR 16
PY 2022
VL 10
AR 851061
DI 10.3389/fpubh.2022.851061
UT WOS:000777610800001
PM 35372223
ER

PT J
AU Yin, M
   Tayyab, SMU
   Xu, XY
   Jia, SW
   Wu, CL
AF Yin, Meng
   Tayyab, Syed Muhammad Usman
   Xu, Xiao-Yu
   Jia, Shuo-Wei
   Wu, Chih-Lun
TI The Investigation of Mobile Health Stickiness: The Role of Social
   Support in a Sustainable Health Approach
SO SUSTAINABILITY
OI Tayyab, Syed Muhammad Usman/0000-0002-7900-8077
EI 2071-1050
PD FEB
PY 2021
VL 13
IS 4
AR 1693
DI 10.3390/su13041693
UT WOS:000624836500001
ER

PT J
AU Aquino, RP
   Barile, S
   Grasso, A
   Saviano, M
AF Aquino, Rita Patrizia
   Barile, Sergio
   Grasso, Antonio
   Saviano, Marialuisa
TI Envisioning smart and sustainable healthcare: 3D Printing technologies
   for personalized medication
SO FUTURES
RI Chan, Simmy/AAD-9046-2021; Saviano, Marialuisa/C-8643-2014
OI Saviano, Marialuisa/0000-0001-7566-9639; aquino, rita
   patrizia/0000-0002-9754-4244
SN 0016-3287
EI 1873-6378
PD OCT
PY 2018
VL 103
SI SI
BP 35
EP 50
DI 10.1016/j.futures.2018.03.002
UT WOS:000447481900005
ER

PT J
AU Hall, KD
   Kahan, S
AF Hall, Kevin D.
   Kahan, Scott
TI Maintenance of Lost Weight and Long-Term Management of Obesity
SO MEDICAL CLINICS OF NORTH AMERICA
RI Hall, Kevin/F-2383-2010
OI Hall, Kevin/0000-0003-4062-3133; Kahan, Scott/0000-0002-3080-0661
SN 0025-7125
EI 1557-9859
PD JAN
PY 2018
VL 102
IS 1
BP 183
EP +
DI 10.1016/j.mcna.2017.08.012
UT WOS:000418987200014
PM 29156185
ER

PT J
AU Grigoroudis, E
   Phillis, YA
AF Grigoroudis, Evangelos
   Phillis, Yannis A.
TI Modeling Healthcare System-of-Systems: A Mathematical Programming
   Approach
SO IEEE SYSTEMS JOURNAL
RI Grigoroudis, Evangelos/D-7716-2013
OI Grigoroudis, Evangelos/0000-0001-8613-9350
SN 1932-8184
EI 1937-9234
PD DEC
PY 2013
VL 7
IS 4
BP 571
EP 580
DI 10.1109/JSYST.2013.2251984
UT WOS:000325403000007
ER

PT J
AU Sharma, M
   Walpole, S
   Shah, K
AF Sharma, Manuj
   Walpole, Sarah
   Shah, Koonal
TI Spotlight environmental sustainability: a strategic priority for NICE
SO JOURNAL OF PUBLIC HEALTH
SN 1741-3842
EI 1741-3850
DI 10.1093/pubmed/fdac077
EA AUG 2022
UT WOS:000841808400001
PM 35983710
ER

PT J
AU Abou-Nassar, EM
   Iliyasu, AM
   El-Kafrawy, PM
   Song, OY
   Bashir, AK
   Abd El-Latif, AA
AF Abou-Nassar, Eman M.
   Iliyasu, Abdullah M.
   El-Kafrawy, Passent M.
   Song, Oh-Young
   Bashir, Ali Kashif
   Abd El-Latif, Ahmed A.
TI DITrust Chain: Towards Blockchain-Based Trust Models for Sustainable
   Healthcare IoT Systems
SO IEEE ACCESS
RI Bashir, Ali Kashif/R-4015-2019; (aka Abdul M. Elias), Abdullah
   Iliyasu/D-8194-2016; Abd El-Latif, Ahmed A. A./GRO-1613-2022
OI Bashir, Ali Kashif/0000-0003-2601-9327; (aka Abdul M. Elias), Abdullah
   Iliyasu/0000-0002-4964-6609; Abd El-Latif, Ahmed A.
   A./0000-0002-5068-2033; ElKafrawy, Passent/0000-0002-8557-4286; Song,
   Oh-Young/0000-0002-7142-5976
SN 2169-3536
PY 2020
VL 8
BP 111223
EP 111238
DI 10.1109/ACCESS.2020.2999468
UT WOS:000546415000001
ER

PT J
AU Jomaa, L
   Nasreddine, L
   Naja, F
   Chehade, L
   Hwalla, N
AF Jomaa, Lamis
   Nasreddine, Lara
   Naja, Farah
   Chehade, Lara
   Hwalla, Nahla
TI Sustainable, Healthy and Affordable Diets for Children in Lebanon: A
   Call for Action in Dire Times
SO SUSTAINABILITY
OI Jomaa, Lamis/0000-0002-3046-4581; Naja, Farah/0000-0002-8861-3498
EI 2071-1050
PD DEC
PY 2021
VL 13
IS 23
AR 13245
DI 10.3390/su132313245
UT WOS:000734605000001
ER

PT J
AU Weidman, AJ
AF Weidman, Allison J.
TI Establishing a Sustainable Healthcare Delivery Workforce in the Wake of
   COVID-19
SO JOURNAL OF HEALTHCARE MANAGEMENT
SN 1096-9012
EI 1944-7396
PD JUL-AUG
PY 2022
VL 67
IS 4
BP 234
EP 243
DI 10.1097/JHM-D-22-00100
UT WOS:000821631600004
PM 35802925
ER

PT J
AU Littlejohns, P
   Kieslich, K
   Weale, A
   Tumilty, E
   Richardson, G
   Stokes, T
   Gauld, R
   Scuffham, P
AF Littlejohns, Peter
   Kieslich, Katharina
   Weale, Albert
   Tumilty, Emma
   Richardson, Georgina
   Stokes, Tim
   Gauld, Robin
   Scuffham, Paul
TI Creating sustainable health care systems Agreeing social (societal)
   priorities through public participation
SO JOURNAL OF HEALTH ORGANIZATION AND MANAGEMENT
CT 10th Health-Services-Research-Association-Australia-and-New-Zealand
   (HSRAANZ) Conference on Shifting Priorities - Balancing Acute and
   Primary Care Services
CY NOV 01-03, 2017
CL Gold Coast, AUSTRALIA
SP Hlth Serv Res Assoc Australia & New Zealand
RI Tumilty, Emma/AGH-7755-2022; Scuffham, Paul/AAS-8084-2021; Scuffham,
   Paul/B-3066-2014; Stokes, Tim/M-9420-2018; Weale, Albert/AAL-1366-2021;
   Tumilty, Emma/M-9700-2018
OI Tumilty, Emma/0000-0002-4132-6467; Scuffham, Paul/0000-0001-5931-642X;
   Scuffham, Paul/0000-0001-5931-642X; Stokes, Tim/0000-0002-1127-1952;
   Tumilty, Emma/0000-0002-4132-6467; Weale, Albert/0000-0003-2623-9805;
   Richardson, Georgia/0000-0003-2579-7151
SN 1477-7266
EI 1758-7247
PD MAR 18
PY 2019
VL 33
IS 1
SI SI
BP 18
EP 34
DI 10.1108/JHOM-02-2018-0065
UT WOS:000460932000003
PM 30859907
ER

PT B
AU Mohrman, SA
   Kanter, M
AF Mohrman, Susan Albers
   Kanter, Michael
BE Mohrman, SA
   Shani, AB
TI CREATING HIGH-VALUE, SUSTAINABLE HEALTHCARE: THE TECHNICAL AND SOCIAL
   ELEMENTS OF EVIDENCE-BASED MEDICINE AT THE SOUTHERN CALIFORNIA
   PERMANENTE MEDICAL GROUP
SO RECONFIGURING THE ECOSYSTEM FOR SUSTAINABLE HEALTHCARE
SE Organizing for Sustainable Effectiveness
RI kanter, michael howard/W-2753-2019
BN 978-1-78441-034-6; 978-1-78441-035-3
PY 2014
VL 4
BP 133
EP 163
DI 10.1108/S2045-060520140000004009
D2 10.1108/S2045-060520144
UT WOS:000358061800006
ER

PT J
AU Carryer, J
   Adams, S
AF Carryer, Jenny
   Adams, Sue
TI Nurse practitioners as a solution to transformative and sustainable
   health services in primary health care: A qualitative exploratory study
SO COLLEGIAN
RI Adams, Sue/AAU-4811-2021
OI Adams, Sue/0000-0001-7374-2062; Carryer, Jennifer/0000-0001-7304-7385
SN 1322-7696
EI 1876-7575
PD DEC
PY 2017
VL 24
IS 6
BP 525
EP 531
DI 10.1016/j.colegn.2016.12.001
UT WOS:000415594800001
ER

PT J
AU Ellison, A
   Squires, G
   Dempsey, P
AF Ellison, Andrew
   Squires, Graham
   Dempsey, Patrick
TI The problematic differentiation between property bonds and leases in
   healthcare provision A Southern Cross case study
SO PROPERTY MANAGEMENT
RI Squires, Graham/F-6843-2015
OI Squires, Graham/0000-0003-0131-782X
SN 0263-7472
EI 1758-731X
PY 2015
VL 33
IS 1
BP 83
EP +
DI 10.1108/PM-10-2013-0051
UT WOS:000212198400006
ER

PT J
AU Sims, JM
AF Sims, Julian M.
TI Communities of practice: Telemedicine and online medical communities
SO TECHNOLOGICAL FORECASTING AND SOCIAL CHANGE
SN 0040-1625
EI 1873-5509
PD JAN
PY 2018
VL 126
BP 53
EP 63
DI 10.1016/j.techfore.2016.08.030
UT WOS:000419411000006
ER

PT J
AU Borowy, I
   Aillon, JL
AF Borowy, Iris
   Aillon, Jean-Louis
TI Sustainable health and degrowth: Health, health care and society beyond
   the growth paradigm
SO SOCIAL THEORY & HEALTH
SN 1477-8211
EI 1477-822X
PD AUG
PY 2017
VL 15
IS 3
BP 346
EP 368
DI 10.1057/s41285-017-0032-7
UT WOS:000410596600006
ER

PT J
AU Milicevic, N
   Djokic, I
   Djokic, N
   Grubor, A
AF Milicevic, Nikola
   Djokic, Ines
   Djokic, Nenad
   Grubor, Aleksandar
TI Social Marketing in Promoting Sustainable Healthy Lifestyle among
   Student Population
SO SUSTAINABILITY
OI Djokic, Nenad/0000-0001-8229-8354
EI 2071-1050
PD FEB
PY 2022
VL 14
IS 3
AR 1874
DI 10.3390/su14031874
UT WOS:000755646000001
ER

PT J
AU Davis, AM
   Sampilo, M
   Gayes, LA
   Smith, C
   Steele, RG
AF Davis, Ann McGrath
   Sampilo, Marilyn
   Gayes, Laurie A.
   Smith, Cinnamon
   Steele, Ric G.
TI The Effect of Visual Cues on Dietary Behavior: A Pilot Study
SO CHILDRENS HEALTH CARE
OI Steele, Ric/0000-0002-1201-0770
SN 0273-9615
EI 1532-6888
PD OCT 1
PY 2013
VL 42
IS 4
BP 353
EP 363
DI 10.1080/02739615.2013.842462
UT WOS:000327295500004
ER

PT J
AU Severin, E
   De Santis, M
   Ferrelli, RM
   Taruscio, D
AF Severin, Emilia
   De Santis, Marta
   Ferrelli, Rita Maria
   Taruscio, Domenica
TI Health systems sustainability in the framework of rare diseases actions.
   Actions on educational programmes and training for professionals and
   patients
SO ANNALI DELL ISTITUTO SUPERIORE DI SANITA
RI Severin, Emilia/AAI-4341-2020
OI Severin, Emilia/0000-0003-3901-615X
SN 0021-2571
PY 2019
VL 55
IS 3
BP 265
EP 269
DI 10.4415/ANN_19_03_12
UT WOS:000487315500012
PM 31553321
ER

PT J
AU Koli, P
AF Koli, Pooran
TI CLEANER TECHNOLOGY WITH ENFORCED HUMAN DISCIPLINE: KEY FOR SUSTAINABLE
   HEALTH OF THE GLOBAL ENVIRONMENT
SO EVERYMANS SCIENCE
SN 0531-495X
PD APR-MAY
PY 2018
VL 53
IS 1
BP 23
EP 27
UT WOS:000439461100007
ER

PT J
AU Charlesworth, K
   Jamieson, M
   Butler, CD
   Davey, R
AF Charlesworth, Kate
   Jamieson, Maggie
   Butler, Colin D.
   Davey, Rachel
TI The future healthcare?
SO AUSTRALIAN HEALTH REVIEW
RI Butler, Colin D./H-2267-2019
OI Butler, Colin D./0000-0002-2942-5294; DAVEY, RACHEL/0000-0002-6117-2872;
   jamieson, maggie/0000-0002-3452-9565
SN 0156-5788
EI 1449-8944
PY 2015
VL 39
IS 4
BP 444
EP 447
DI 10.1071/AH14243
UT WOS:000360660800015
PM 25818333
ER

PT J
AU Collecchia, G
AF Collecchia, Giampaolo
TI The citizens' involvement in the generation of knowledge: between hope
   and feasibility
SO ASSISTENZA INFERMIERISTICA E RICERCA
RI Collecchia, Giampaolo/R-5380-2019
SN 1592-5986
EI 2038-1778
PD OCT-DEC
PY 2016
VL 35
IS 4
BP 202
EP 205
UT WOS:000393031100006
PM 28151513
ER

PT J
AU Jones, JT
   Coleman, M
   Hoover, KW
   Sarkodie, E
   Smith, DK
AF Jones, Jamal T.
   Coleman, Megan
   Hoover, Karen W.
   Sarkodie, Eleanor
   Smith, Dawn K.
TI Reproductive intentions among HIV-negative gay and bisexual men
   initiating pre-exposure prophylaxis in the Sustainable Health Center
   Implementation pre-exposure prophylaxis pilot study, 2014-2016
SO INTERNATIONAL JOURNAL OF STD & AIDS
SN 0956-4624
EI 1758-1052
PD FEB
PY 2022
VL 33
IS 2
BP 186
EP 192
DI 10.1177/09564624211056746
UT WOS:000746861400011
PM 34872392
ER

PT J
AU Kumar, A
   Rahman, S
AF Kumar, Arun
   Rahman, Shams
TI RFID-enabled process reengineering of closed-loop supply chains in the
   healthcare industry of Singapore
SO JOURNAL OF CLEANER PRODUCTION
OI Rahman, Shams/0000-0001-5856-7753
SN 0959-6526
EI 1879-1786
PD DEC 15
PY 2014
VL 85
BP 382
EP 394
DI 10.1016/j.jclepro.2014.04.037
UT WOS:000346551500035
PM 32288347
ER

PT J
AU Azzaoui, AEL
   Singh, SK
   Park, JH
AF Azzaoui, Abir E. L.
   Singh, Sushil Kumar
   Park, Jong Hyuk
TI SNS Big Data Analysis Framework for COVID-19 Outbreak Prediction in
   Smart Healthy City
SO SUSTAINABLE CITIES AND SOCIETY
RI Singh, Sushil/AAO-4857-2021; Park, Jong Hyuk/AHD-6698-2022; Gui,
   Yuliang/AAP-5071-2021; EL AZZAOUI, Abir/AAS-2287-2020
OI EL AZZAOUI, Abir/0000-0002-9406-8932
SN 2210-6707
EI 2210-6715
PD AUG
PY 2021
VL 71
AR 102993
DI 10.1016/j.scs.2021.102993
EA MAY 2021
UT WOS:000660248800004
PM 33996386
ER

PT J
AU Rahman, R
   Al-Borie, HM
AF Rahman, Redwanur
   Al-Borie, Hussein M.
TI Strengthening the Saudi Arabian healthcare system: Role of Vision 2030
SO INTERNATIONAL JOURNAL OF HEALTHCARE MANAGEMENT
RI Rahman, Redwanur/D-9243-2011
OI Rahman, Redwanur/0000-0001-8757-2818
SN 2047-9700
EI 2047-9719
PD OCT 2
PY 2021
VL 14
IS 4
BP 1483
EP 1491
DI 10.1080/20479700.2020.1788334
EA JUL 2020
UT WOS:000547890600001
ER

PT J
AU Walter, RJ
   Wang, R
   Jones, S
AF Walter, Rebecca J.
   Wang, Ruoniu
   Jones, Sarah
TI Comparing Opportunity Metrics and Locational Outcomes in the Low-Income
   Housing Tax Credit Program
SO JOURNAL OF PLANNING EDUCATION AND RESEARCH
RI Walter, Rebecca/GWV-5748-2022
OI Walter, Rebecca/0000-0001-9386-7735; Wang, Vince/0000-0001-5801-8252
SN 0739-456X
EI 1552-6577
PD DEC
PY 2018
VL 38
IS 4
BP 449
EP 462
DI 10.1177/0739456X17711224
UT WOS:000449833100005
ER

PT J
AU Kumanyika, S
   Afshin, A
   Arimond, M
   Lawrence, M
   McNaughton, SA
   Nishida, C
AF Kumanyika, Shiriki
   Afshin, Ashkan
   Arimond, Mary
   Lawrence, Mark
   McNaughton, Sarah A.
   Nishida, Chizuru
TI Approaches to Defining Healthy Diets: A Background Paper for the
   International Expert Consultation on Sustainable Healthy Diets
SO FOOD AND NUTRITION BULLETIN
RI McNaughton, Sarah A/B-2075-2012
OI McNaughton, Sarah A/0000-0001-5936-9820; Lawrence,
   Mark/0000-0001-6899-3983; Kumanyika, Shiriki/0000-0002-7798-4306
SN 0379-5721
EI 1564-8265
PD DEC
PY 2020
VL 41
IS 2_SUPPL
SU 2_
SI SI
BP 7S
EP 30S
DI 10.1177/0379572120973111
UT WOS:000601815000002
PM 33356593
ER

PT J
AU Eissa, N
AF Eissa, Noura
TI Pandemic Preparedness and Public Health Expenditure
SO ECONOMIES
RI Eissa, Noura/AAR-4320-2021
OI Eissa, Noura/0000-0002-3532-1619
EI 2227-7099
PD SEP
PY 2020
VL 8
IS 3
AR 60
DI 10.3390/economies8030060
UT WOS:000578145600001
ER

PT J
AU Linstadt, H
   Collins, A
   Slutzman, JE
   Kimball, E
   Lemery, J
   Sorensen, C
   Winstead-Derlega, C
   Evans, K
   Auerbach, PS
AF Linstadt, Hanna
   Collins, Amy
   Slutzman, Jonathan E.
   Kimball, Erika
   Lemery, Jay
   Sorensen, Cecilia
   Winstead-Derlega, Christopher
   Evans, Kristina
   Auerbach, Paul S.
TI The Climate-Smart Emergency Department: A Primer
SO ANNALS OF EMERGENCY MEDICINE
RI Winstead-Derlega, Christopher/AAQ-1601-2021
OI Collins, Amy/0000-0003-1978-280X
SN 0196-0644
EI 1097-6760
PD AUG
PY 2020
VL 76
IS 2
BP 155
EP 167
DI 10.1016/j.annemergmed.2019.11.003
UT WOS:000552392600014
PM 31983497
ER

PT J
AU Ashton, K
   Roderick, J
   Williams, LP
   Green, L
AF Ashton, Kathryn
   Roderick, Janine
   Williams, Lee Parry
   Green, Liz
TI Developing a framework for managing the night-time economy in Wales: a
   Health Impact Assessment approach
SO IMPACT ASSESSMENT AND PROJECT APPRAISAL
SN 1461-5517
EI 1471-5465
PY 2018
VL 36
IS 1
SI SI
BP 81
EP 89
DI 10.1080/14615517.2017.1364024
UT WOS:000418684100008
ER

PT J
AU Norton, RA
   Brown, BW
AF Norton, Ruth Ann
   Brown, Brendan Wade
TI Green & Healthy Homes Initiative: Improving Health, Economic, and Social
   Outcomes Through Integrated Housing Intervention
SO ENVIRONMENTAL JUSTICE
SN 1939-4071
EI 1937-5174
PD DEC
PY 2014
VL 7
IS 6
BP 151
EP 157
DI 10.1089/env.2014.0033
UT WOS:000217353700001
ER

PT J
AU Campion, N
   Thiel, CL
   Woods, NC
   Swanzy, L
   Landis, AE
   Bilec, MM
AF Campion, Nicole
   Thiel, Cassandra L.
   Woods, Noe C.
   Swanzy, Leah
   Landis, Amy E.
   Bilec, Melissa M.
TI Sustainable healthcare and environmental life-cycle impacts of
   disposable supplies: a focus on disposable custom packs
SO JOURNAL OF CLEANER PRODUCTION
OI Thiel, Cassandra/0000-0002-1875-886X
SN 0959-6526
EI 1879-1786
PD MAY 1
PY 2015
VL 94
BP 46
EP 55
DI 10.1016/j.jclepro.2015.01.076
UT WOS:000353741400004
ER

PT J
AU Cavicchi, C
   Oppi, C
   Vagnoni, E
AF Cavicchi, Caterina
   Oppi, Chiara
   Vagnoni, Emidia
TI Back and Forth on Sustainable Development: A Focus on Healthcare
   Organisations
SO SUSTAINABILITY
RI Oppi, Chiara/AAJ-9620-2021
OI Oppi, Chiara/0000-0001-7398-7676; Cavicchi, Caterina/0000-0001-8819-1857
EI 2071-1050
PD MAY
PY 2022
VL 14
IS 9
AR 4958
DI 10.3390/su14094958
UT WOS:000794696500001
ER

PT J
AU Gabrenas, A
AF Gabrenas, Arnoldas
TI New Age of the Wooden Architecture in the Cities
SO LOGOS-VILNIUS
SN 0868-7692
PY 2020
IS 105
BP 119
EP 125
DI 10.24101/logos.2020.80
UT WOS:000637096800014
ER

PT J
AU Calyx, C
   Weerasuriya, R
   White, SJ
AF Calyx, Cobi
   Weerasuriya, Rona
   White, Sarah J.
TI Embedding telehealth for sustainable health services linking Oceania
SO FAMILY PRACTICE
RI Weerasuriya, Rona/HGB-4451-2022
OI Weerasuriya, Rona/0000-0001-6236-8124; Calyx, Cobi/0000-0002-9411-7431
SN 0263-2136
EI 1460-2229
DI 10.1093/fampra/cmac123
EA NOV 2022
UT WOS:000877669000001
PM 36321937
ER

PT J
AU Jacobs, DE
   Wilson, J
   Dixon, SL
   Breysse, J
AF Jacobs, David E.
   Wilson, Jonathan
   Dixon, Sherry L.
   Breysse, Jill
TI Moving Into Green Healthy Housing
SO ASHRAE JOURNAL
SN 0001-2491
EI 1943-6637
PD JAN
PY 2019
VL 61
IS 1
BP 66
EP 69
UT WOS:000461837800010
ER

PT J
AU Berg, H
   Askheim, C
   Heggen, KM
   Sandset, TJ
   Engebretsen, E
AF Berg, Henrik
   Askheim, Clemet
   Heggen, Kristin M.
   Sandset, Tony J.
   Engebretsen, Eivind
TI From evidence-based to sustainable healthcare: Cochrane revisited
SO JOURNAL OF EVALUATION IN CLINICAL PRACTICE
SN 1356-1294
EI 1365-2753
PD OCT
PY 2022
VL 28
IS 5
SI SI
BP 741
EP 744
DI 10.1111/jep.13698
EA MAY 2022
UT WOS:000795719400001
PM 35570321
ER

PT J
AU Fardet, A
AF Fardet, Anthony
TI Complex foods versus functional foods, nutraceuticals and dietary
   supplements: differential health impact (Part 2)
SO AGRO FOOD INDUSTRY HI-TECH
SN 1722-6996
EI 2035-4606
PD MAY-JUN
PY 2015
VL 26
IS 3
BP 20
EP 22
UT WOS:000365100900005
ER

PT J
AU Fardet, A
AF Fardet, Anthony
TI Complex foods versus functional foods, nutraceuticals and dietary
   supplements: differential health impact (Part 1)
SO AGRO FOOD INDUSTRY HI-TECH
SN 1722-6996
EI 2035-4606
PD MAR-APR
PY 2015
VL 26
IS 2
BP 20
EP 24
UT WOS:000354932300015
ER

PT J
AU Sadatsafavai, H
   Walewski, J
   Taborn, M
AF Sadatsafavai, Hessam
   Walewski, John
   Taborn, Michael, II
TI COMPARISON OF A SAMPLE OF GREEN HOSPITALS WITH NON-GREEN HOSPITALS WITH
   RESPECT TO OPERATING EXPENSES AND PATIENT REVENUE
SO JOURNAL OF GREEN BUILDING
SN 1552-6100
EI 1943-4618
PD SUM
PY 2014
VL 9
IS 3
BP 163
EP 188
DI 10.3992/1943-4618-9.3.163
UT WOS:000347618100011
ER

PT J
AU Maurya, D
   Asher, M
AF Maurya, Dayashankar
   Asher, Mukul
TI Sustainable health financing system for India: The economic perspective
SO NATIONAL MEDICAL JOURNAL OF INDIA
SN 0970-258X
PD MAR-APR
PY 2021
VL 34
IS 2
BP 95
EP 99
DI 10.4103/0970-258X.326759
UT WOS:000753821000010
PM 34599122
ER

PT J
AU Housawi, A
   Al Amoudi, A
   Alsaywid, B
   Lytras, M
   bin Moreba, YH
   Abuznadah, W
   Munshi, F
   Al Haider, S
   Tolah, AW
AF Housawi, Abdulrahman
   Al Amoudi, Amal
   Alsaywid, Basim
   Lytras, Miltiadis
   bin Moreba, Yara H.
   Abuznadah, Wesam
   Munshi, Fadi
   Al Haider, Sami
   Tolah, Abrar W.
TI A Progressive Model for Quality Benchmarks of Trainees' Satisfaction in
   Medical Education: Towards Strategic Enhancement of Residency Training
   Programs at Saudi Commission for Health Specialties (SCFHS)
SO SUSTAINABILITY
RI Lytras, Miltiades Demetrios/ABD-5355-2021; Lytras,
   Miltiadis/ABD-5607-2021; Lytras, Miltiadis/P-8195-2016
OI Lytras, Miltiadis/0000-0002-7281-5458; AlAmoudi,
   Amal/0000-0002-1613-2468; Abuznadah, Wesam/0000-0002-6239-2367;
   /0000-0002-2277-5486
EI 2071-1050
PD DEC
PY 2020
VL 12
IS 23
AR 10186
DI 10.3390/su122310186
UT WOS:000597636500001
ER

PT J
AU Adeel, M
   Mehmood, Z
   Ullah, A
AF Adeel, Muhammad
   Mehmood, Zahid
   Ullah, Amin
TI Stress Estimation Model for the Sustainable Health of Cancer Patients
SO COMPUTATIONAL AND MATHEMATICAL METHODS IN MEDICINE
OI Mehmood, Dr. Zahid/0000-0003-4888-2594; Ullah, Amin/0000-0003-1911-4270;
   Adeel, Muhammad/0000-0002-3285-7311
SN 1748-670X
EI 1748-6718
PD JUL 25
PY 2022
VL 2022
AR 3336644
DI 10.1155/2022/3336644
UT WOS:000870269500002
PM 35924111
ER

PT J
AU Lassnig, A
   Schrottner, J
AF Lassnig, Alexander
   Schroettner, Joerg
TI COMPARISON OF TELEMEDICAL AND CONVENTIONAL TREATMENT OF HEART FAILURE
   PATIENTS CONSIDERING DIFFERENT APPROACHES TO IN-HOSPITAL STAY
SO BIOMEDICAL ENGINEERING-BIOMEDIZINISCHE TECHNIK
OI Lassnig, Alexander/0000-0002-0918-4550
SN 0013-5585
EI 1862-278X
PD AUG
PY 2013
VL 58
SU 1
DI 10.1515/bmt-2013-4363
UT WOS:000497714000525
PM 24043074
ER

PT J
AU Kleber, J
AF Kleber, Julie
TI Environmental Stewardship The nurse's role in sustainability
SO CLINICAL JOURNAL OF ONCOLOGY NURSING
OI Kleber, Julie/0000-0001-7881-343X
SN 1092-1095
EI 1538-067X
PD JUN
PY 2018
VL 22
IS 3
BP 354
EP 356
DI 10.1188/18.CJON.354-356
UT WOS:000459302400020
PM 29781469
ER

PT J
AU Garay, JE
   Chiriboga, DE
AF Garay, Juan E.
   Chiriboga, David E.
TI A paradigm shift for socioeconomic justice and health: from focusing on
   inequalities to aiming at sustainable equity
SO PUBLIC HEALTH
SN 0033-3506
EI 1476-5616
PD AUG
PY 2017
VL 149
BP 149
EP 158
DI 10.1016/j.puhe.2017.04.015
UT WOS:000407538900023
PM 28645046
ER

PT J
AU Okon, S
   Webb, D
   Zehnder, E
   Kobylski, M
   Morrow, C
   Reid, V
   Schultz-Keil, E
AF Okon, Susan
   Webb, Debra
   Zehnder, Elena
   Kobylski, Marissa
   Morrow, Caitlin
   Reid, Valerie
   Schultz-Keil, Elizabeth
TI Health and Wellness Outcomes for Members in a Psychosocial
   Rehabilitation Clubhouse Participating in a Healthy Lifestyle Design
   Program
SO OCCUPATIONAL THERAPY IN MENTAL HEALTH
SN 0164-212X
EI 1541-3101
PY 2015
VL 31
IS 1
BP 62
EP 81
DI 10.1080/0164212X.2014.1001012
UT WOS:000210639200005
ER

PT J
AU Wells, A
   McClave, R
   Cotter, EW
   Pruski, T
   Nix, D
   Snelling, AM
AF Wells, Ayanna
   McClave, Robin
   Cotter, Elizabeth W.
   Pruski, Tom
   Nix, Deborah
   Snelling, Anastasia M.
TI Engaging Faith-Based Organizations to Promote Health Through Health
   Ministries in Washington, DC
SO JOURNAL OF RELIGION & HEALTH
OI McClave, Robin/0000-0001-9120-5199; snelling,
   anastasia/0000-0002-6899-2187
SN 0022-4197
EI 1573-6571
DI 10.1007/s10943-022-01651-0
EA SEP 2022
UT WOS:000852094100001
PM 36085245
ER

PT J
AU Danielli, S
   Ashrafian, H
   Darzi, A
AF Danielli, Shaun
   Ashrafian, Hutan
   Darzi, Ara
TI Population health: transformation will happen at the speed of trust
SO JOURNAL OF PUBLIC HEALTH
OI danielli, shaun/0000-0003-2759-9597
SN 1741-3842
EI 1741-3850
DI 10.1093/pubmed/fdac044
EA APR 2022
UT WOS:000785805800001
PM 35435233
ER

PT J
AU Dunne, H
   Rizan, C
   Jones, A
   Bhutta, MF
   Taylor, T
   Barna, S
   Taylor, CJ
   Okorie, M
AF Dunne, H.
   Rizan, C.
   Jones, A.
   Bhutta, M. F.
   Taylor, T.
   Barna, S.
   Taylor, C. J.
   Okorie, M.
TI Effectiveness of an online module: climate-change and sustainability in
   clinical practice
SO BMC MEDICAL EDUCATION
OI Taylor, Thomas/0000-0001-7906-790X
EI 1472-6920
PD SEP 17
PY 2022
VL 22
IS 1
AR 682
DI 10.1186/s12909-022-03734-8
UT WOS:000854854500001
PM 36115977
ER

PT J
AU Iannotti, LL
   Blackmore, I
   Cohn, R
   Chen, F
   Gyimah, EA
   Chapnick, M
   Humphries, A
AF Iannotti, Lora L.
   Blackmore, Ivy
   Cohn, Rachel
   Chen, Feng
   Gyimah, Emmanuel A.
   Chapnick, Melissa
   Humphries, Austin
TI Aquatic Animal Foods for Nutrition Security and Child Health
SO FOOD AND NUTRITION BULLETIN
RI Chapnick, Melissa/AAY-2287-2021
OI Chapnick, Melissa/0000-0003-4674-7727
SN 0379-5721
EI 1564-8265
PD JUN
PY 2022
VL 43
IS 2
BP 127
EP 147
AR 03795721211061924
DI 10.1177/03795721211061924
EA DEC 2021
UT WOS:000731011300001
PM 34905969
ER

PT J
AU Reynolds, P
AF Reynolds, Pamela
TI Meeting the Green Health Challenge
SO IEEE PULSE
RI Liu, Hai-Ying/P-5557-2014
OI Liu, Hai-Ying/0000-0001-8667-3465; Reynolds, Pamela/0000-0002-5569-8122
SN 2154-2287
EI 2154-2317
PD SEP
PY 2021
VL 12
IS 5
BP 15
EP 18
DI 10.1109/MPULS.2021.3115872
UT WOS:000712561100008
PM 34714735
ER

PT J
AU Cacique, M
   Ou, SJ
AF Cacique, Maria
   Ou, Sheng-Jung
TI Biophilic Design as a Strategy for Accomplishing the Idea of Healthy,
   Sustainable, and Resilient Environments
SO SUSTAINABILITY
OI Cacique, Maria/0000-0001-6909-4349
EI 2071-1050
PD MAY
PY 2022
VL 14
IS 9
AR 5605
DI 10.3390/su14095605
UT WOS:000799287200001
ER

PT J
AU Peycheva, K
AF Peycheva, Kalina
TI THE CARE OF PERSONAL HEALTH AS A PART OF SUSTAINABLE HEALTHCARE
   DEVELOPMENT
SO JOURNAL OF IMAB
RI Peytchinski, Gospodin/K-8053-2017
OI Peytchinski, Gospodin/0000-0002-8699-1241
SN 1312-773X
PD APR-JUN
PY 2017
VL 23
IS 2
BP 1598
EP 1602
DI 10.5272/jimab.2017232.1598
UT WOS:000423907600018
ER

PT J
AU Murphy, JW
   Franz, BA
AF Murphy, John W.
   Franz, Berkeley A.
TI Narrative medicine in a hectic schedule
SO MEDICINE HEALTH CARE AND PHILOSOPHY
SN 1386-7423
EI 1572-8633
PD DEC
PY 2016
VL 19
IS 4
BP 545
EP 551
DI 10.1007/s11019-016-9718-1
UT WOS:000387330000006
PM 27576519
ER

PT J
AU Guo, FY
   Cao, EB
AF Guo, Feiyu
   Cao, Erbao
TI Does Reference Dependence Impact Intervention Mechanisms in Vaccine
   Markets?
SO SUSTAINABILITY
EI 2071-1050
PD AUG
PY 2020
VL 12
IS 16
AR 6371
DI 10.3390/su12166371
UT WOS:000578987200001
ER

PT J
AU Charlesworth, KE
   Jamieson, M
AF Charlesworth, Kate E.
   Jamieson, Maggie
TI Healthcare in a carbon-constrained world
SO AUSTRALIAN HEALTH REVIEW
SN 0156-5788
EI 1449-8944
PY 2019
VL 43
IS 3
BP 241
EP 245
DI 10.1071/AH17184
UT WOS:000478072900001
PM 29731002
ER

PT J
AU Hollands, M
   Hisham, AN
   Kong, J
   Moss, D
   Pusponegro, A
   Wora-Urai, N
   Soe, ZW
AF Hollands, Michael
   Hisham, Abdullah Noor
   Kong, James
   Moss, Daliah
   Pusponegro, Aryono
   Wora-Urai, Nopadol
   Soe, Zaw Wai
TI RACS and its Fellows: a contribution to sustainable healthcare
   improvement in South East Asia
SO ANZ JOURNAL OF SURGERY
OI Abdullah, Hisham/0000-0002-4022-1102
SN 1445-1433
EI 1445-2197
PD MAR
PY 2021
VL 91
IS 3
BP 245
EP 248
DI 10.1111/ans.16534
EA FEB 2021
UT WOS:000617414100001
PM 33580574
ER

PT J
AU Chibas Ortiz, F
   Machado Mazzetti, B
   Bonilla Del Rio, M
   Aguaded, I
AF Chibas Ortiz, Felipe
   Machado Mazzetti, Barbara
   Bonilla Del Rio, Monica
   Aguaded, Ignacio
TI From Smart, Sustainable and Healthy Cities to MIL Cities (Media
   Information Literacy): Rankings and UN 2030 Agenda
SO CHASQUI-REVISTA LATINOAMERICANA DE COMUNICACION
SN 1390-1079
EI 1390-924X
PD APR-JUL
PY 2022
IS 149
BP 147
EP 162
UT WOS:000865966300011
ER

PT J
AU Lee, SA
   Bates, OB
   Perez, EC
   Swift, CP
   Stanistreet, D
AF Lee, Sadhbh A.
   Bates, Oisin Brady
   Perez, Esmeralda Cecilie
   Swift, Callum P.
   Stanistreet, Debbi
TI INTEGRATING PLANETARY HEALTH INTO THE MEDICAL CURRICULUM
SO POLICY & PRACTICE-A DEVELOPMENT EDUCATION REVIEW
SN 1748-135X
EI 2053-4272
PD SPR
PY 2022
IS 34
BP 7
EP 34
UT WOS:000819890900002
ER

PT J
AU Ting, J
AF Ting, Joseph
TI Ecologically enhanced healthcare at the Mater hospitals: the
   intersection between sustainable delivery, Pope Francis' care of the
   common home and indigenous land care in an era of climate challenges
SO INTERNAL MEDICINE JOURNAL
RI TING, JOSEPH/A-7779-2012
OI TING, JOSEPH/0000-0002-7807-9543
SN 1444-0903
EI 1445-5994
PD OCT
PY 2020
VL 50
IS 10
BP 1286
EP 1288
DI 10.1111/imj.15021
UT WOS:000586348000019
PM 33111405
ER

PT J
AU Rodrigues, CM
   Geise, L
   Gazeta, GS
   De Oliveira, SV
AF Rodrigues, Claudio Manuel
   Geise, Lena
   Gazeta, Gilberto Salles
   De Oliveira, Stefan Vilges
TI Not So Special Health: Rewriting the Discourses on the (Re-) Emergence
   of Zoonoses
SO REVISTA DE SALUD AMBIENTAL
RI RODRIGUES, CLAUDIO MANUEL/AAD-8629-2022
OI RODRIGUES, CLAUDIO MANUEL/0000-0003-1034-6067
SN 1577-9572
EI 1697-2791
PY 2021
VL 21
IS 2
BP 170
EP 180
UT WOS:000732977700011
ER

PT J
AU Becker, G
   Ryan-Fogarty, Y
AF Becker, Genevieve
   Ryan-Fogarty, Yvonne
TI Reliance on Pumped Mother's Milk Has an Environmental Impact
SO CHILDREN-BASEL
RI Ryan-Fogarty, Yvonne/B-1277-2017; Becker, Genevieve Ellen/Z-1213-2019
OI Ryan-Fogarty, Yvonne/0000-0001-9968-5051; Becker, Genevieve
   Ellen/0000-0002-7200-3169
EI 2227-9067
PD SEP
PY 2016
VL 3
IS 3
AR 14
DI 10.3390/children3030014
UT WOS:000388118100004
PM 27626456
ER

PT J
AU Gear, C
   Eppel, E
   Koziol-Mclain, J
AF Gear, Claire
   Eppel, Elizabeth
   Koziol-Mclain, Jane
TI Utilizing complexity theory to explore sustainable responses to intimate
   partner violence in health care
SO PUBLIC MANAGEMENT REVIEW
RI Eppel, Elizabeth/N-3339-2016
OI Eppel, Elizabeth/0000-0001-5331-2911
SN 1471-9037
EI 1471-9045
PY 2018
VL 20
IS 7
SI SI
BP 1052
EP 1067
DI 10.1080/14719037.2017.1364407
UT WOS:000431599500007
ER

PT J
AU Cho, M
   Marchand, M
   Vega, E
   Holder, R
   Luciani, S
   Constansia-Kook, J
   Moya, J
AF Cho, Malhi
   Marchand, Melissa
   Vega, Enrique
   Holder, Reynaldo
   Luciani, Silvana
   Constansia-Kook, Jeanine
   Moya, Jose
TI Health systems strengthening for noncommunicable disease control and
   healthy aging: integrated actions in Aruba and Curacao
SO REVISTA PANAMERICANA DE SALUD PUBLICA-PAN AMERICAN JOURNAL OF PUBLIC
   HEALTH
SN 1020-4989
PY 2019
VL 43
AR e55
DI 10.26633/RPSP.2019.55
UT WOS:000515373800002
PM 31171925
ER

PT J
AU Sijm-Eeken, ME
   Arkenaar, W
   Jaspers, MW
   Peute, LW
AF Sijm-Eeken, Marieke E.
   Arkenaar, Welmoed
   Jaspers, Monique W.
   Peute, Linda W.
TI Medical informatics and climate change: a framework for modeling green
   healthcare solutions
SO JOURNAL OF THE AMERICAN MEDICAL INFORMATICS ASSOCIATION
SN 1067-5027
EI 1527-974X
PD NOV 14
PY 2022
VL 29
IS 12
BP 2083
EP 2088
DI 10.1093/jamia/ocac182
EA OCT 2022
UT WOS:000870323200001
PM 36219786
ER

PT J
AU Patrick, J
   Nelson, K
   Lane, D
AF Patrick, J.
   Nelson, K.
   Lane, D.
TI A simulation model for capacity planning in community care
SO JOURNAL OF SIMULATION
RI Patrick, Jonathan/AAF-6925-2020
SN 1747-7778
EI 1747-7786
PD MAY
PY 2015
VL 9
IS 2
SI SI
BP 111
EP 120
DI 10.1057/jos.2014.23
UT WOS:000354506000004
ER

PT J
AU Jackson, LA
   Barber, DS
AF Jackson, Leonard A.
   Barber, Diana S.
TI Ethical and sustainable healthcare tourism development: A primer
SO TOURISM AND HOSPITALITY RESEARCH
SN 1467-3584
EI 1742-9692
PD JAN
PY 2015
VL 15
IS 1
BP 19
EP 26
DI 10.1177/1467358414553868
UT WOS:000355856800002
ER

PT J
AU Gear, C
   Eppel, E
   Koziol-Mclain, J
AF Gear, Claire
   Eppel, Elizabeth
   Koziol-Mclain, Jane
TI Advancing Complexity Theory as a Qualitative Research Methodology
SO INTERNATIONAL JOURNAL OF QUALITATIVE METHODS
RI Eppel, Elizabeth/N-3339-2016
OI Eppel, Elizabeth/0000-0001-5331-2911; Koziol-McLain,
   Jane/0000-0003-3453-023X; Gear, Claire/0000-0002-1310-0188
SN 1609-4069
PD JUN 18
PY 2018
VL 17
IS 1
AR 1609406918782557
DI 10.1177/1609406918782557
UT WOS:000435984600001
ER

PT J
AU Zhao, SW
   Guo, CC
   Kumarasena, A
   Omenetto, FG
   Kaplan, DL
AF Zhao, Siwei
   Guo, Chengchen
   Kumarasena, Allison
   Omenetto, Fiorenzo G.
   Kaplan, David L.
TI 3D Printing of Functional Microalgal Silk Structures for Environmental
   Applications
SO ACS BIOMATERIALS SCIENCE & ENGINEERING
RI Guo, Chengchen/K-7408-2018
OI Guo, Chengchen/0000-0001-9253-3469
SN 2373-9878
PD SEP
PY 2019
VL 5
IS 9
BP 4808
EP 4816
DI 10.1021/acsbiomaterials.9b00554
UT WOS:000485210900060
PM 33448823
ER

PT J
AU Bal, R
   Wallenbura, I
AF Bal, Roland
   Wallenbura, Iris
TI Linking Costs and Quality in Healthcare: Towards Sustainable HealthCare
   Systems; Comment on "Hospitals Bending the Cost Curve With Increased
   Quality: A Scoping Review Into Integrated Hospital Strategies
SO INTERNATIONAL JOURNAL OF HEALTH POLICY AND MANAGEMENT
OI Bal, Roland/0000-0001-7202-5053
EI 2322-5939
DI 10.34172/ijhpm.2022.7461
EA JUL 2022
UT WOS:000829335500001
PM 35964164
ER

PT J
AU Spooner, R
   Williams, AG
   Roome, C
AF Spooner, Rosie
   Glover Williams, Alessandra
   Roome, Claire
TI Improving the environmental sustainability of paediatric care
SO ARCHIVES OF DISEASE IN CHILDHOOD-EDUCATION AND PRACTICE EDITION
OI Glover Williams, Alessandra/0000-0002-0172-5076
SN 1743-0585
EI 1743-0593
DI 10.1136/archdischild-2021-322933
EA JUL 2022
UT WOS:000823542400001
PM 35803700
ER

PT J
AU McClean, J
   Trigger, K
AF McClean, Jessica
   Trigger, Kellie
TI Not just tea and biscuits; the Gold Coast Primary Health Network process
   of designing, implementing and operating a Community Advisory Council
SO AUSTRALIAN JOURNAL OF PRIMARY HEALTH
SN 1448-7527
EI 1836-7399
PY 2017
VL 23
IS 6
BP 504
EP 508
DI 10.1071/PY16157
UT WOS:000416985300003
PM 28923164
ER

PT J
AU O'Meara, L
   Turner, C
   Coitinho, DC
   Oenema, S
AF O'Meara, Lydia
   Turner, Christopher
   Coitinho, Denise Costa
   Oenema, Stineke
TI Consumer experiences of food environments during the Covid-19 pandemic:
   Global insights from a rapid online survey of individuals from 119
   countries
SO GLOBAL FOOD SECURITY-AGRICULTURE POLICY ECONOMICS AND ENVIRONMENT
OI Turner, Christopher/0000-0002-8091-1108; O'Meara,
   Lydia/0000-0002-0670-5322; Oenema, Stineke/0000-0002-0914-5148
SN 2211-9124
PD MAR
PY 2022
VL 32
AR 100594
DI 10.1016/j.gfs.2021.100594
EA NOV 2021
UT WOS:000752611500005
PM 34812406
ER

PT J
AU Carag, JH
   Lesorogol, CK
   Iannotti, LL
AF Carag, J. H.
   Lesorogol, C. K.
   Iannotti, L. L.
TI Global nutrition security: the role of Veterinary Services
SO REVUE SCIENTIFIQUE ET TECHNIQUE-OFFICE INTERNATIONAL DES EPIZOOTIES
SN 0253-1933
EI 1608-0637
PD AUG
PY 2021
VL 40
IS 2
BP 523
EP 532
DI 10.20506/rst.40.2.3242
UT WOS:000707067100014
PM 34542098
ER

PT J
AU Ghersin, ZJ
   Flaherty, MR
   Yager, P
   Cummings, BM
AF Ghersin, Zelda J.
   Flaherty, Michael R.
   Yager, Phoebe
   Cummings, Brian M.
TI Going green: decreasing medical waste in a paediatric intensive care
   unit in the United States
SO NEW BIOETHICS-A MULTIDISCIPLINARY JOURNAL OF BIOTECHNOLOGY AND THE BODY
OI Cummings, Brian/0000-0002-7701-9354
SN 2050-2877
EI 2050-2885
PD APR 2
PY 2020
VL 26
IS 2
SI SI
BP 98
EP 110
DI 10.1080/20502877.2020.1767916
UT WOS:000552119200004
PM 32597343
ER

PT S
AU Halfmann, SSG
   Mahlmann, L
   Leyens, L
   Reumann, M
   Brand, A
AF Halfmann, Sebastian Schee Genannt
   Mahlmann, Laura
   Leyens, Lada
   Reumann, Matthias
   Brand, Angela
BE DeLaPaz, MP
   Taruscio, D
   Groft, SC
TI Personalized Medicine: What's in it for Rare Diseases?
SO RARE DISEASES EPIDEMIOLOGY: UPDATE AND OVERVIEW, 2ND EDITION
SE Advances in Experimental Medicine and Biology
SN 0065-2598
EI 2214-8019
BN 978-3-319-67144-4; 978-3-319-67142-0
PY 2017
VL 1031
BP 387
EP 404
DI 10.1007/978-3-319-67144-4_22
D2 10.1007/978-3-319-67144-4
UT WOS:000443800300023
PM 29214584
ER

PT J
AU Autio, M
   Collins, R
   Wahlen, S
   Anttila, M
AF Autio, Minna
   Collins, Rebecca
   Wahlen, Stefan
   Anttila, Marika
TI Consuming nostalgia? The appreciation of authenticity in local food
   production
SO INTERNATIONAL JOURNAL OF CONSUMER STUDIES
RI Wahlen, Stefan/A-2241-2015
OI Wahlen, Stefan/0000-0003-4564-9412; Autio, Minna/0000-0003-4665-2357
SN 1470-6423
EI 1470-6431
PD SEP
PY 2013
VL 37
IS 5
BP 564
EP 568
DI 10.1111/ijcs.12029
UT WOS:000322709000012
ER

PT J
AU Magni, P
   Bier, DM
   Pecorelli, S
   Agostoni, C
   Astrup, A
   Brighenti, F
   Cook, R
   Folco, E
   Fontana, L
   Gibson, RA
   Guerra, R
   Guyatt, GH
   Ioannidis, JPA
   Jackson, AS
   Klurfeld, DM
   Makrides, M
   Mathioudakis, B
   Monaco, A
   Patel, CJ
   Racagni, G
   Schunemann, HJ
   Shamir, R
   Zmora, N
   Peracino, A
AF Magni, Paolo
   Bier, Dennis M.
   Pecorelli, Sergio
   Agostoni, Carlo
   Astrup, Arne
   Brighenti, Furio
   Cook, Robert
   Folco, Emanuela
   Fontana, Luigi
   Gibson, Robert A.
   Guerra, Ranieri
   Guyatt, Gordon H.
   Ioannidis, John P. A.
   Jackson, Ann S.
   Klurfeld, David M.
   Makrides, Maria
   Mathioudakis, Basil
   Monaco, Alessandro
   Patel, Chirag J.
   Racagni, Giorgio
   Schunemann, Holger J.
   Shamir, Raanan
   Zmora, Niv
   Peracino, Andrea
TI Perspective: Improving Nutritional Guidelines for Sustainable Health
   Policies: Current Status and Perspectives
SO ADVANCES IN NUTRITION
RI brighenti, furio/T-4444-2019; Ioannidis, John P. A./G-9836-2011; Magni,
   Paolo/AAC-2918-2019; Klurfeld, David/AAE-2906-2021; brighenti,
   furio/E-4174-2010; Racagni, Giorgio A./B-5826-2011; Monaco,
   Alessandro/ABH-3887-2020; Astrup, Arne/B-1407-2015
OI brighenti, furio/0000-0001-8441-4611; Klurfeld,
   David/0000-0001-7093-3998; brighenti, furio/0000-0001-8441-4611; Monaco,
   Alessandro/0000-0002-9941-7003; Ioannidis, John P./0000-0003-3118-6859;
   MAGNI, PAOLO/0000-0002-2254-8881; Cook, Robert/0000-0002-2210-3989;
   Schunemann, Holger/0000-0003-3211-8479; Astrup,
   Arne/0000-0001-8968-8996; Fontana, Luigi/0000-0001-8500-5537
SN 2161-8313
EI 2156-5376
PD JUL
PY 2017
VL 8
IS 4
BP 532
EP 545
DI 10.3945/an.116.014738
UT WOS:000406567000002
PM 28710141
ER

PT J
AU Branger, J
   Pang, ZB
AF Branger, Jakob
   Pang, Zhibo
TI From automated home to sustainable, healthy and manufacturing home: a
   new story enabled by the Internet- of- Things and Industry 4.0
SO JOURNAL OF MANAGEMENT ANALYTICS
RI Pang, Zhibo/T-5826-2019
SN 2327-0012
EI 2327-0039
PY 2015
VL 2
IS 4
BP 314
EP 332
DI 10.1080/23270012.2015.1115379
UT WOS:000409808600004
ER

PT J
AU Ferreira, HP
AF Ferreira, Helena Pinto
TI Medical acupuncture What about the future?
SO ACUPUNCTURE AND RELATED THERAPIES
SN 2211-7660
PD MAY
PY 2014
VL 2
IS 2
BP 43
EP 44
DI 10.1016/j.arthe.2014.03.001
UT WOS:000218941700004
ER

PT J
AU Drost, JM
   Lucas, PH
   Patchett, DC
   Hatley, MR
   Johnson, DC
   Scales, R
AF Drost, Jennifer M.
   Lucas, Pauline H.
   Patchett, David C.
   Hatley, Melissa R.
   Johnson, Daniel C.
   Scales, Robert
TI Introducing Lifestyle Medicine Within the Mayo Clinic Alix School of
   Medicine in Arizona
SO AMERICAN JOURNAL OF LIFESTYLE MEDICINE
OI Drost, Jennifer/0000-0002-7244-2372
SN 1559-8276
EI 1559-8284
PD NOV
PY 2021
VL 15
IS 6
BP 612
EP 618
AR 15598276211007824
DI 10.1177/15598276211007824
EA APR 2021
UT WOS:000643449900001
PM 34916881
ER

PT J
AU Kalsi, MS
   Foo, CT
   Farzanehfar, P
   Ayoub, S
   Tacey, M
   Pearson, K
AF Kalsi, Mandeep S.
   Foo, Chuan Tai
   Farzanehfar, Parisa
   Ayoub, Sandy
   Tacey, Mark
   Pearson, Kristen
TI Interventions to support Choosing Wisely for coagulation studies in the
   emergency department
SO EMERGENCY MEDICINE AUSTRALASIA
OI Kalsi, Mandeep Singh/0000-0003-3320-6980
SN 1742-6731
EI 1742-6723
PD DEC
PY 2020
VL 32
IS 6
BP 1071
EP 1073
DI 10.1111/1742-6723.13632
EA SEP 2020
UT WOS:000569256600001
PM 32935437
ER

PT J
AU O'Brien, L
   Ambrose-Oji, B
   Wheeler, B
AF O'Brien, Liz
   Ambrose-Oji, Bianca
   Wheeler, Benedict
TI Mental health and wellbeing: The contribution of trees and forests to
   diverse populations in Britain
SO SANTE PUBLIQUE
RI O'Brien, Liz/AEO-7315-2022; Wheeler, Benedict/G-1711-2012
OI Wheeler, Benedict/0000-0001-9404-5936; O'Brien, Liz/0000-0001-7976-9987
SN 0995-3914
EI 2104-3841
PY 2019
VL 31
SU 1
BP 163
EP 171
DI 10.3917/spub.190.0163
UT WOS:000478572900017
PM 31210477
ER

PT S
AU Panter-Brick, C
AF Panter-Brick, Catherine
BE Brenneis, D
   Strier, KB
TI Health, Risk, and Resilience: Interdisciplinary Concepts and
   Applications
SO ANNUAL REVIEW OF ANTHROPOLOGY, VOL 43
SE Annual Review of Anthropology
SN 0084-6570
BN 978-0-8243-1943-4
PY 2014
VL 43
BP 431
EP 448
DI 10.1146/annurev-anthro-102313-025944
D2 10.1146/annurev-anthro-092412-155504
UT WOS:000348430900028
ER

PT J
AU Jogova, M
   Song, JES
   Campbell, AC
   Warbuton, D
   Warshawski, T
   Chanoine, JP
AF Jogova, Maria
   Song, Joshua Eun-Soo
   Campbell, Audrey Clare
   Warbuton, Darren
   Warshawski, Tom
   Chanoine, Jean-Pierre
TI Process Evaluation of the Living Green, Healthy and Thrifty (LiGHT)
   Web-Based Child Obesity Management Program: Combining Health Promotion
   with Ecology and Economy
SO CANADIAN JOURNAL OF DIABETES
RI Chanoine, Jean-Pierre/K-5026-2019
OI Chanoine, Jean-Pierre/0000-0002-5167-2064
SN 1499-2671
PD APR
PY 2013
VL 37
IS 2
BP 72
EP 81
DI 10.1016/j.jcjd.2013.03.359
UT WOS:000339416700003
PM 24070796
ER

PT J
AU Eugenio-Gozalbo, M
   Ramos-Truchero, G
   Suarez-Lopez, R
   Romanillos, MSA
   Rees, S
AF Eugenio-Gozalbo, Marcia
   Ramos-Truchero, Guadalupe
   Suarez-Lopez, Rafael
   Andaluz Romanillos, Maria Sagrario
   Rees, Susan
TI Introducing Food Sustainability in Formal Education: A Teaching-Learning
   Sequence Contextualized in the Garden for Secondary School Students
SO EDUCATION SCIENCES
RI ; Eugenio, Marcia/J-4441-2016; Ramos-Truchero, Guadalupe/G-8057-2017
OI Suarez-Lopez, Rafael/0000-0001-6487-2906; Eugenio,
   Marcia/0000-0002-7907-9780; Ramos-Truchero,
   Guadalupe/0000-0003-1292-6524
EI 2227-7102
PD MAR
PY 2022
VL 12
IS 3
AR 168
DI 10.3390/educsci12030168
UT WOS:000775390500001
ER

PT J
AU Kiani, MM
   Khanjankhani, K
   Takbiri, A
   Takian, A
AF Kiani, Mohammad Mehdi
   Khanjankhani, Khatere
   Takbiri, Afsaneh
   Takian, Amirhossein
TI Refugees and Sustainable Health Development in Iran
SO ARCHIVES OF IRANIAN MEDICINE
SN 1029-2977
EI 1735-3947
PD JAN
PY 2021
VL 24
IS 1
BP 27
EP 34
DI 10.34172/aim.2021.05
UT WOS:000617449000005
PM 33588565
ER

PT J
AU Wang, S
   Mimis, K
   Bocus, MZ
   Watkins, GT
   Coon, JP
AF Wang, Stephen
   Mimis, Konstantinos
   Bocus, Mohammud Z.
   Watkins, Gavin T.
   Coon, Justin P.
TI COGNITIVE ANTENNA SELECTION RELAY FOR GREEN HETEROGENEOUS HEALTHCARE
   NETWORKS
SO IEEE WIRELESS COMMUNICATIONS
OI Mimis, Konstantinos/0000-0002-9416-7623; Coon,
   Justin/0000-0002-9623-5087
SN 1536-1284
EI 1558-0687
PD OCT
PY 2013
VL 20
IS 5
BP 44
EP 52
DI 10.1109/MWC.2013.6664473
UT WOS:000327502000008
ER

PT J
AU Yurchak, PM
AF Yurchak, P. Michael
TI Walking the Talk: Teachers as Practitioners of Fitzmaurice Voicework
SO VOICE AND SPEECH REVIEW
SN 2326-8263
EI 2326-8271
PD MAY 4
PY 2019
VL 13
IS 2
BP 201
EP 214
DI 10.1080/23268263.2019.1560901
UT WOS:000665823700006
ER

PT J
AU Tepper, S
   Geva, D
   Shahar, DR
   Shepon, A
   Mendelsohn, O
   Golan, M
   Adler, D
   Golan, R
AF Tepper, Sigal
   Geva, Diklah
   Shahar, Danit R.
   Shepon, Alon
   Mendelsohn, Opher
   Golan, Moria
   Adler, Dorit
   Golan, Rachel
TI The SHED Index: a tool for assessing a Sustainable HEalthy Diet
SO EUROPEAN JOURNAL OF NUTRITION
OI Tepper, Sigal/0000-0003-3885-117X; Shepon, Alon/0000-0002-4345-8957
SN 1436-6207
EI 1436-6215
PD OCT
PY 2021
VL 60
IS 7
BP 3897
EP 3909
DI 10.1007/s00394-021-02554-8
EA APR 2021
UT WOS:000644738700001
PM 33904997
ER

PT J
AU Smith, JS
   Loder, RJ
   Xiquin, S
   Garcia, AA
AF Smith, Jeffrey S.
   Loder, Rachel J.
   Xiquin, Sonia
   Garcia, Ana Adela
TI How a Strong Sense of Community Led to Improvements in Rural Health
   Care: The Case of Patanatic, Guatemala
SO JOURNAL OF INTERNATIONAL DEVELOPMENT
SN 0954-1748
EI 1099-1328
PD MAY
PY 2016
VL 28
IS 4
BP 631
EP 639
DI 10.1002/jid.3122
UT WOS:000374698600011
ER

PT J
AU Sandbulte, J
   Tsai, CH
   Carroll, JM
AF Sandbulte, Jomara
   Tsai, Chun-Hua
   Carroll, John M.
TI Family's health: Opportunities for non-collocated intergenerational
   families collaboration on healthy living
SO INTERNATIONAL JOURNAL OF HUMAN-COMPUTER STUDIES
SN 1071-5819
EI 1095-9300
PD FEB
PY 2021
VL 146
AR 102559
DI 10.1016/j.ijhcs.2020.102559
UT WOS:000591230200007
ER

PT J
AU Bose, S
   Shen, BY
   Johnston, ML
AF Bose, Soumya
   Shen, Boyu
   Johnston, Matthew L.
TI A Batteryless Motion-Adaptive Heartbeat Detection System-on-Chip Powered
   by Human Body Heat
SO IEEE JOURNAL OF SOLID-STATE CIRCUITS
RI Bose, Soumya/AAW-9494-2020
OI Bose, Soumya/0000-0002-6704-9138; Shen, Boyu/0000-0001-8595-1072
SN 0018-9200
EI 1558-173X
PD NOV
PY 2020
VL 55
IS 11
BP 2902
EP 2913
DI 10.1109/JSSC.2020.3013789
UT WOS:000584274500006
PM 33311721
ER

PT J
AU Ferschl, S
   Allmeta, A
   Fleuren, T
   Weege, M
   Abu-Omar, K
   Gelius, P
AF Ferschl, Susanne
   Allmeta, Anila
   Fleuren, Tobias
   Weege, Mayra
   Abu-Omar, Karim
   Gelius, Peter
TI Role of "Scaling-up" in the promotion of physical activity Concepts,
   guidelines and practical tips for disseminating successful interventions
SO BEWEGUNGSTHERAPIE UND GESUNDHEITSSPORT
SN 1613-0863
EI 1613-3269
PD JUN
PY 2020
VL 36
IS 3
BP 119
EP 126
DI 10.1055/a-1153-5882
UT WOS:000542147200005
ER

PT J
AU Ingram, M
   Schachter, KA
   Sabo, SJ
   Reinschmidt, KM
   Gomez, S
   De Zapien, JG
   Carvajal, SC
AF Ingram, Maia
   Schachter, Ken A.
   Sabo, Samantha J.
   Reinschmidt, Kerstin M.
   Gomez, Sofia
   De Zapien, Jill Guernsey
   Carvajal, Scott C.
TI A Community Health Worker Intervention to Address the Social
   Determinants of Health Through Policy Change
SO JOURNAL OF PRIMARY PREVENTION
SN 0278-095X
EI 1573-6547
PD APR
PY 2014
VL 35
IS 2
BP 119
EP 123
DI 10.1007/s10935-013-0335-y
UT WOS:000331962500006
PM 24363179
ER

PT J
AU Chen, L
   Tang, HJ
   Guo, Y
AF Chen, Liang
   Tang, Hongjie
   Guo, Yu
TI Effect of Patient-Centered Communication on Physician-Patient Conflicts
   from the Physicians' Perspective: A Moderated Mediation Model
SO JOURNAL OF HEALTH COMMUNICATION
OI Chen, Liang/0000-0003-0968-2936; Guo, Yu/0000-0003-0091-6126; Tang,
   Hongjie/0000-0002-8798-7738
SN 1081-0730
EI 1087-0415
PD MAR 4
PY 2022
VL 27
IS 3
BP 164
EP 172
DI 10.1080/10810730.2022.2071505
EA MAY 2022
UT WOS:000796923800001
PM 35579286
ER

PT J
AU Meskin, LA
   Colvin, ML
   Hart, LM
AF Meskin, Leslie A.
   Colvin, Marianna L.
   Hart, Laura M.
TI A Pilot Trial of Confident Body, Confident Child in the United States
SO FAMILIES IN SOCIETY-THE JOURNAL OF CONTEMPORARY SOCIAL SERVICES
OI Meskin, Leslie/0000-0002-3003-8777
SN 1044-3894
EI 1945-1350
PD APR
PY 2021
VL 102
IS 2
BP 194
EP 211
DI 10.1177/1044389420947227
UT WOS:000651500900006
ER

PT J
AU Lyles, E
   Hanquart, B
   Chlela, L
   Woodman, M
   Fouad, FM
   Sibai, A
   Doocy, S
AF Lyles, Emily
   Hanquart, Baptiste
   Chlela, Lara
   Woodman, Michael
   Fouad, Fouad M.
   Sibai, Abla
   Doocy, Shannon
CA LHAS Study Team
TI Health Service Access and Utilization among Syrian Refugees and Affected
   Host Communities in Lebanon
SO JOURNAL OF REFUGEE STUDIES
OI Sibai, Abla/0000-0002-1851-5606
SN 0951-6328
EI 1471-6925
PD MAR
PY 2018
VL 31
IS 1
BP 104
EP 130
DI 10.1093/jrs/fex014
UT WOS:000427016300006
ER

PT J
AU Cantarero-Prieto, D
   Pascual-Saez, M
   Gonzalez-Prieto, N
AF Cantarero-Prieto, David
   Pascual-Saez, Marta
   Gonzalez-Prieto, Noelia
TI Effect of having private health insurance on the use of health care
   services: the case of Spain
SO BMC HEALTH SERVICES RESEARCH
SN 1472-6963
PD NOV 13
PY 2017
VL 17
AR 716
DI 10.1186/s12913-017-2667-4
UT WOS:000414920200002
PM 29132423
ER

PT J
AU Lee, D
   Wyss, L
   Wirick, S
AF Lee, Debra
   Wyss, Lora
   Wirick, Stephen
TI Creative Learning and Teaching Activities in a School-Based Program
   Promoting Adolescent Health
SO JOURNAL OF NURSING EDUCATION
SN 0148-4834
EI 1938-2421
PD AUG
PY 2019
VL 58
IS 8
BP 485
EP 487
DI 10.3928/01484834-20190719-09
UT WOS:000478694200009
PM 31373671
ER

PT J
AU Pearson, SD
   Ollendorf, DA
   Chapman, RH
AF Pearson, Steven D.
   Ollendorf, Daniel A.
   Chapman, Richard H.
TI New Cost-Effectiveness Methods to Determine Value-Based Prices for
   Potential Cures: What Are the Options?
SO VALUE IN HEALTH
SN 1098-3015
EI 1524-4733
PD JUN
PY 2019
VL 22
IS 6
BP 656
EP 660
DI 10.1016/j.jval.2019.01.012
UT WOS:000470966200006
PM 31198182
ER

PT J
AU Carter, P
   Martin, G
AF Carter, Pam
   Martin, Graham
TI Engagement of patients and the public in NHS sustainability and
   transformation: An ethnographic study
SO CRITICAL SOCIAL POLICY
SN 0261-0183
EI 1461-703X
PD NOV
PY 2018
VL 38
IS 4
BP 707
EP 727
DI 10.1177/0261018317749387
UT WOS:000443957700005
ER

PT J
AU Schleiss, AJ
   Franca, MJ
   Juez, C
   De Cesare, G
AF Schleiss, Anton J.
   Franca, Mario J.
   Juez, Carmelo
   De Cesare, Giovanni
TI Reservoir sedimentation
SO JOURNAL OF HYDRAULIC RESEARCH
RI Archambeau, Pierre/B-8917-2009; Juez, Carmelo/AAH-1176-2019
OI Archambeau, Pierre/0000-0001-7712-3453; Juez,
   Carmelo/0000-0002-2985-1023; De Cesare, Giovanni/0000-0002-1117-3180;
   Schleiss, Anton J./0000-0003-1559-5740
SN 0022-1686
EI 1814-2079
PY 2016
VL 54
IS 6
BP 595
EP 614
DI 10.1080/00221686.2016.1225320
UT WOS:000386438300001
ER

PT J
AU Saiso, SG
   Marti, MC
   Medina, FM
   Pascha, VM
   Nelson, J
   Tejerina, L
   Bagolle, A
   D'Agostino, M
AF Saiso, Sebastian Garcia
   Marti, Myrna C.
   Medina, Felipe Mejia
   Pascha, Victoria Malek
   Nelson, Jennifer
   Tejerina, Luis
   Bagolle, Alexander
   D'Agostino, Marcelo
TI Digital Transformation for More Equitable and Sustainable Public Health
   in the Age of Digital Interdependence
SO AMERICAN JOURNAL OF PUBLIC HEALTH
OI Marti, Myrna/0000-0002-7228-6795
SN 0090-0036
EI 1541-0048
PD AUG
PY 2022
VL 112
SU 6
BP S621
EP S624
DI 10.2105/AJPH.2022.306749
UT WOS:000843311300016
PM 35977328
ER

PT J
AU Brooks, E
   Geyer, R
AF Brooks, Eleanor
   Geyer, Robert
TI Whatever happened to the Norwegian Medical Need Clause? Lessons for
   current debates in EU pharmaceutical regulation
SO SOCIOLOGY OF HEALTH & ILLNESS
RI Brooks, Eleanor/AGW-9522-2022
OI Geyer, Robert Ralph/0000-0003-2943-813X
SN 0141-9889
EI 1467-9566
PD MAY
PY 2016
VL 38
IS 4
BP 576
EP 591
DI 10.1111/1467-9566.12379
UT WOS:000379878100004
PM 26564268
ER

PT J
AU Garcia, AP
   Minkler, M
   Cardenas, Z
   Grills, C
   Porter, C
AF Garcia, Analilia P.
   Minkler, Meredith
   Cardenas, Zelenne
   Grills, Cheryl
   Porter, Charles
TI Engaging Homeless Youth in Community-Based Participatory Research: A
   Case Study From Skid Row, Los Angeles
SO HEALTH PROMOTION PRACTICE
SN 1524-8399
EI 1552-6372
PD JAN
PY 2014
VL 15
IS 1
BP 18
EP 27
DI 10.1177/1524839912472904
UT WOS:000213325100003
PM 23384969
ER

PT J
AU True, A
   Janamian, T
   Dawda, P
   Johnson, T
   Smith, G
AF True, Angelene
   Janamian, Tina
   Dawda, Paresh
   Johnson, Tracey
   Smith, Gary
TI Lessons from the implementation of the Health Care Homes program
SO MEDICAL JOURNAL OF AUSTRALIA
RI Dawda, Paresh/I-6947-2015
OI Dawda, Paresh/0000-0003-2727-8320
SN 0025-729X
EI 1326-5377
PD JUN 6
PY 2022
VL 216
SU 10
BP S19
EP S21
DI 10.5694/mja2.51537
UT WOS:000805997700006
PM 35665933
ER

PT J
AU McLean, M
   Phelps, C
   Smith, J
   Maheshwari, N
   Veer, V
   Bushell, D
   Matthews, R
   Craig, B
   Moro, C
AF McLean, Michelle
   Phelps, Charlotte
   Smith, Jessica
   Maheshwari, Neelam
   Veer, Vineesha
   Bushell, Dayna
   Matthews, Richard
   Craig, Belinda
   Moro, Christian
TI An authentic learner-centered planetary health assignment: A five-year
   evaluation of student choices to address Sustainable Development Goal 13
   (Climate Action)
SO FRONTIERS IN PUBLIC HEALTH
RI ; McLean, Michelle/A-6044-2010
OI Moro, Christian/0000-0003-2190-8301; Veer, Vineesha/0000-0002-0933-1952;
   Phelps, Charlotte/0000-0002-4217-0214; McLean,
   Michelle/0000-0002-9912-2483
EI 2296-2565
PD NOV 3
PY 2022
VL 10
AR 1049932
DI 10.3389/fpubh.2022.1049932
UT WOS:000888278600001
PM 36408043
ER

PT J
AU Ge, LZ
   Zhang, XY
   Huang, YY
   Xu, TK
   Zhao, QR
   Zhu, TT
   Pan, JY
   Chen, C
AF Ge, Lizheng
   Zhang, Xiangyang
   Huang, Yunyun
   Xu, Tingke
   Zhao, Qianru
   Zhu, Tingting
   Pan, Jingye
   Chen, Chun
TI Can a multitiered copayment system affect people's healthcare-seeking
   behavior? A case study of Wenzhou, China
SO BMC HEALTH SERVICES RESEARCH
EI 1472-6963
PD MAY 12
PY 2022
VL 22
IS 1
AR 630
DI 10.1186/s12913-022-08031-0
UT WOS:000793832400002
PM 35545782
ER

PT J
AU Roa, LM
   Reina-Tosina, J
AF Roa, Laura M.
   Reina-Tosina, Javier
TI Design implications of e-Health systems for a sustainable growth
SO HEALTH AND TECHNOLOGY
RI Reina-Tosina, Javier/E-2309-2014; Reina-Tosina, Javier/AAH-5184-2020
OI Reina-Tosina, Javier/0000-0002-6853-4899; Reina-Tosina,
   Javier/0000-0002-6853-4899
SN 2190-7188
EI 2190-7196
PD JUN
PY 2016
VL 6
IS 1
SI SI
BP 7
EP 9
DI 10.1007/s12553-016-0124-8
UT WOS:000381469500003
ER

PT J
AU Rutberg, S
   Nyberg, L
   Castelli, D
   Lindqvist, AK
AF Rutberg, Stina
   Nyberg, Lars
   Castelli, Darla
   Lindqvist, Anna-Karin
TI Grit as Perseverance in Physical Activity Participation
SO INTERNATIONAL JOURNAL OF ENVIRONMENTAL RESEARCH AND PUBLIC HEALTH
OI Lindqvist, Anna-Karin/0000-0003-3145-7698; Rutberg,
   Stina/0000-0001-9376-6053
EI 1660-4601
PD FEB 1
PY 2020
VL 17
IS 3
AR 807
DI 10.3390/ijerph17030807
UT WOS:000517783300132
PM 32012973
ER

PT J
AU Michalowsky, B
   Wubbeler, M
   Thyrian, JR
   Holle, B
   Graske, J
   Schafer-Walkmann, S
   Flessa, S
   Hoffmann, W
AF Michalowsky, B.
   Wuebbeler, M.
   Thyrian, J. R.
   Holle, B.
   Graeske, J.
   Schaefer-Walkmann, S.
   Flessa, S.
   Hoffmann, W.
TI Financing Regional Dementia Networks in Germany: Determinants of
   Sustainable Healthcare Networks
SO GESUNDHEITSWESEN
RI Flessa, Steffen/AEO-9609-2022; Thyrian, Jochen René/AAP-8228-2020
OI Michalowsky, Bernhard/0000-0002-3425-0089; Thyrian, Jochen
   Rene/0000-0001-6889-693X
SN 0941-3790
EI 1439-4421
PD DEC
PY 2017
VL 79
IS 12
BP 1031
EP 1035
DI 10.1055/s-0042-102344
UT WOS:000418957000016
PM 27056708
ER

PT J
AU Vanderby, SA
   Carter, MW
   Noseworthy, T
   Marshall, DA
AF Vanderby, S. A.
   Carter, M. W.
   Noseworthy, T.
   Marshall, D. A.
TI Modelling the complete continuum of care using system dynamics: the case
   of osteoarthritis in Alberta
SO JOURNAL OF SIMULATION
RI Marshall, Deborah/J-7248-2015
OI Marshall, Deborah/0000-0002-8467-8008; Carter,
   Michael/0000-0001-8423-6747
SN 1747-7778
EI 1747-7786
PD MAY
PY 2015
VL 9
IS 2
SI SI
BP 156
EP 169
DI 10.1057/jos.2014.43
UT WOS:000354506000008
ER

PT J
AU Nichols, M
   Nemeth, LS
   Magwood, G
   Odulana, A
   Newman, S
AF Nichols, Michelle
   Nemeth, Lynne S.
   Magwood, Gayenell
   Odulana, Adebowale
   Newman, Susan
TI Exploring the Contextual Factors of Adolescent Obesity in an Underserved
   Population Through Photovoice
SO FAMILY & COMMUNITY HEALTH
RI Nemeth, Lynne Sheri/A-8082-2009; Nichols, Michelle/AAV-2740-2020
OI Nemeth, Lynne Sheri/0000-0001-8691-1400; Newman,
   Susan/0000-0002-1943-1199; Magwood, Gayenell/0000-0002-2451-4888;
   Nichols, Michelle/0000-0002-2078-9649
SN 0160-6379
EI 1550-5057
PD OCT-DEC
PY 2016
VL 39
IS 4
BP 301
EP 309
DI 10.1097/FCH.0000000000000118
UT WOS:000382253600010
PM 27536935
ER

PT J
AU Moro, C
   McLean, M
   Phelps, C
AF Moro, Christian
   McLean, Michelle
   Phelps, Charlotte
TI Embedding planetary health concepts in a pre-medical physiology subject
SO MEDICAL TEACHER
RI McLean, Michelle/A-6044-2010
OI McLean, Michelle/0000-0002-9912-2483; Phelps,
   Charlotte/0000-0002-4217-0214; Moro, Christian/0000-0003-2190-8301
SN 0142-159X
EI 1466-187X
DI 10.1080/0142159X.2022.2118041
EA SEP 2022
UT WOS:000850966000001
PM 36070483
ER

PT J
AU De la Cruz, YC
   Robinson, S
AF De la Cruz, Yuri Cuellar
   Robinson, Stephen
TI Answering the call to accessible quality health care for all using a new
   model of local community not-for-profit charity clinics: A return to
   Christ-centered care of the past
SO LINACRE QUARTERLY
SN 0024-3639
EI 2050-8549
PY 2017
VL 84
IS 1
BP 44
EP 56
DI 10.1080/00243639.2016.1274631
UT WOS:000396636900005
PM 28392598
ER

PT J
AU Shbool, MA
   Rossetti, MD
AF Shbool, Mohammad A.
   Rossetti, Manuel D.
TI Decision-Making Framework for Evaluating Physicians' Preference Items
   Using Multi-Objective Decision Analysis Principles
SO SUSTAINABILITY
RI Shbool, Mohammad A./AAQ-8236-2020
OI Shbool, Mohammad A./0000-0002-9413-7985
EI 2071-1050
PD AUG
PY 2020
VL 12
IS 16
AR 6415
DI 10.3390/su12166415
UT WOS:000578916600001
ER

PT J
AU Bauman, A
AF Bauman, Adrian
TI A personal reflection on co-creation in public health: a dream partly
   realised
SO PUBLIC HEALTH RESEARCH & PRACTICE
SN 2204-2091
PD JUN
PY 2022
VL 32
IS 2
AR e3222210
DI 10.17061/phrp3222210
UT WOS:000864704000001
PM 35702743
ER

PT J
AU Wireko-Gyebi, RS
   Asibey, MO
   Amponsah, O
   King, RS
   Braimah, I
   Darko, G
   Lykke, AM
AF Wireko-Gyebi, Rejoice Selorm
   Asibey, Michael Osei
   Amponsah, Owusu
   King, Rudith Sylvana
   Braimah, Imoro
   Darko, Godfred
   Lykke, Anne Mette
TI Perception of Small-Scale Miners on Interventions to Eradicate Illegal
   Small-Scale Mining in Ghana
SO SAGE OPEN
RI Wireko-Gyebi, Rejoice Selorm/AAU-2095-2021; Asibey, Michael
   Osei/P-2396-2016; Amponsah, Owusu/ABG-8313-2020; Lykke, Anne
   Mette/N-7051-2019
OI Wireko-Gyebi, Rejoice Selorm/0000-0003-4671-6015; Asibey, Michael
   Osei/0000-0002-5534-2695; Lykke, Anne Mette/0000-0002-4337-8607;
   Amponsah, Owusu/0000-0002-8131-1913
SN 2158-2440
PD OCT
PY 2020
VL 10
IS 4
AR 2158244020963668
DI 10.1177/2158244020963668
UT WOS:000581558300001
ER

PT J
AU Tang, V
   Lam, HY
   Wu, CH
   Ho, GTS
AF Tang, Valerie
   Lam, H. Y.
   Wu, C. H.
   Ho, G. T. S.
TI A Two-Echelon Responsive Health Analytic Model for Triggering Care Plan
   Revision in Geriatric Care Management
SO JOURNAL OF ORGANIZATIONAL AND END USER COMPUTING
RI WU, C.H./H-8815-2012
OI WU, C.H./0000-0003-1259-4048; Lam, H.Y./0000-0002-5858-1894
SN 1546-2234
EI 1546-5012
PY 2022
VL 34
IS 4
DI 10.4018/JOEUC.289224
UT WOS:000787796600006
ER

PT J
AU Mayer-Foulkes, D
   Servan-Mori, E
   Nigenda, G
AF Mayer-Foulkes, David
   Servan-Mori, Edson
   Nigenda, Gustavo
TI The Sustainable Development Goals and Technological Capacity
SO REVISTA PANAMERICANA DE SALUD PUBLICA-PAN AMERICAN JOURNAL OF PUBLIC
   HEALTH
SN 1020-4989
EI 1680-5348
PY 2021
VL 45
BP 1
EP 6
DI 10.26633/RPSP.2021.81
UT WOS:000693593900001
PM 34220993
ER

PT J
AU Oudbier, J
   Weiland, NS
   Boerboom, T
   Ravesloot, JH
   Peerdeman, S
   Suurmond, J
AF Oudbier, Janique
   Weiland, Nicolaas Sperna H.
   Boerboom, Tobias
   Ravesloot, Jan Hindrik
   Peerdeman, Saskia
   Suurmond, Jeanine
TI An evidence-based roadmap to integrate planetary health education into
   the medical curriculum
SO MEDICAL TEACHER
SN 0142-159X
EI 1466-187X
DI 10.1080/0142159X.2022.2137015
EA NOV 2022
UT WOS:000889088600001
PM 36395753
ER

PT J
AU Lyons, GJ
   Duggan, J
AF Lyons, G. J.
   Duggan, J.
TI System dynamics modelling to support policy analysis for sustainable
   health care
SO JOURNAL OF SIMULATION
SN 1747-7778
EI 1747-7786
PD MAY
PY 2015
VL 9
IS 2
SI SI
BP 129
EP 139
DI 10.1057/jos.2014.15
UT WOS:000354506000006
ER

PT J
AU Evans, AM
AF Evans, Angela Margaret
TI Sustainable healthcare - Time for 'Green Podiatry'
SO JOURNAL OF FOOT AND ANKLE RESEARCH
RI Evans, Angela Margaret/Q-1981-2018
OI Evans, Angela Margaret/0000-0002-5527-1161
EI 1757-1146
PD JUN 15
PY 2021
VL 14
IS 1
AR 45
DI 10.1186/s13047-021-00483-7
UT WOS:000661897000001
PM 34130735
ER

PT J
AU Das, J
   Ghosh, S
   Mukherjee, A
   Ghosh, SK
   Buyya, R
AF Das, Jaydeep
   Ghosh, Shreya
   Mukherjee, Anwesha
   Ghosh, Soumya K.
   Buyya, Rajkumar
TI RESCUE: Enabling green healthcare services using integrated
   IoT-edge-fog-cloud computing environments
SO SOFTWARE-PRACTICE & EXPERIENCE
RI ; Mukherjee, Anwesha/J-1409-2018; Buyya, Rajkumar/C-3424-2009
OI Ghosh, Shreya/0000-0002-6970-8889; Das, Jaydeep/0000-0002-7586-8205;
   Mukherjee, Anwesha/0000-0001-9110-8591; Buyya,
   Rajkumar/0000-0001-9754-6496
SN 0038-0644
EI 1097-024X
PD JUL
PY 2022
VL 52
IS 7
BP 1615
EP 1642
DI 10.1002/spe.3078
EA FEB 2022
UT WOS:000760729000001
ER

PT J
AU Timmer, AD
AF Timmer, Andria D.
TI Working with "Problem Populations": Participatory Interventions for the
   Roma in Hungary
SO HUMAN ORGANIZATION
SN 0018-7259
EI 1938-3525
PD WIN
PY 2013
VL 72
IS 4
BP 302
EP 311
DI 10.17730/humo.72.4.b5075672m7786779
UT WOS:000327143600004
ER

PT J
AU Chiang, HP
   Lai, CF
   Huang, YM
AF Chiang, Hua-Pei
   Lai, Chin-Feng
   Huang, Yueh-Min
TI A green cloud-assisted health monitoring service on wireless body area
   networks
SO INFORMATION SCIENCES
SN 0020-0255
EI 1872-6291
PD NOV 10
PY 2014
VL 284
SI SI
BP 118
EP 129
DI 10.1016/j.ins.2014.07.013
UT WOS:000341677100009
ER

PT J
AU Amalberti, R
   Nicklin, W
   Braithwaite, J
AF Amalberti, Rene
   Nicklin, Wendy
   Braithwaite, Jeffrey
TI Preparing national health systems to cope with the impending tsunami of
   ageing and its associated complexities: Towards more sustainable health
   care
SO INTERNATIONAL JOURNAL FOR QUALITY IN HEALTH CARE
RI Braithwaite, Jeffrey/AAN-1467-2020
OI Braithwaite, Jeffrey/0000-0003-0296-4957
SN 1353-4505
EI 1464-3677
PD JUN 1
PY 2016
VL 28
IS 3
BP 412
EP 414
DI 10.1093/intqhc/mzw021
UT WOS:000380250300023
PM 26980115
ER

PT J
AU Richie, C
AF Richie, Cristina
TI Environmental sustainability and the carbon emissions of pharmaceuticals
SO JOURNAL OF MEDICAL ETHICS
SN 0306-6800
EI 1473-4257
PD MAY
PY 2022
VL 48
IS 5
BP 334
EP 337
DI 10.1136/medethics-2020-106842
EA APR 2021
UT WOS:000728659600001
PM 33853877
ER

PT J
AU Chen, XH
   Lin, J
   Li, XH
   Ma, ZY
AF Chen, Xiaohong
   Lin, Jiong
   Li, Xihua
   Ma, Zhiyong
TI A novel framework for selecting sustainable healthcare waste treatment
   technologies under Z-number environment
SO JOURNAL OF THE OPERATIONAL RESEARCH SOCIETY
RI chen, xia/GXM-5435-2022; chen, xia/GYR-3948-2022; chen, xi/GXH-3653-2022
SN 0160-5682
EI 1476-9360
PD SEP 2
PY 2021
VL 72
IS 9
BP 2032
EP 2045
DI 10.1080/01605682.2020.1759382
EA JUN 2020
UT WOS:000547716900001
ER

PT J
AU Pantyley, V
   Lozynskyy, R
   Slyvka, R
AF Pantyley, Viktoriya
   Lozynskyy, Roman
   Slyvka, Roman
TI Twenty-five Years of Independent Ukraine: Is there a Way to Sustainable
   Healthy Development?
SO PROBLEMY EKOROZWOJU
RI Lozynskyy, Roman/M-5894-2018
OI Lozynskyy, Roman/0000-0001-5435-7636; Pantyley,
   Viktoriya/0000-0002-7340-292X
SN 1895-6912
PY 2017
VL 12
IS 2
BP 143
EP 160
UT WOS:000403525800015
ER

PT J
AU Vozikis, A
   Cooper, DN
   Mitropoulouc, C
   Kambouris, ME
   Brand, A
   Dolzan, V
   Fortina, P
   Innocenti, F
   Lee, MTM
   Leyens, L
   Macek, M
   Al-Mulla, F
   Prainsack, B
   Squassina, A
   Taruscio, D
   van Schaik, RH
   Vayena, E
   Williams, MS
   Patrinos, GP
AF Vozikis, Athanassios
   Cooper, David N.
   Mitropoulouc, Christina
   Kambouris, Manousos E.
   Brand, Angela
   Dolzan, Vita
   Fortina, Paolo
   Innocenti, Federico
   Lee, Ming Ta Michael
   Leyens, Lada
   Macek, Milan, Jr.
   Al-Mulla, Fahd
   Prainsack, Barbara
   Squassina, Alessio
   Taruscio, Domenica
   van Schaik, Ron H.
   Vayena, Effy
   Williams, Marc S.
   Patrinos, George P.
TI Test Pricing and Reimbursement in Gennomic Medicine: Towards a General
   Strategy
SO PUBLIC HEALTH GENOMICS
RI Cooper, David N/H-4384-2011; Prainsack, Barbara/AAF-5739-2021; Fortina,
   Paolo/ABE-8350-2020; Vayena, Effy/ABD-8272-2021; van Schaik, Ron
   H.N./G-6816-2013; Al-Mulla, Fahd/E-2068-2015; Vozikis,
   Athanassios/AAD-9308-2019; Kambouris, Manousos/AAM-1469-2020; Taruscio,
   Domenica/A-6646-2015
OI Cooper, David N/0000-0002-8943-8484; Prainsack,
   Barbara/0000-0002-6335-1532; Vayena, Effy/0000-0003-1303-5467; Al-Mulla,
   Fahd/0000-0001-5409-3829; Squassina, Alessio/0000-0001-7415-7607;
   Vozikis, Athanassios/0000-0002-8342-3839; Taruscio,
   Domenica/0000-0001-5403-233X; Fortina, Paolo/0000-0002-5898-2081
SN 1662-4246
EI 1662-8063
PY 2016
VL 19
IS 6
BP 352
EP 363
DI 10.1159/000449152
UT WOS:000392041600005
PM 27676083
ER

PT J
AU Jonas, P
   Savigne, EG
   Koster, M
   Choonara, I
AF Jonas, Paul
   Savigne, Eduardo Garbey
   Koster, Mark
   Choonara, Imti
TI Lessons from Building a Sustainable Healthcare Exchange between the
   Netherlands and Cuba
SO INTERNATIONAL JOURNAL OF ENVIRONMENTAL RESEARCH AND PUBLIC HEALTH
OI Choonara, Imti/0000-0002-3069-6323; Jonas, Paul/0000-0001-5794-350X
EI 1660-4601
PD SEP
PY 2022
VL 19
IS 18
AR 11742
DI 10.3390/ijerph191811742
UT WOS:000858176300001
PM 36142015
ER

PT J
AU Tao, YX
   Zhu, YM
   Passe, U
AF Tao, Yong X.
   Zhu, Yimin
   Passe, Ulrike
TI Modeling and data infrastructure for human-centric design and operation
   of sustainable, healthy buildings through a case study
SO BUILDING AND ENVIRONMENT
RI Passe, Ulrike/AAS-9917-2020
OI Passe, Ulrike/0000-0003-2242-3082
SN 0360-1323
EI 1873-684X
PD MAR
PY 2020
VL 170
AR 106518
DI 10.1016/j.buildenv.2019.106518
UT WOS:000519374700023
ER

PT J
AU Klink, A
   Schakel, HC
   Visser, S
   Jeurissen, P
AF Klink, Ab
   Schakel, H. Christiaan
   Visser, Sander
   Jeurissen, Patrick
TI The arduous quest for translating health care productivity gains into
   cost savings. Lessons from their evolution at economic scoring agencies
   in the Netherlands and the US
SO HEALTH POLICY
RI Jeurissen, Patrick/G-2840-2016
OI Klink, Abraham/0000-0003-3471-6456
SN 0168-8510
EI 1872-6054
PD JAN
PY 2017
VL 121
IS 1
BP 1
EP 8
DI 10.1016/j.healthpol.2016.11.003
UT WOS:000392785300001
PM 27899219
ER

PT J
AU Mina, DS
   Scheede-Bergdahl, C
   Gillis, C
   Carli, F
AF Mina, Daniel Santa
   Scheede-Bergdahl, Celena
   Gillis, Chelsia
   Carli, Francesco
TI Optimization of surgical outcomes with prehabilitation
SO APPLIED PHYSIOLOGY NUTRITION AND METABOLISM
OI Gillis, Chelsia/0000-0002-0615-5922; Santa Mina,
   Daniel/0000-0003-4361-1656
SN 1715-5312
EI 1715-5320
PD SEP
PY 2015
VL 40
IS 9
BP 966
EP 969
DI 10.1139/apnm-2015-0084
UT WOS:000360374300017
PM 26300015
ER

PT J
AU Voon, T
   Johnson, H
AF Voon, Tania
   Johnson, Hope
TI SUSTAINABLE HEALTHY FOOD CHOICES: DIETARY GUIDELINES AND INTERNATIONAL
   ECONOMIC LAW
SO QUT LAW REVIEW
OI Voon, Tania/0000-0001-7925-9389; Johnson, Hope/0000-0002-6590-5084
SN 2201-7275
PY 2018
VL 18
IS 1
BP 45
EP +
DI 10.5204/qutlr.v18i1.727
UT WOS:000456518500003
ER

PT J
AU Ucar, Z
   Akman, M
AF Ucar, Zeliba
   Akman, Mehmet
TI Increasing Mediterranean Diet Adaptation in adults decreases energy
   intake
SO PROGRESS IN NUTRITION
SN 1129-8723
PD MAR
PY 2021
VL 23
IS 1
AR e2021094
DI 10.23751/pn.v23i1.10891
UT WOS:000636784700006
ER

PT J
AU Faruk, N
   Surajudeen-Bakinde, NT
   Abdulkarim, A
   Oloyede, AA
   Olawoyin, L
   Bello, OW
   Popoola, SI
   Edoh, TOC
AF Faruk, Nasir
   Surajudeen-Bakinde, N. T.
   Abdulkarim, Abubakar
   Oloyede, Abdulkarim Ayopo
   Olawoyin, Lukman
   Bello, Olayiwola W.
   Popoola, Segun I.
   Edoh, Thierry O. C.
TI Rural Healthcare Delivery in Sub-Saharan Africa: An ICT-Driven Approach
SO INTERNATIONAL JOURNAL OF HEALTHCARE INFORMATION SYSTEMS AND INFORMATICS
RI Popoola, Segun I./U-8485-2019; Faruk, Nasir/AAZ-2231-2020; Dr. Edoh,
   Thierry Oscar/J-5824-2018
OI Popoola, Segun I./0000-0002-3941-5903; Dr. Edoh, Thierry
   Oscar/0000-0002-7390-3396
SN 1555-3396
EI 1555-340X
PD JUL-SEP
PY 2020
VL 15
IS 3
BP 1
EP 21
DI 10.4018/IJHISI.2020070101
UT WOS:000521648500001
ER

PT J
AU Lee, LS
   Lee, YF
   Wu, MJ
   Pan, YJ
AF Lee, Lung-Sheng
   Lee, Yi-Fang
   Wu, Ming-Jivan
   Pan, Ying-Ju
TI A study of energy literacy among nursing students to examine
   implications on energy conservation efforts in Taiwan
SO ENERGY POLICY
SN 0301-4215
EI 1873-6777
PD DEC
PY 2019
VL 135
AR 111005
DI 10.1016/j.enpol.2019.111005
UT WOS:000506465400010
ER

PT J
AU Quaglio, G
   Goerens, C
   Putoto, G
   Rubig, P
   Lafaye, P
   Karapiperis, T
   Dario, C
   Delaunois, P
   Zachariah, R
AF Quaglio, GianLuca
   Goerens, Charles
   Putoto, Giovanni
   Ruebig, Paul
   Lafaye, Pierre
   Karapiperis, Theodoros
   Dario, Claudio
   Delaunois, Paul
   Zachariah, Rony
TI Ebola: lessons learned and future challenges for Europe
SO LANCET INFECTIOUS DISEASES
RI Putoto, Giovanni/ABG-2069-2020
OI zachariah, rony/0000-0002-2915-9328
SN 1473-3099
EI 1474-4457
PD FEB
PY 2016
VL 16
IS 2
BP 259
EP 263
DI 10.1016/S1473-3099(15)00361-8
UT WOS:000368567000038
PM 26627138
ER

PT J
AU Liu, LJ
   Zuo, WJ
   Hu, Q
   Zeng, LT
AF Liu, Lijun
   Zuo, Wenjin
   Hu, Qiang
   Zeng, Lanting
TI RESEARCH ON PROPERTY SERVICE MODE INNOVATION IN THE CONTEXT OF
   TRANSFORMATION AND UPGRADING
SO INTERNATIONAL JOURNAL OF STRATEGIC PROPERTY MANAGEMENT
OI zuo, wenjin/0000-0003-1411-4730
SN 1648-715X
EI 1648-9179
PY 2022
VL 26
IS 5
BP 332
EP 344
DI 10.3846/ijspm.2022.17588
UT WOS:000885897900001
ER

PT J
AU Schlosser, F
   de Azevedo, MC
   McPhee, D
   Ralph, J
   Salminen, H
AF Schlosser, Francine
   de Azevedo, Marcia Carvalho
   McPhee, Deborah
   Ralph, Jody
   Salminen, Hanna
TI Strategies for talent engagement and retention of Brazilian Nursing
   professionals
SO REVISTA BRASILEIRA DE ENFERMAGEM
OI Azevedo, Marcia/0000-0002-8368-9637; Salminen,
   Hanna/0000-0001-7298-9821; Schlosser, Francine/0000-0001-7420-0652;
   Ralph, Jody/0000-0001-5179-7046
SN 0034-7167
EI 1984-0446
PY 2022
VL 75
IS 6
AR e2022v7
DI 10.1590/0034-7167-2022v75n6refl
UT WOS:000841798900017
PM 35319569
ER

PT J
AU Gurevich, R
AF Gurevich, Robert
TI Restorative Commons as an Expanded Ethical Framework for Public Health
   and Environmental Sustainability
SO NEW BIOETHICS-A MULTIDISCIPLINARY JOURNAL OF BIOTECHNOLOGY AND THE BODY
SN 2050-2877
EI 2050-2885
PD APR 2
PY 2020
VL 26
IS 2
SI SI
BP 125
EP 140
DI 10.1080/20502877.2020.1767917
EA MAY 2020
UT WOS:000547517700001
PM 32456556
ER

PT J
AU Thunders, M
AF Thunders, Michelle
TI Epigenetics: Its Understanding Is Crucial to a Sustainable Healthcare
   System
SO HEALTHCARE
OI Thunders, Michelle/0000-0001-6722-7072
SN 2227-9032
PD JUN
PY 2015
VL 3
IS 2
BP 194
EP 204
DI 10.3390/healthcare3020194
UT WOS:000439434400002
PM 27417756
ER

PT J
AU Dou, W
   Zhang, X
   Zhao, Y
   Zhang, Y
   Jiang, LZ
   Sui, XA
AF Dou, Wei
   Zhang, Xin
   Zhao, Yu
   Zhang, Yan
   Jiang, Lianzhou
   Sui, Xiaonan
TI High moisture extrusion cooking on soy proteins: Importance influence of
   gums on promoting the fiber formation
SO FOOD RESEARCH INTERNATIONAL
SN 0963-9969
EI 1873-7145
PD JUN
PY 2022
VL 156
AR 111189
DI 10.1016/j.foodres.2022.111189
UT WOS:000797572200003
PM 35651098
ER

PT S
AU Federico, MB
AF Belen Federico, Maria
BE Franco, IB
   Chatterji, T
   Derbyshire, E
   Tracey, J
TI SDG 3 Good Health and Well-Being Effects of Ultraviolet Radiation on
   Human DNA: A Point of View from Sustainable Healthcare
SO ACTIONING THE GLOBAL GOALS FOR LOCAL IMPACT: TOWARDS SUSTAINABILITY
   SCIENCE, POLICY, EDUCATION AND PRACTICE
SE Science for Sustainable Societies
SN 2197-7348
BN 978-981-32-9927-6; 978-981-32-9926-9
PY 2020
BP 39
EP 55
DI 10.1007/978-981-32-9927-6_4
D2 10.1007/978-981-32-9927-6
UT WOS:000808046100005
ER

PT J
AU Chen, SP
   Horgan, S
   Johns, J
   Krauss, E
   Stuart, H
AF Chen, Shu-Ping
   Horgan, Salinda
   Johns, John
   Krauss, Elisha
   Stuart, Heather
TI Involving student peer researchers for gender-informed health promotion:
   a community-based participatory action research
SO EDUCATIONAL ACTION RESEARCH
OI Chen, Shu-Ping/0000-0002-5649-5132
SN 0965-0792
EI 1747-5074
DI 10.1080/09650792.2021.1970603
EA SEP 2021
UT WOS:000712686700001
ER

PT J
AU Pedrini, L
   Jennings, G
AF Pedrini, Lorenzo
   Jennings, George
TI Cultivating Health in Martial Arts and Combat Sports Pedagogies: A
   Theoretical Framework on the Care of the Self
SO FRONTIERS IN SOCIOLOGY
OI PEDRINI, LORENZO/0000-0003-4795-5544
EI 2297-7775
PD MAR 4
PY 2021
VL 6
AR 601058
DI 10.3389/fsoc.2021.601058
UT WOS:000679064100001
PM 33869548
ER

PT J
AU Durazzo, A
   Lucarini, M
   Novellino, E
   Souto, EB
   Daliu, P
   Santini, A
AF Durazzo, Alessandra
   Lucarini, Massimo
   Novellino, Ettore
   Souto, Eliana B.
   Daliu, Patricia
   Santini, Antonello
TI Abelmoschus esculentus (L.): Bioactive Components' Beneficial
   PropertiesFocused on Antidiabetic RoleFor Sustainable Health
   Applications
SO MOLECULES
RI Souto, Eliana/T-1645-2019; Durazzo, Alessandra/AAN-4182-2020; Souto,
   Eliana/GQZ-3071-2022; Lucarini, Massimo/AAL-9254-2020
OI Souto, Eliana/0000-0002-9737-6017; Durazzo,
   Alessandra/0000-0002-7747-9107; SANTINI, Antonello/0000-0001-5505-3327
EI 1420-3049
PD JAN 1
PY 2019
VL 24
IS 1
AR 38
DI 10.3390/molecules24010038
UT WOS:000457150200038
PM 30583476
ER

PT J
AU Sebastian, S
   Dhar, A
   Baddeley, R
   Donnelly, L
   Haddock, R
   Arasaradnam, R
   Coulter, A
   Disney, BR
   Griffiths, H
   Healey, C
   Hillson, R
   Steinbach, I
   Marshall, S
   Rajendran, A
   Rochford, A
   Thomas-Gibson, S
   Siddhi, S
   Stableforth, W
   Wesley, E
   Brett, B
   Morris, AJ
   Douds, A
   Coleman, MG
   Veitch, AM
   Hayee, B
AF Sebastian, Shaji
   Dhar, Anjan
   Baddeley, Robin
   Donnelly, Leigh
   Haddock, Rosemary
   Arasaradnam, Ramesh
   Coulter, Archibald
   Disney, Benjamin Robert
   Griffiths, Helen
   Healey, Christopher
   Hillson, Rosie
   Steinbach, Ingeborg
   Marshall, Sarah
   Rajendran, Arun
   Rochford, Andrew
   Thomas-Gibson, Siwan
   Siddhi, Sandeep
   Stableforth, William
   Wesley, Emma
   Brett, Bernard
   Morris, Allan John
   Douds, Andrew
   Coleman, Mark Giles
   Veitch, Andrew M.
   Hayee, Bu'Hussain
TI Green endoscopy: British Society of Gastroenterology (BSG), Joint
   Accreditation Group (JAG) and Centre for Sustainable Health (CSH) joint
   consensus on practical measures for environmental sustainability in
   endoscopy
SO GUT
OI Hillson, Rosie/0000-0002-5632-4050
SN 0017-5749
EI 1468-3288
DI 10.1136/gutjnl-2022-328460
EA OCT 2022
UT WOS:000869129900001
PM 36229172
ER

PT J
AU Toktobaev, N
   Emmanuel, J
   Djumalieva, G
   Kravtsov, A
   Schuth, T
AF Toktobaev, Nurjan
   Emmanuel, Jorge
   Djumalieva, Gulmira
   Kravtsov, Alexei
   Schueth, Tobias
TI An innovative national health care waste management system in Kyrgyzstan
SO WASTE MANAGEMENT & RESEARCH
RI Djumalieva, Gulmira/GSO-3008-2022
OI Djumalieva, Gulmira/0000-0003-4382-6956
SN 0734-242X
EI 1096-3669
PD FEB
PY 2015
VL 33
IS 2
BP 130
EP 138
DI 10.1177/0734242X14565209
UT WOS:000350765900005
PM 25649402
ER

PT J
AU Enticott, JC
   Melder, A
   Johnson, A
   Jones, A
   Shaw, T
   Keech, W
   Buttery, J
   Teede, H
AF Enticott, Joanne C.
   Melder, Angela
   Johnson, Alison
   Jones, Angela
   Shaw, Tim
   Keech, Wendy
   Buttery, Jim
   Teede, Helena
TI A Learning Health System Framework to Operationalize Health Data to
   Improve Quality Care: An Australian Perspective
SO FRONTIERS IN MEDICINE
RI Enticott, Joanne/I-1587-2014
OI Enticott, Joanne/0000-0002-4480-5690
EI 2296-858X
PD OCT 27
PY 2021
VL 8
AR 730021
DI 10.3389/fmed.2021.730021
UT WOS:000717588500001
PM 34778291
ER

PT J
AU Janssen, M
   Moors, EHM
AF Janssen, Maarten
   Moors, Ellen H. M.
TI Caring for healthcare entrepreneurs - Towards successful entrepreneurial
   strategies for sustainable innovations in Dutch healthcare
SO TECHNOLOGICAL FORECASTING AND SOCIAL CHANGE
RI Moors, Ellen/N-1785-2013
SN 0040-1625
EI 1873-5509
PD SEP
PY 2013
VL 80
IS 7
BP 1360
EP 1374
DI 10.1016/j.techfore.2012.12.003
UT WOS:000323092400009
ER

PT J
AU Schwab, A
   Peter, N
   Lawson, K
   Jessani, A
AF Schwab, Ashlyn
   Peter, Nedra
   Lawson, Karen
   Jessani, Abbas
TI "Expectation is Always that the Practitioner Might Not Be Okay with
   Queerness": Experiences of LGBTQ plus with the Healthcare System in
   Saskatchewan, Canada
SO JOURNAL OF HOMOSEXUALITY
RI Schwalb, Alvaro/AAW-5757-2020; Ugarte-Gil, Cesar/E-6074-2013
OI Schwalb, Alvaro/0000-0002-6518-9719; Peter, Nedra/0000-0002-7407-995X;
   Ugarte-Gil, Cesar/0000-0002-2833-9087
SN 0091-8369
EI 1540-3602
DI 10.1080/00918369.2022.2103871
EA JUL 2022
UT WOS:000836551300001
PM 35930320
ER

PT J
AU Pedrosa, R
   Ferreira, O
   Baixinho, CL
AF Pedrosa, Rita
   Ferreira, Oscar
   Baixinho, Cristina Lavareda
TI Rehabilitation Nurse's Perspective on Transitional Care: An Online Focus
   Group
SO JOURNAL OF PERSONALIZED MEDICINE
RI Ferreira, Oscar/AAQ-8792-2020; Lavareda Baixinho, Cristina/H-7607-2019
OI Ferreira, Oscar/0000-0002-1703-347X; Lavareda Baixinho,
   Cristina/0000-0001-7417-1732
EI 2075-4426
PD APR
PY 2022
VL 12
IS 4
AR 582
DI 10.3390/jpm12040582
UT WOS:000786876100001
PM 35455698
ER

PT J
AU Rajan, T
   Amin, SO
   Davis, K
   Finkle, N
   Glick, N
   Kahlon, B
   Martinusen, D
   Pederson, K
   Samanta, R
   Tarakji, A
   Stigant, C
AF Rajan, Tasleem
   Amin, Syed Obaid
   Davis, Keefe
   Finkle, Neil
   Glick, Naomi
   Kahlon, Bhavneet
   Martinusen, Dan
   Pederson, Kristen
   Samanta, Ratna
   Tarakji, Ahmad
   Stigant, Caroline
CA CSN Sustainable Nephrology Action
TI Redesigning Kidney Care for the Anthropocene: A New Framework for
   Planetary Health in Nephrology
SO CANADIAN JOURNAL OF KIDNEY HEALTH AND DISEASE
OI Samanta, Ratna/0000-0002-3014-7316
EI 2054-3581
PD AUG
PY 2022
VL 9
AR 20543581221116215
DI 10.1177/20543581221116215
UT WOS:000839135100001
PM 35966172
ER

PT S
AU Balakrishnan, MS
   Moonesar, IA
AF Balakrishnan, Melodena Stephens
   Moonesar, Immanuel Azaad
BE Balakrishnan, MS
   Michael, I
   Moonesar, IA
TI GENERAL ELECTRIC: How GE Worked to Transform Oncology Healthcare in KSA
SO ACTIONS AND INSIGHTS - MIDDLE EAST NORTH AFRICA: EAST MEETS WEST
SE Actions and Insights-Middle East North Africa
SN 2048-7576
BN 978-1-78190-413-8
PY 2013
VL 3
BP 69
EP 95
DI 10.1108/S2048-7576(2013)0000003002
UT WOS:000373056600006
ER

PT J
AU Christie, SA
   Nwomeh, BC
   Krishnaswami, S
   Yang, GP
   Holterman, AXL
   Charles, A
   Jayaraman, S
   Jawa, RS
   Rickard, J
   Swaroop, M
   Ziad, SC
   Mballa, GAE
   Monono, ME
   Mefire, AC
   Juillard, C
AF Christie, S. Ariane
   Nwomeh, Benedict C.
   Krishnaswami, Sanjay
   Yang, George P.
   Holterman, Ai-Xuan L.
   Charles, Anthony
   Jayaraman, Sudha
   Jawa, Randeep S.
   Rickard, Jennifer
   Swaroop, Mamta
   Ziad, Sifri C.
   Mballa, Georges Alain Etoundi
   Monono, Martin Ekeke
   Mefire, Alain Chichom
   Juillard, Catherine
TI Strengthening Surgery Strengthens Health Systems: A New Paradigm and
   Potential Pathway for Horizontal Development in Low- and Middle-Income
   Countries
SO WORLD JOURNAL OF SURGERY
RI Jayaraman, Sudha/AAH-3059-2019
OI Jayaraman, Sudha/0000-0003-1094-5836; Chichom-Mefire,
   Alain/0000-0001-7230-567X
SN 0364-2313
EI 1432-2323
PD MAR
PY 2019
VL 43
IS 3
BP 736
EP 743
DI 10.1007/s00268-018-4854-9
UT WOS:000457455400007
PM 30443662
ER

PT J
AU Sapienza, D
   Cicero, G
   Asmundo, A
   Mondello, C
   Spagnolo, EV
   Bottari, A
   Gaeta, M
AF Sapienza, Daniela
   Cicero, Giuseppe
   Asmundo, Alessio
   Mondello, Cristina
   Spagnolo, Elvira Ventura
   Bottari, Antonio
   Gaeta, Michele
TI Intraosseous gas distribution as a marker of postmortem interval
SO FORENSIC IMAGING
RI Sapienza, Daniela/AAX-1497-2021; Cicero, Giuseppe/AAP-3531-2021
OI Sapienza, Daniela/0000-0002-3595-7086; Cicero,
   Giuseppe/0000-0001-9414-4627
SN 2666-2264
EI 2666-2256
PD DEC
PY 2020
VL 23
AR 200414
DI 10.1016/j.fri.2020.200414
UT WOS:000618333700012
ER

PT J
AU Andreu-Perez, J
   Leff, DR
   Ip, HMD
   Yang, GZ
AF Andreu-Perez, Javier
   Leff, Daniel R.
   Ip, H. M. D.
   Yang, Guang-Zhong
TI From Wearable Sensors to Smart Implants-Toward Pervasive and
   Personalized Healthcare
SO IEEE TRANSACTIONS ON BIOMEDICAL ENGINEERING
RI Andreu-Perez, Javier/AAQ-2360-2020
OI Andreu-Perez, Javier/0000-0002-7421-4808; Leff,
   Daniel/0000-0002-5310-1046
SN 0018-9294
EI 1558-2531
PD DEC
PY 2015
VL 62
IS 12
SI SI
BP 2750
EP 2762
DI 10.1109/TBME.2015.2422751
UT WOS:000368419300002
PM 25879838
ER

PT J
AU Pelster, M
   Hagemann, V
   Uribe, FL
AF Pelster, Matthias
   Hagemann, Vera
   Uribe, Franziska Laporte
TI Key Aspects of a Sustainable Health Insurance System in Germany
SO APPLIED HEALTH ECONOMICS AND HEALTH POLICY
RI Hagemann, Vera/ABH-1965-2021
OI Hagemann, Vera/0000-0002-0939-2659; Pelster,
   Matthias/0000-0001-5740-2420; Laporte Uribe,
   Franziska/0000-0002-5850-7782
SN 1175-5652
EI 1179-1896
PD JUN
PY 2016
VL 14
IS 3
BP 293
EP 312
DI 10.1007/s40258-016-0223-8
UT WOS:000376126500005
PM 26883669
ER

PT J
AU Jani, A
   Jungmann, S
   Gray, M
AF Jani, Anant
   Jungmann, Sven
   Gray, Muir
TI Shifting to triple value healthcare: Reflections from England
SO ZEITSCHRIFT FUR EVIDENZ FORTBILDUNG UND QUALITAET IM GESUNDHEITSWESEN
SN 1865-9217
EI 2212-0289
PD FEB
PY 2018
VL 130
BP 2
EP 7
DI 10.1016/j.zefq.2018.01.002
UT WOS:000425635900002
PM 29402597
ER

PT J
AU Wisener, K
   Shapka, J
   Jarvis-Selinger, S
AF Wisener, Katherine
   Shapka, Jennifer
   Jarvis-Selinger, Sandra
TI Sustaining health education research programs in Aboriginal communities
SO GLOBAL HEALTH PROMOTION
OI Jarvis-Selinger, Sandra/0000-0001-9926-2569
SN 1757-9759
EI 1757-9767
PD SEP
PY 2017
VL 24
IS 3
BP 49
EP 58
DI 10.1177/1757975915622950
UT WOS:000412906500007
PM 27160035
ER

PT J
AU Kumar, G
   Singh, NK
   Srivastava, M
AF Kumar, G.
   Singh, N. K.
   Srivastava, Manjoosha
TI Comparative Phytochemical Investigation and Antioxidant Activity in
   Different Parts of Acacia nilotica Seed
SO INDIAN JOURNAL OF PHARMACEUTICAL SCIENCES
RI Singh, Narendra Kumar/V-5273-2017
OI Singh, Narendra Kumar/0000-0002-9108-6545
SN 0250-474X
EI 1998-3743
PD MAY-JUN
PY 2022
VL 84
IS 3
BP 552
EP 559
DI 10.36468/pharmaceutical-sciences.949
UT WOS:000823520400004
ER

PT J
AU Pitt, H
   Jones, M
AF Pitt, Hannah
   Jones, Mat
TI Scaling up and out as a Pathway for Food System Transitions
SO SUSTAINABILITY
OI Pitt, Hannah/0000-0002-9636-7581
EI 2071-1050
PD OCT
PY 2016
VL 8
IS 10
AR 1025
DI 10.3390/su8101025
UT WOS:000389314600065
ER

PT J
AU Wilkerson, A
AF Wilkerson, Abby
TI Judging, Tasting, Knowing "Good" Food
SO FOOD CULTURE & SOCIETY
RI Wilkerson, Abby/AAS-8417-2021
SN 1552-8014
EI 1751-7443
PY 2016
VL 19
IS 2
BP 223
EP 226
DI 10.1080/15528014.2016.1178524
UT WOS:000378132400002
ER

PT J
AU Montiel-Sanchez, M
   Garcia-Cayuela, T
   Gomez-Maqueo, A
   Garcia, HS
   Cano, MP
AF Montiel-Sanchez, Mara
   Garcia-Cayuela, Tomas
   Gomez-Maqueo, Andrea
   Garcia, Hugo S.
   Pilar Cano, M.
TI In vitro gastrointestinal stability, bioaccessibility and potential
   biological activities of betalains and phenolic compounds in cactus
   berry fruits (Myrtillocactus geometrizans)
SO FOOD CHEMISTRY
OI Cano, M. Pilar/0000-0002-8342-4532; Gomez-Maqueo,
   Andrea/0000-0002-0579-1855
SN 0308-8146
EI 1873-7072
PD APR 16
PY 2021
VL 342
AR 128087
DI 10.1016/j.foodchem.2020.128087
EA JAN 2021
UT WOS:000617937800017
PM 33077279
ER

PT J
AU Linden, W
AF Linden, Wolfgang
TI From Silos to Bridges: Psychology on the Move
SO CANADIAN PSYCHOLOGY-PSYCHOLOGIE CANADIENNE
SN 0708-5591
EI 1878-7304
PD FEB
PY 2015
VL 56
IS 1
BP 1
EP 5
DI 10.1037/cap0000016
UT WOS:000350554500001
ER

PT J
AU Asuquo, EF
AF Asuquo, Ekaete Francis
TI Nurses leadership in research and policy in Nigeria: A myth or reality?
SO JOURNAL OF NURSING MANAGEMENT
RI Asuquo, Francis/AAL-2775-2020
OI Asuquo, Ekaete Francis/0000-0003-1130-3990
SN 0966-0429
EI 1365-2834
PD SEP
PY 2019
VL 27
IS 6
BP 1116
EP 1122
DI 10.1111/jonm.12780
UT WOS:000486018500008
PM 30980580
ER

PT J
AU Gahr, M
AF Gahr, M.
TI Paediatric care of children and adolescents of refugees and asylum
   seekers. Short comment by the Commission for Global Child Health of the
   German Academy of Pediatrics (DAKJ); November 14th 2015
SO MONATSSCHRIFT KINDERHEILKUNDE
SN 0026-9298
EI 1433-0474
PD FEB
PY 2016
VL 164
IS 2
BP 132
EP 135
DI 10.1007/s00112-015-0029-z
UT WOS:000378140800014
ER

PT J
AU Standley, CJ
   Muhayangabo, R
   Bah, MS
   Barry, AM
   Bile, E
   Fischer, JE
   Heegaard, W
   Koivogui, L
   Lakiss, SK
   Sorrell, EM
   VanSteelandt, A
   Dahourou, AG
   Martel, LD
AF Standley, Claire J.
   Muhayangabo, Rigo
   Bah, Mamadou S.
   Barry, Alpha M.
   Bile, Ebi
   Fischer, Julie E.
   Heegaard, Will
   Koivogui, Lamine
   Lakiss, Said K.
   Sorrell, Erin M.
   VanSteelandt, Amanda
   Dahourou, Anicet G.
   Martel, Lise D.
TI Creating a National Specimen Referral System in Guinea: Lessons From
   Initial Development and Implementation
SO FRONTIERS IN PUBLIC HEALTH
OI Bile, Ebi Celestin/0000-0003-1930-7443
SN 2296-2565
PD APR 16
PY 2019
VL 7
AR 83
DI 10.3389/fpubh.2019.00083
UT WOS:000464546900001
PM 31111025
ER

PT J
AU Orogun, B
   Issa, MH
AF Orogun, Bezalel
   Issa, Mohamed H.
TI DEVELOPING AND VALIDATING A MODEL TO EVALUATE THE HEALTH AND SAFETY OF
   SUSTAINABLE BUILDING PROJECTS
SO JOURNAL OF GREEN BUILDING
OI Orogun, Bezalel/0000-0001-8965-4948
SN 1552-6100
EI 1943-4618
PD SPR
PY 2022
VL 17
IS 2
BP 23
EP 44
UT WOS:000817025600002
ER

PT J
AU Caperon, L
   Brand-Correa, L
AF Caperon, Lizzie
   Brand-Correa, Lina
TI Sustainable electricity for sustainable health? A case study in
   North-Western Zambia
SO JOURNAL OF ENERGY IN SOUTHERN AFRICA
RI Correa, Lina I. Brand/AAT-8888-2020; Caperon, Lizzie/AAP-3254-2021
OI Correa, Lina I. Brand/0000-0003-3142-8766; Caperon,
   Lizzie/0000-0001-5204-170X
SN 1021-447X
PD NOV
PY 2020
VL 31
IS 4
BP 72
EP 82
DI 10.17159/2413-3051/2020/v31i4a8362
UT WOS:000645040500006
ER

PT J
AU Abdellatif, AA
   Mohamed, A
   Chiasserini, CF
AF Abdellatif, Alaa Awad
   Mohamed, Amr
   Chiasserini, Carla-Fabiana
TI User-Centric Networks Selection With Adaptive Data Compression for Smart
   Health
SO IEEE SYSTEMS JOURNAL
RI Mohamed, Amr/AAV-5408-2020; Mohamed, Amr/AFP-6226-2022; Abdellatif, Alaa
   Awad/AAM-7516-2020
OI Abdellatif, Alaa Awad/0000-0002-3887-2520; Chiasserini, Carla
   Fabiana/0000-0003-1410-660X; Mohamed, Amr/0000-0002-1583-7503
SN 1932-8184
EI 1937-9234
PD DEC
PY 2018
VL 12
IS 4
BP 3618
EP 3628
DI 10.1109/JSYST.2017.2785302
UT WOS:000451262300054
ER

PT J
AU Butterfield, P
   Schenk, E
   Eide, P
   Hahn, L
   Postma, J
   Fitzgerald, C
   Oneal, G
AF Butterfield, Patricia
   Schenk, Elizabeth
   Eide, Phyllis
   Hahn, Laura
   Postma, Julie
   Fitzgerald, Cynthia
   Oneal, Gail
TI IMPLEMENTING AACN's RECOMMENDATIONS FOR ENVIRONMENTAL SUSTAINABILITY IN
   COLLEGES OF NURSING: FROM CONCEPT TO IMPACT
SO JOURNAL OF PROFESSIONAL NURSING
OI Schenk, Elizabeth/0000-0002-7349-5919
SN 8755-7223
EI 1532-8481
PD MAY-JUN
PY 2014
VL 30
IS 3
BP 196
EP 202
DI 10.1016/j.profnurs.2013.10.002
UT WOS:000337849900003
PM 24939329
ER

PT J
AU Frankel, M
   Chinitz, D
   Salzberg, CA
   Reichman, K
AF Frankel, Meir
   Chinitz, David
   Salzberg, Claudia A.
   Reichman, Katriel
TI Sustainable health information exchanges: the role of institutional
   factors
SO ISRAEL JOURNAL OF HEALTH POLICY RESEARCH
SN 2045-4015
PD MAY 21
PY 2013
VL 2
AR 21
DI 10.1186/2045-4015-2-21
UT WOS:000326179500004
PM 23692711
ER

PT J
AU Lee, TJ
   Han, JS
   Ko, TG
AF Lee, Timothy J.
   Han, Ji-Sook
   Ko, Tae-Gyou
TI Health-Oriented Tourists and Sustainable Domestic Tourism
SO SUSTAINABILITY
RI Lee, Timothy/AEN-1896-2022
EI 2071-1050
PD JUN
PY 2020
VL 12
IS 12
AR 4988
DI 10.3390/su12124988
UT WOS:000549204800001
ER

PT J
AU Charlesworth, K
   Jamieson, M
   Davey, R
   Butler, CD
AF Charlesworth, Kate
   Jamieson, Maggie
   Davey, Rachel
   Butler, Colin D.
TI Transformational change in healthcare: an examination of four case
   studies
SO AUSTRALIAN HEALTH REVIEW
RI Butler, Colin D./H-2267-2019
OI Butler, Colin D./0000-0002-2942-5294; DAVEY, RACHEL/0000-0002-6117-2872;
   jamieson, maggie/0000-0002-3452-9565
SN 0156-5788
EI 1449-8944
PY 2016
VL 40
IS 2
BP 163
EP 167
DI 10.1071/AH15041
UT WOS:000374027900008
PM 26188916
ER

PT J
AU Del Vecchio, P
   Mele, G
   Villani, M
AF Del Vecchio, Pasquale
   Mele, Gioconda
   Villani, Marco
TI System Dynamics for E-Health: An Experimental Analysis of Digital
   Transformation Scenarios in Health Care
SO IEEE TRANSACTIONS ON ENGINEERING MANAGEMENT
OI MELE, GIOCONDA/0000-0002-7242-2232
SN 0018-9391
EI 1558-0040
DI 10.1109/TEM.2022.3194720
EA AUG 2022
UT WOS:000842053200001
ER

PT J
AU Sasmoko
   Lodhi, MS
   Aziz, ARA
   Bandar, NFA
   Embong, R
   Jabor, MK
   Anis, SNM
   Zaman, K
AF Sasmoko
   Lodhi, Muhammad Saeed
   Aziz, Abdul Rashid Abdul
   Bandar, Nur Fatihah Abdullah
   Embong, Rahimah
   Jabor, Mohd Khata
   Anis, Siti Nisrin Mohd
   Zaman, Khalid
TI Health-care preventive measures, logistics challenges and corporate
   social responsibility during the COVID-19 pandemic: break the ice
SO FORESIGHT
RI Jabor, Mohd Khata/AAG-1029-2019; , Sasmoko/D-2540-2015
SN 1463-6689
EI 1465-9832
PD OCT 27
PY 2022
VL 24
IS 5
BP 586
EP 595
DI 10.1108/FS-05-2021-0098
EA AUG 2021
UT WOS:000686603200001
ER

PT J
AU Slimings, C
   Sisson, E
   Larson, C
   Bowles, D
   Hussain, R
AF Slimings, Claudia
   Sisson, Emily
   Larson, Connor
   Bowles, Devin
   Hussain, Rafat
TI Adaptive doctors in Australia: preparing tomorrow's doctors for practice
   in a world destabilised by declining planetary health
SO ENVIRONMENTAL EDUCATION RESEARCH
RI Slimings, Claudia/AAE-6550-2019
OI Slimings, Claudia/0000-0001-7988-1186; Bowles, Devin/0000-0002-6797-1878
SN 1350-4622
EI 1469-5871
PD APR 11
PY 2022
VL 28
IS 5
BP 786
EP 801
DI 10.1080/13504622.2021.2025343
EA JAN 2022
UT WOS:000742301800001
ER

PT J
AU Oberje, EJM
   Tanke, MAC
   Jeurissen, PPT
AF Oberje, Edwin J. M.
   Tanke, Marit A. C.
   Jeurissen, Patrick P. T.
TI Antimicrobial stewardship initiatives throughout Europe: proven value
   for money
SO INFECTIOUS DISEASE REPORTS
RI Tanke, Marit/E-1821-2016; Jeurissen, Patrick/G-2840-2016
SN 2036-7430
EI 2036-7449
PY 2017
VL 9
IS 1
BP 42
EP 47
DI 10.4081/idr.2017.6800
UT WOS:000400500800008
PM 28458794
ER

PT J
AU Capone, F
   Molinari, L
   Noale, M
   Previato, L
   Giannini, S
   Vettore, G
   Fabris, F
   Saller, A
AF Capone, Federico
   Molinari, Leonardo
   Noale, Marianna
   Previato, Lorenzo
   Giannini, Sandro
   Vettore, Gianna
   Fabris, Fabrizio
   Saller, Alois
TI Admission criteria for a cardiovascular short stay unit: a retrospective
   analysis on a pilot unit
SO INTERNAL AND EMERGENCY MEDICINE
OI Capone, Federico/0000-0001-8127-5564
SN 1828-0447
EI 1970-9366
PD NOV
PY 2021
VL 16
IS 8
BP 2087
EP 2095
DI 10.1007/s11739-021-02700-4
EA MAR 2021
UT WOS:000633278100001
PM 33770369
ER

PT J
AU Wu, X
   Di, YB
   Zhao, Z
   Wang, W
AF Wu, Xing
   Di, Youbo
   Zhao, Zhou
   Wang, Wei
TI The preparation and performance of okra protein viscose fiber
SO INTEGRATED FERROELECTRICS
SN 1058-4587
EI 1607-8489
PD MAY 4
PY 2019
VL 198
IS 1
SI SI
BP 101
EP 108
DI 10.1080/10584587.2019.1592582
UT WOS:000476539400011
ER

PT J
AU Rajkovic, U
   Kapun, MM
   Dinevski, D
   Prijatelj, V
   Zaletel, M
   Sustersic, O
AF Rajkovic, Uros
   Kapun, Marija Milavec
   Dinevski, Dejan
   Prijatelj, Vesna
   Zaletel, Marija
   Sustersic, Olga
TI The Status of Nursing Documentation in Slovenia: a Survey
SO JOURNAL OF MEDICAL SYSTEMS
RI Dinevski, Dejan/CAG-3973-2022
OI Dinevski, Dejan/0000-0001-5285-2246
SN 0148-5598
EI 1573-689X
PD SEP
PY 2016
VL 40
IS 9
AR 198
DI 10.1007/s10916-016-0546-x
UT WOS:000382086000019
PM 27460383
ER

PT J
AU Blank, MJ
AF Blank, Martin J.
TI Building Sustainable Health and Education Partnerships: Stories From
   Local Communities
SO JOURNAL OF SCHOOL HEALTH
SN 0022-4391
EI 1746-1561
PD NOV
PY 2015
VL 85
IS 11
SI SI
BP 810
EP 816
DI 10.1111/josh.12311
UT WOS:000362498700009
PM 26440823
ER

PT J
AU Laestadius, L
AF Laestadius, Linnea I.
TI Public Perceptions of the Ethics of In-vitro Meat: Determining an
   Appropriate Course of Action
SO JOURNAL OF AGRICULTURAL & ENVIRONMENTAL ETHICS
RI Laestadius, Linnea/AAC-1911-2019
OI Laestadius, Linnea/0000-0003-3272-9317
SN 1187-7863
EI 1573-322X
PD OCT
PY 2015
VL 28
IS 5
BP 991
EP 1009
DI 10.1007/s10806-015-9573-8
UT WOS:000361997100013
ER

PT J
AU Gulizia, MM
   Colivicchi, F
   Ricciardi, G
   Giampaoli, S
   Maggioni, AP
   Averna, M
   Graziani, MS
   Ceriotti, F
   Mugelli, A
   Rossi, F
   Medea, G
   Parretti, D
   Abrignani, MG
   Arca, M
   Filardi, PP
   Perticone, F
   Catapano, A
   Griffo, R
   Nardi, F
   Riccio, C
   Di Lenarda, A
   Scherillo, M
   Musacchio, N
   Panno, AV
   Zito, GB
   Campanini, M
   Bolognese, L
   Faggiano, PM
   Musumeci, G
   Pusineri, E
   Ciaccio, M
   Bonora, E
   Forti, GC
   Ruggieri, MP
   Cricelli, C
   Romeo, F
   Ferrari, R
   Maseri, A
AF Gulizia, Michele Massimo
   Colivicchi, Furio
   Ricciardi, Gualtiero
   Giampaoli, Simona
   Maggioni, Aldo Pietro
   Averna, Maurizio
   Graziani, Maria Stella
   Ceriotti, Ferruccio
   Mugelli, Alessandro
   Rossi, Francesco
   Medea, Gerardo
   Parretti, Damiano
   Abrignani, Maurizio Giuseppe
   Arca, Marcello
   Filardi, Pasquale Perrone
   Perticone, Francesco
   Catapano, Alberico
   Griffo, Raffaele
   Nardi, Federico
   Riccio, Carmine
   Di Lenarda, Andrea
   Scherillo, Marino
   Musacchio, Nicoletta
   Panno, Antonio Vittorio
   Zito, Giovanni Battista
   Campanini, Mauro
   Bolognese, Leonardo
   Faggiano, Pompilio Massimo
   Musumeci, Giuseppe
   Pusineri, Enrico
   Ciaccio, Marcello
   Bonora, Enzo
   Forti, Giorgio Cantelli
   Ruggieri, Maria Pia
   Cricelli, Claudio
   Romeo, Francesco
   Ferrari, Roberto
   Maseri, Attilio
TI Cholesterol and cardiovascular risk: diagnostic-therapeutic path in
   Italy
SO GIORNALE ITALIANO DI CARDIOLOGIA
RI Bonora, Enzo/AAA-5300-2022; Ricciardi, Walter/K-3342-2018; FERRARI,
   ROBERTO/ABD-5169-2020; Abrignani, Maurizio G/J-5105-2016; Catapano,
   alberico/AAC-2827-2019; Perrone Filardi, Pasquale/AAC-7590-2022;
   Graziani, Maria Stella/S-9742-2019; Di Lenarda, Andrea/AAC-2377-2022;
   Ruggieri, Martino Michele Lucio Giovanni/A-3055-2014; Ceriotti,
   Ferruccio/S-9457-2019; CRICELLI, Claudio/E-7607-2010; Maggioni, Aldo
   Pietro/AAL-5334-2020
OI Abrignani, Maurizio G/0000-0002-0237-7157; Catapano,
   alberico/0000-0002-7593-2094; Di Lenarda, Andrea/0000-0001-8482-4872;
   Ferrari, Roberto/0000-0003-2046-9175; CRICELLI,
   Claudio/0000-0002-9607-5802; Riccio, Carmine/0000-0003-0160-3674;
   Maggioni, Aldo Pietro/0000-0003-2764-6779; ARCA,
   Marcello/0000-0003-3786-0883; Ricciardi, Walter/0000-0002-5655-688X;
   Colivicchi, Furio/0000-0001-7187-2234; Averna,
   Maurizio/0000-0003-3558-9209; Gulizia, Michele
   Massimo/0000-0003-1513-7125
SN 1827-6806
EI 1972-6481
PD JUN
PY 2016
VL 17
IS 6
SU 1
BP 3S
EP 57S
UT WOS:000419837900001
PM 27312138
ER

PT J
AU Thilsted, SH
   Thorne-Lyman, A
   Webb, P
   Bogard, JR
   Subasinghe, R
   Phillips, MJ
   Allison, EH
AF Thilsted, Shakuntala Haraksingh
   Thorne-Lyman, Andrew
   Webb, Patrick
   Bogard, Jessica Rose
   Subasinghe, Rohana
   Phillips, Michael John
   Allison, Edward Hugh
TI Sustaining healthy diets: The role of capture fisheries and aquaculture
   for improving nutrition in the post-2015 era
SO FOOD POLICY
RI Bogard, Jessica R/A-7161-2018; Allison, Edward Hugh/B-8615-2009;
   Chekalin, Vyacheslav/S-6391-2017; Webb, Patrick/P-3420-2017; Phillips,
   Michael/X-7324-2018
OI Bogard, Jessica R/0000-0001-5503-5284; Chekalin,
   Vyacheslav/0000-0002-9263-2341; Webb, Patrick/0000-0002-9857-3354;
   Allison, Edward/0000-0003-4663-1396; Phillips,
   Michael/0000-0002-0282-0286; Thilsted, Shakuntala/0000-0002-4041-1651
SN 0306-9192
EI 1873-5657
PD MAY
PY 2016
VL 61
BP 126
EP 131
DI 10.1016/j.foodpol.2016.02.005
UT WOS:000378456100011
ER

PT B
AU Winby, S
   Worley, CG
   Martinson, TL
AF Winby, Stuart
   Worley, Christopher G.
   Martinson, Terry L.
BE Mohrman, SA
   Shani, AB
TI THE DESIGN AND ACCELERATION OF HEALTHCARE REFORM/ACOS: THE FAIRVIEW
   MEDICAL GROUP CASE
SO RECONFIGURING THE ECOSYSTEM FOR SUSTAINABLE HEALTHCARE
SE Organizing for Sustainable Effectiveness
BN 978-1-78441-034-6; 978-1-78441-035-3
PY 2014
VL 4
BP 31
EP 68
DI 10.1108/S2045-060520140000004006
D2 10.1108/S2045-060520144
UT WOS:000358061800003
ER

PT S
AU Hovenga, EJS
AF Hovenga, Evelyn J. S.
BE Hovenga, EJS
   Grain, H
TI Impact of Data Governance on a Nation's Healthcare System Building
   Blocks
SO HEALTH INFORMATION GOVERNANCE IN A DIGITAL ENVIRONMENT
SE Studies in Health Technology and Informatics
RI Hovenga, Evelyn/ABA-9956-2020
SN 0926-9630
EI 1879-8365
BN 978-1-61499-291-2; 978-1-61499-290-5
PY 2013
VL 193
BP 24
EP 66
DI 10.3233/978-1-61499-291-2-24
UT WOS:000345988100003
PM 24018510
ER

PT J
AU Van Heerden, C
   van Rensburg, ESJ
   Maree, C
AF Van Heerden, Carlien
   van Rensburg, Elsie S. Janse
   Maree, Carin
TI Action research as sustainable healthcare quality improvement: Advances
   in neonatal care emphasising collaboration, communication and
   empowerment
SO ACTION RESEARCH
RI Maree, Carin/B-8354-2016
OI Maree, Carin/0000-0003-3477-7275
SN 1476-7503
EI 1741-2617
PD DEC
PY 2021
VL 19
IS 4
SI SI
BP 710
EP 727
AR 1476750319896839
DI 10.1177/1476750319896839
EA DEC 2019
UT WOS:000506755000001
ER

PT J
AU Hinton, L
AF Hinton, Lucy
TI Discursive Power: Trade Over Health in CARICOM Food Labelling Policy
SO FRONTIERS IN COMMUNICATION
EI 2297-900X
PD FEB 4
PY 2022
VL 6
AR 796425
DI 10.3389/fcomm.2021.796425
UT WOS:000760645700001
ER

PT J
AU Moermond, CTA
   Puhlmann, N
   Brown, AR
   Owen, SF
   Ryan, J
   Snape, J
   Venhuis, BJ
   Kummerer, K
AF Moermond, Caroline T. A.
   Puhlmann, Neele
   Brown, A. Ross
   Owen, Stewart F.
   Ryan, Jim
   Snape, Jason
   Venhuis, Bastiaan J.
   Kuemmerer, Klaus
TI GREENER Pharmaceuticals for More Sustainable Healthcare
SO ENVIRONMENTAL SCIENCE & TECHNOLOGY LETTERS
OI Moermond, Caroline/0000-0002-9770-7023; Brown, A
   Ross/0000-0002-3892-8993
SN 2328-8930
DI 10.1021/acs.estlett/2c00446
EA AUG 2022
UT WOS:000848123100001
PM 36118957
ER

PT J
AU Shivani, G
   Rajalekshmi, M
AF Shivani, G.
   Rajalekshmi, M.
TI To Assess the KAP Study about HPV Vaccination among Women of
   Reproductive Age Group
SO JOURNAL OF PHARMACEUTICAL RESEARCH INTERNATIONAL
SN 2456-9119
PY 2021
VL 33
IS 48A
BP 238
EP 244
AR 75021
DI 10.9734/JPRI/2021/v33i48A33245
UT WOS:000717952100035
ER

PT J
AU Cayetano-Marcial, MI
   Pena-Valdivia, CB
   Esteva, AG
   Galindo, JCJ
   Escobedo, IGG
   Chacon, DP
AF Cayetano-Marcial, M., I
   Pena-Valdivia, C. B.
   Garcia Esteva, A.
   Jimenez Galindo, J. C.
   Galvan Escobedo, I. G.
   Padilla Chacon, D.
TI Humidity Restriction, High Night Temperature and their Combination,
   during Post Flowering on Common Bean (Phaseolus vulgaris L.) Canopy and
   Pod Senescence
SO LEGUME RESEARCH
OI Jimenez-Galindo, Jose Cruz/0000-0002-7543-444X
SN 0250-5371
PD JUN
PY 2021
VL 44
IS 6
BP 634
EP 640
AR LR-592
DI 10.18805/LR-592
UT WOS:000663354700004
ER

PT J
AU Akanle, O
   Adesina, JO
   Fakolujo, OE
AF Akanle, Olayinka
   Adesina, Jimi O.
   Fakolujo, Oluwatosin Emmanuel
TI Jedijedi: Indigenous versus western knowledge of rectal haemorrhoids in
   Ibadan, Southwestern Nigeria
SO AFRICAN STUDIES
RI Adesina, Jimi/L-7969-2019
SN 0002-0184
EI 1469-2872
PY 2017
VL 76
IS 4
BP 530
EP 545
DI 10.1080/00020184.2017.1372121
UT WOS:000416063300005
ER

PT J
AU Oleribe, OO
   Nwanwanyu, O
AF Oleribe, Obinna Ositadimma
   Nwanwanyu, Okey
TI Foreign aid or foreign investments: call for a paradigm shift in
   mentality and nomenclature
SO PAN AFRICAN MEDICAL JOURNAL
OI Taylor-Robinson, Simon/0000-0002-8811-1834
SN 1937-8688
PD MAR 10
PY 2015
VL 20
AR 214
DI 10.11604/pamj.2015.20.214.6174
UT WOS:000376580100002
PM 26113945
ER

PT J
AU Hayes, P
   Lynch, A
   Stiffe, J
AF Hayes, Paul
   Lynch, Anthony
   Stiffe, Jenni
TI Moving into the 'patient-centred medical home': reforming Australian
   general practice
SO EDUCATION FOR PRIMARY CARE
SN 1473-9879
EI 1475-990X
PY 2016
VL 27
IS 5
BP 413
EP 415
DI 10.1080/14739879.2016.1218300
UT WOS:000442619000019
PM 27571642
ER

PT J
AU Williamson, L
AF Williamson, Laura
TI Patient and Citizen Participation in Health: The Need for Improved
   Ethical Support
SO AMERICAN JOURNAL OF BIOETHICS
SN 1526-5161
EI 1536-0075
PD JUN 3
PY 2014
VL 14
IS 6
BP 4
EP 16
DI 10.1080/15265161.2014.900139
UT WOS:000335862400002
PM 24809598
ER

PT J
AU Lehoux, P
   Silva, HP
   de Oliveira, RR
   Sabio, RP
   Malas, K
AF Lehoux, Pascale
   Silva, Hudson P.
   Rocha de Oliveira, Robson
   Sabio, Renata P.
   Malas, Kathy
TI Responsible innovation in health and health system sustainability:
   Insights from health innovators' views and practices
SO HEALTH SERVICES MANAGEMENT RESEARCH
RI Lehoux, Pascale/M-9363-2013
OI Lehoux, Pascale/0000-0001-9482-1800; Silva, Hudson
   Pacifico/0000-0001-7507-0917
SN 0951-4848
EI 1758-1044
PD NOV
PY 2022
VL 35
IS 4
BP 196
EP 205
DI 10.1177/09514848211048606
EA DEC 2021
UT WOS:000727910800001
PM 34866461
ER

PT J
AU Mahlich, J
   Bartol, A
   Dheban, S
AF Mahlich, Joerg
   Bartol, Arne
   Dheban, Srirangan
TI Can adaptive clinical trials help to solve the productivity crisis of
   the pharmaceutical industry?-a scenario analysis
SO HEALTH ECONOMICS REVIEW
OI Mahlich, Jorg/0000-0003-1110-2793; Bartol, Arne/0000-0003-0321-2482
SN 2191-1991
PD JAN 16
PY 2021
VL 11
IS 1
AR 4
DI 10.1186/s13561-021-00302-6
UT WOS:000608113900001
PM 33454837
ER

PT J
AU Truche, P
   Shoman, H
   Reddy, CL
   Jumbam, DT
   Ashby, J
   Mazhiqi, A
   Wurdeman, T
   Ameh, EA
   Smith, M
   Lugazia, E
   Makasa, E
   Park, KB
   Meara, JG
AF Truche, Paul
   Shoman, Haitham
   Reddy, Che L.
   Jumbam, Desmond T.
   Ashby, Joanna
   Mazhiqi, Adelina
   Wurdeman, Taylor
   Ameh, Emmanuel A.
   Smith, Martin
   Lugazia, Edwin
   Makasa, Emmanuel
   Park, Kee B.
   Meara, John G.
TI Globalization of national surgical, obstetric and anesthesia plans: the
   critical link between health policy and action in global surgery
SO GLOBALIZATION AND HEALTH
RI Jumbam, Desmond/AAQ-6800-2021
OI Jumbam, Desmond/0000-0002-3062-2519; Truche, Paul/0000-0001-6511-9887;
   Shoman, Haitham/0000-0003-3408-7020
EI 1744-8603
PD JAN 2
PY 2020
VL 16
IS 1
AR 1
DI 10.1186/s12992-019-0531-5
UT WOS:000512686100001
PM 31898532
ER

PT J
AU Wayne, K
AF Wayne, Katherine
TI How Can Ethics Support Innovative Health Care for an Aging Population?
SO ETHICS & BEHAVIOR
SN 1050-8422
EI 1532-7019
PD APR 3
PY 2019
VL 29
IS 3
SI SI
BP 227
EP 253
DI 10.1080/10508422.2018.1526087
UT WOS:000460357900008
ER

PT B
AU Gorli, M
   Galuppo, L
   Liberati, EG
AF Gorli, Mara
   Galuppo, Laura
   Liberati, Elisa Giulia
BE Graffigna, G
   Barello, S
   Triberti, S
TI Hospital Innovations in the Light of Patient Engagement. Insights from
   the Organizational Field
SO PATIENT ENGAGEMENT: A CONSUMER-CENTERED MODEL TO INNOVATE HEALTHCARE
RI GALUPPO, LAURA/H-7326-2013
BN 978-3-11-045244-0; 978-3-11-045243-3
PY 2015
BP 120
EP 137
UT WOS:000467156600011
ER

PT J
AU Yu, H
   Ji, ST
   Luo, XY
   Xie, Q
AF Yu, Hong
   Ji, Shentong
   Luo, Xiangyan
   Xie, Quan
TI Technology CAD (TCAD) Simulations of Mg2Si/Si Heterojunction
   Photodetector Based on the Thickness Effect
SO SENSORS
OI , yuhong/0000-0002-5439-8574
EI 1424-8220
PD AUG
PY 2021
VL 21
IS 16
AR 5559
DI 10.3390/s21165559
UT WOS:000690184400001
PM 34450998
ER

PT J
AU Friedson-Ridenour, S
   Dutcher, TV
   Calderon, C
   Brown, LD
   Olsen, CW
AF Friedson-Ridenour, Sophia
   Dutcher, Tracey, V
   Calderon, Claudia
   Brown, Lori DiPrete
   Olsen, Christopher W.
TI Gender Analysis for One Health: Theoretical Perspectives and
   Recommendations for Practice
SO ECOHEALTH
OI Calderon, Claudia Irene/0000-0002-5350-9463
SN 1612-9202
EI 1612-9210
PD JUN
PY 2019
VL 16
IS 2
BP 306
EP 316
DI 10.1007/s10393-019-01410-w
UT WOS:000478884800011
PM 31016438
ER

PT J
AU Marjanovic, S
   Cochrane, G
   Robin, E
   Sewankambo, N
   Ezeh, A
   Nyirenda, M
   Bonfoh, B
   Rweyemamu, M
   Chataway, J
AF Marjanovic, Sonja
   Cochrane, Gavin
   Robin, Enora
   Sewankambo, Nelson
   Ezeh, Alex
   Nyirenda, Moffat
   Bonfoh, Bassirou
   Rweyemamu, Mark
   Chataway, Joanna
TI Evaluating a complex research capacity-building intervention:
   Reflections on an evaluation of the African Institutions Initiative
SO EVALUATION
OI Marjanovic, Sonja/0000-0002-6956-2007; Robin, Enora/0000-0002-0327-1549
SN 1356-3890
EI 1461-7153
PD JAN
PY 2017
VL 23
IS 1
BP 80
EP 101
DI 10.1177/1356389016682759
UT WOS:000394365400006
ER

PT J
AU Kanavos, P
   Wouters, OJ
AF Kanavos, Panos
   Wouters, Olivier J.
TI Health Care after the Great Recession: Financing Options for Sustainable
   and High-quality Health Systems
SO GLOBAL POLICY
RI Wouters, Olivier/AAA-6345-2021
OI Wouters, Olivier/0000-0002-2514-476X
SN 1758-5880
EI 1758-5899
PD MAR
PY 2017
VL 8
SU 2
SI SI
BP 5
EP 6
DI 10.1111/1758-5899.12389
UT WOS:000399354400001
ER

PT J
AU Liang, J
   Liang, Y
AF Liang, Jie
   Liang, Yi
TI Analysis and Modeling for China's Electricity Demand Forecasting Based
   on a New Mathematical Hybrid Method
SO INFORMATION
RI Liang, Yi/AAN-7262-2021
OI Liang, Yi/0000-0003-3760-4433
SN 2078-2489
PD MAR
PY 2017
VL 8
IS 1
DI 10.3390/info8010033
UT WOS:000400844500032
ER

PT J
AU Souliotis, K
   Papageorgiou, M
   Politi, A
   Athanasiadis, A
AF Souliotis, Kyriakos
   Papageorgiou, Manto
   Politi, Anastasia
   Athanasiadis, Athanasios
TI Pharmaceutical Pricing Policy in greece: Toward a Different Path
SO FRONTIERS IN PUBLIC HEALTH
RI SOULIOTIS, KYRIAKOS/AAM-3164-2021
OI SOULIOTIS, KYRIAKOS/0000-0003-1624-9444
EI 2296-2565
PD AUG 31
PY 2016
VL 4
AR 185
DI 10.3389/fpubh.2016.00185
UT WOS:000408361600003
PM 27630983
ER

PT J
AU Jacobs, DE
   Breysse, J
   Dixon, SL
   Aceti, S
   Kawecki, C
   James, M
   Wilson, J
AF Jacobs, David E.
   Breysse, Jill
   Dixon, Sherry L.
   Aceti, Susan
   Kawecki, Carol
   James, Mark
   Wilson, Jay
TI Health and Housing Outcomes From Green Renovation of Low-Income Housing
   in Washington, DC
SO JOURNAL OF ENVIRONMENTAL HEALTH
SN 0022-0892
PD MAR
PY 2014
VL 76
IS 7
BP 8
EP 16
UT WOS:000341540400002
PM 24683934
ER

PT J
AU Popa, AL
   Tarca, NN
   Sasu, DV
   Bodog, SA
   Rosca, RD
   Tarcza, TM
AF Popa, Adela Laura
   Tarca, Naiana Nicoleta
   Sasu, Dinu Vlad
   Bodog, Simona Aurelia
   Rosca, Remus Dorel
   Tarcza, Teodora Mihaela
TI Exploring Marketing Insights for Healthcare: Trends and Perspectives
   Based on Literature Investigation
SO SUSTAINABILITY
RI Popa, Adela Laura/AAL-2397-2021
OI Popa, Adela Laura/0000-0001-6477-5778
EI 2071-1050
PD SEP
PY 2022
VL 14
IS 17
AR 10499
DI 10.3390/su141710499
UT WOS:000851896900001
ER

PT J
AU Erjaee, A
   Hendiani, S
   Moradi, S
   Bagherpour, M
AF Erjaee, Asma
   Hendiani, Sepehr
   Moradi, Shohreh
   Bagherpour, Morteza
TI Healthcare Sustainability Evaluation Using a Hybrid Fuzzy Multi-Criteria
   Decision-Making Model
SO INTERNATIONAL JOURNAL OF FUZZY SYSTEMS
OI Moradi, Shohreh/0000-0001-9047-0521; Hendiani,
   Sepehr/0000-0002-4149-2721
SN 1562-2479
EI 2199-3211
PD MAR
PY 2022
VL 24
IS 2
SI SI
BP 1182
EP 1202
DI 10.1007/s40815-021-01128-4
EA JUL 2021
UT WOS:000673676700001
ER

PT J
AU Petroccia, S
   Pitasi, A
   Cossi, GM
   Roblek, V
AF Petroccia, Sara
   Pitasi, Andrea
   Cossi, Gianugo M.
   Roblek, Vasja
TI Smart Cities Who is the Main Observer?
SO COMPARATIVE SOCIOLOGY
RI Roblek, Vasja/C-1836-2013
OI Roblek, Vasja/0000-0003-1182-3400
SN 1569-1322
EI 1569-1330
PD JUN
PY 2020
VL 19
IS 2
BP 259
EP 278
DI 10.1163/15691330-BJA10012
UT WOS:000540713800004
ER

PT J
AU Brandt, F
   Znotka, M
AF Brandt, Florian
   Znotka, Matti
TI Influencing factors and outcomes of entrepreneurial activities in German
   healthcare organizations - a qualitative study
SO INTERNATIONAL JOURNAL OF HEALTHCARE MANAGEMENT
OI Brandt, Florian/0000-0003-4947-1770
SN 2047-9700
EI 2047-9719
PD JUL 3
PY 2021
VL 14
IS 3
BP 805
EP 812
DI 10.1080/20479700.2019.1698851
EA DEC 2019
UT WOS:000500501500001
ER

PT J
AU Holt, CL
   Shelton, RC
   Allen, JD
   Bowie, J
   Jandorf, L
   Santos, SLZ
   Slade, J
AF Holt, Cheryl L.
   Shelton, Rachel C.
   Allen, Jennifer D.
   Bowie, Janice
   Jandorf, Lina
   Santos, Sherie Lou Zara
   Slade, Jimmie
TI Development of tailored feedback reports on organizational capacity for
   health promotion in African American churches
SO EVALUATION AND PROGRAM PLANNING
RI Shelton, Rachel/W-3892-2019; Shelton, Rachel/Y-5633-2018
OI Shelton, Rachel/0000-0001-6496-6339; Shelton,
   Rachel/0000-0001-6496-6339; Knott, Cheryl L./0000-0002-2261-7875
SN 0149-7189
EI 1873-7870
PD OCT
PY 2018
VL 70
BP 99
EP 106
DI 10.1016/j.evalprogplan.2018.07.002
UT WOS:000442710000012
PM 30041105
ER

PT J
AU Muscolo, A
   Romeo, F
   Marra, F
   Mallamaci, C
AF Muscolo, A.
   Romeo, F.
   Marra, F.
   Mallamaci, C.
TI Recycling agricultural, municipal and industrial pollutant wastes into
   fertilizers for a sustainable healthy food production
SO JOURNAL OF ENVIRONMENTAL MANAGEMENT
RI Muscolo, Adele/O-5875-2015
OI Muscolo, Adele/0000-0002-0439-1614; Romeo, Federico/0000-0002-8189-4477;
   Marra, Federica/0000-0001-6404-0309
SN 0301-4797
EI 1095-8630
PD DEC 15
PY 2021
VL 300
AR 113771
DI 10.1016/j.jenvman.2021.113771
EA SEP 2021
UT WOS:000704807700003
PM 34543966
ER

PT J
AU Chauhan, A
   Singh, SP
AF Chauhan, Ankur
   Singh, Surya Prakash
TI Selection of healthcare waste disposal firms using a multi-method
   approach
SO JOURNAL OF ENVIRONMENTAL MANAGEMENT
RI Singh, Surya Prakash/O-4087-2014
OI Singh, Surya Prakash/0000-0002-3867-6845; chauhan,
   Ankur/0000-0001-9552-4752
SN 0301-4797
EI 1095-8630
PD OCT 1
PY 2021
VL 295
AR 113117
DI 10.1016/j.jenvman.2021.113117
EA JUN 2021
UT WOS:000681299900001
PM 34214788
ER

PT J
AU Guzzo, D
   Carvalho, MM
   Balkenende, R
   Mascarenhas, J
AF Guzzo, D.
   Carvalho, M. M.
   Balkenende, R.
   Mascarenhas, J.
TI Circular business models in the medical device industry: paths towards
   sustainable healthcare
SO RESOURCES CONSERVATION AND RECYCLING
RI Mascarenhas, Janaina/B-2878-2012; Carvalho, Marly/D-8297-2012; Guzzo,
   Daniel/D-5010-2015
OI Mascarenhas, Janaina/0000-0001-9653-6499; Carvalho,
   Marly/0000-0003-0119-5316; Guzzo, Daniel/0000-0001-5605-8680
SN 0921-3449
EI 1879-0658
PD SEP
PY 2020
VL 160
AR 104904
DI 10.1016/j.resconrec.2020.104904
UT WOS:000540613000005
ER

PT J
AU Fukunaga, R
   Lowrance, D
   MacNeil, A
   Al-Samarrai, T
   Cavanaugh, J
   Baddeley, A
   Nichols, C
   Peterson, M
   Ahmedov, S
   Singh, V
   Edwards, CG
   Jain, S
   Date, A
   Maloney, SA
AF Fukunaga, Rena
   Lowrance, David
   MacNeil, Adam
   Al-Samarrai, Teeb
   Cavanaugh, Joseph
   Baddeley, Annabel
   Nichols, Catherine
   Peterson, Meaghan
   Ahmedov, Sevim
   Singh, Vindi
   Edwards, Celeste Gracia
   Jain, Suman
   Date, Anand
   Maloney, Susan A.
TI Collect Once, Use Many Times: Attaining Unified Metrics for Tuberculosis
   Preventive Treatment for People Living With HIV
SO JMIR PUBLIC HEALTH AND SURVEILLANCE
OI Peterson, Meaghan/0000-0001-5936-8238; Ahmedov,
   Sevim/0000-0001-6564-3638; Cavanaugh, Joseph/0000-0003-1866-3841
SN 2369-2960
PD APR
PY 2021
VL 7
IS 4
AR e27013
DI 10.2196/27013
UT WOS:000647221500026
PM 33929335
ER

PT J
AU DeMatteo, DJ
   Reeves, S
AF DeMatteo, Dale J.
   Reeves, Scott
TI Introducing first year students to interprofessionalism: Exploring
   professional identity in the "enterprise culture": A Foucauldian
   analysis
SO JOURNAL OF INTERPROFESSIONAL CARE
OI Reeves, Scott/0000-0002-0573-0622
SN 1356-1820
EI 1469-9567
PD JAN
PY 2013
VL 27
IS 1
BP 27
EP 33
DI 10.3109/13561820.2012.715098
UT WOS:000313849700005
PM 22897366
ER

PT J
AU Groves, KS
AF Groves, Kevin S.
TI Examining the impact of succession management practices on
   organizational performance: A national study of US hospitals
SO HEALTH CARE MANAGEMENT REVIEW
SN 0361-6274
EI 1550-5030
PD OCT-DEC
PY 2019
VL 44
IS 4
BP 356
EP 365
DI 10.1097/HMR.0000000000000176
UT WOS:000505949300008
PM 28786881
ER

PT J
AU Arkkukangas, M
   Hultgren, S
AF Arkkukangas, Marina
   Hultgren, Staffan
TI Implementation of motivational interviewing in a fall prevention
   exercise program: experiences from a randomized controlled trial
SO BMC RESEARCH NOTES
OI Arkkukangas, Marina/0000-0001-7418-6088
EI 1756-0500
PD MAY 14
PY 2019
VL 12
AR 270
DI 10.1186/s13104-019-4309-x
UT WOS:000468071800009
PM 31088557
ER

PT J
AU Uribe, FL
   Arteaga, O
   Bruchhausen, W
   Cheung, G
   Cullum, S
   Fuentes-Garcia, A
   Castillo, CM
   Kerse, N
   Kirk, R
   Muru-Lanning, M
   Rios, RAS
   Schrott, L
   Slachevsky, A
   Roes, M
AF Laporte Uribe, Franziska
   Arteaga, Oscar
   Bruchhausen, Walter
   Cheung, Gary
   Cullum, Sarah
   Fuentes-Garcia, Alejandra
   Miranda Castillo, Claudia
   Kerse, Ngaire
   Kirk, Ray
   Muru-Lanning, Marama
   Salinas Rios, Rodrigo Alejandro
   Schrott, Lothar
   Slachevsky, Andrea
   Roes, Martina
TI Dementia and COVID-19 in Chile, New Zealand and Germany: A Research
   Agenda for Cross-Country Learning for Resilience in Health Care Systems
SO SUSTAINABILITY
RI Arteaga, Oscar/N-9925-2018; Kerse, Ngaire/AFF-8119-2022; Roes,
   Martina/N-2455-2013
OI Arteaga, Oscar/0000-0003-2254-1134; Bruchhausen,
   Walter/0000-0002-8115-2334; Roes, Martina/0000-0003-4531-8584; Cheung,
   Gary/0000-0002-0239-9356; Fuentes Garcia, Alejandra/0000-0003-3094-1330;
   Laporte Uribe, Franziska/0000-0002-5850-7782; Cullum,
   Sarah/0000-0003-0785-9101; Kerse, Ngaire/0000-0002-5992-3681
EI 2071-1050
PD SEP
PY 2021
VL 13
IS 18
AR 10247
DI 10.3390/su131810247
UT WOS:000701454000001
ER

PT J
AU Geary, U
   Ward, ME
   Callan, V
   McDonald, N
   Corrigan, S
AF Geary, Una
   Ward, Marie E.
   Callan, Vincent
   McDonald, Nick
   Corrigan, Siobhan
TI A socio-technical systems analysis of the application of RFID-enabled
   technology to the transport of precious laboratory samples in a large
   acute teaching hospital
SO APPLIED ERGONOMICS
OI Ward, Marie Elizabeth/0000-0002-6638-8461
SN 0003-6870
EI 1872-9126
PD JUL
PY 2022
VL 102
AR 103759
DI 10.1016/j.apergo.2022.103759
UT WOS:000799853100008
PM 35413577
ER

PT J
AU Lo, K
   Karnon, J
AF Lo, Kenneth
   Karnon, Jonathan
TI in-DEPtH framework: evidence-informed, co-creation framework for the
   Design, Evaluation and Procurement of Health services
SO BMJ OPEN
OI Karnon, Jonathan/0000-0003-3220-2099; Lo, Kenneth/0000-0002-8871-7895
SN 2044-6055
PD MAY
PY 2019
VL 9
IS 5
AR e026482
DI 10.1136/bmjopen-2018-026482
UT WOS:000471192800193
PM 31061038
ER

PT J
AU Ekebergh, M
   Lindberg, E
AF Ekebergh, Margaretha
   Lindberg, Elisabeth
TI The interaction between learning and caring - the patient's narrative as
   a found Lion for lifeworld-led reflection in learning and caring
SO REFLECTIVE PRACTICE
SN 1462-3943
EI 1470-1103
PD JUL 3
PY 2020
VL 21
IS 4
BP 552
EP 564
DI 10.1080/14623943.2020.1783223
EA JUL 2020
UT WOS:000547042100001
ER

PT J
AU Zhang, Y
   Flum, M
   West, C
   Punnett, L
AF Zhang, Yuan
   Flum, Marian
   West, Cheryl
   Punnett, Laura
TI Assessing Organizational Readiness for a Participatory Occupational
   Health/Health Promotion Intervention in Skilled Nursing Facilities
SO HEALTH PROMOTION PRACTICE
RI West, Cheryl/GSD-8769-2022
OI Punnett, Laura/0000-0001-9270-9946
SN 1524-8399
EI 1552-6372
PD SEP
PY 2015
VL 16
IS 5
BP 724
EP 732
DI 10.1177/1524839915573945
UT WOS:000359922200012
PM 25715335
ER

PT J
AU Bharathi, R
   Abirami, T
   Dhanasekaran, S
   Gupta, D
   Khanna, A
   Elhoseny, M
   Shankar, K
AF Bharathi, R.
   Abirami, T.
   Dhanasekaran, S.
   Gupta, Deepak
   Khanna, Ashish
   Elhoseny, Mohamed
   Shankar, K.
TI Energy efficient clustering with disease diagnosis model for IoT based
   sustainable healthcare systems
SO SUSTAINABLE COMPUTING-INFORMATICS & SYSTEMS
RI Elhoseny, Mohamed/Q-5591-2017; Kathiresan, Shankar/Y-9178-2018
OI Elhoseny, Mohamed/0000-0001-6347-8368; Kathiresan,
   Shankar/0000-0002-2803-3846
SN 2210-5379
EI 2210-5387
PD DEC
PY 2020
VL 28
AR 100453
DI 10.1016/j.suscom.2020.100453
UT WOS:000601383000003
ER

PT J
AU Leissner, S
   Ryan-Fogarty, Y
AF Leissner, Sonja
   Ryan-Fogarty, Yvonne
TI Challenges and opportunities for reduction of single use plastics in
   healthcare: A case study of single use infant formula bottles in two
   Irish maternity hospitals
SO RESOURCES CONSERVATION AND RECYCLING
OI Ryan-Fogarty, Yvonne/0000-0001-9968-5051
SN 0921-3449
EI 1879-0658
PD DEC
PY 2019
VL 151
AR 104462
DI 10.1016/j.resconrec.2019.104462
UT WOS:000491673700010
ER

PT J
AU Tepper, S
   Kissinger, M
   Avital, K
   Shahar, DR
AF Tepper, Sigal
   Kissinger, Meidad
   Avital, Kerem
   Shahar, Danit Rivkah
TI The Environmental Footprint Associated With the Mediterranean Diet,
   EAT-Lancet Diet, and the Sustainable Healthy Diet Index: A
   Population-Based Study
SO FRONTIERS IN NUTRITION
SN 2296-861X
PD MAY 19
PY 2022
VL 9
AR 870883
DI 10.3389/fnut.2022.870883
UT WOS:000806300200001
PM 35662947
ER

PT J
AU Sainsbury, P
   Charlesworth, K
   Madden, L
   Capon, A
   Stewart, G
   Pencheon, D
AF Sainsbury, Peter
   Charlesworth, Kate
   Madden, Lynne
   Capon, Anthony
   Stewart, Greg
   Pencheon, David
TI Climate change is a health issue: what can doctors do?
SO INTERNAL MEDICINE JOURNAL
OI Madden, Diana Lynne/0000-0003-2829-7195; Capon,
   Anthony/0000-0003-0354-6810; Sainsbury, Peter/0000-0002-0638-9438
SN 1444-0903
EI 1445-5994
PD AUG
PY 2019
VL 49
IS 8
BP 1044
EP 1048
DI 10.1111/imj.14380
UT WOS:000478917500019
PM 31387149
ER

PT J
AU Alcala, JM
   Urena, J
   Hernandez, A
   Gualda, D
AF Alcala, Jose M.
   Urena, Jesus
   Hernandez, Alvaro
   Gualda, David
TI Assessing Human Activity in Elderly People Using Non-Intrusive Load
   Monitoring
SO SENSORS
RI Gualda, David/AAH-9820-2019; Hernandez, Alvaro/AAB-1365-2019; Urena,
   Jesus/R-5385-2017
OI Gualda, David/0000-0003-2071-6260; Hernandez,
   Alvaro/0000-0001-9308-8133; Urena, Jesus/0000-0003-1408-6039
EI 1424-8220
PD FEB
PY 2017
VL 17
IS 2
AR 351
DI 10.3390/s17020351
UT WOS:000395482700135
PM 28208672
ER

PT J
AU Ernest, H
   Kumar, A
   Bhople, BS
   Srivastava, PK
   Singh, RD
   Sahu, SK
AF Ernest, Havugimana
   Kumar, Arun
   Bhople, Balkrishna Sopan
   Srivastava, Pradeep Kumar
   Singh, Raj Deo
   Sahu, Sanjat Kumar
TI Soil Quality And Health Management Through Farming Practices: To Ensure
   Agricultural Sustainability
SO RESEARCH JOURNAL OF PHARMACEUTICAL BIOLOGICAL AND CHEMICAL SCIENCES
SN 0975-8585
PD JUL-AUG
PY 2015
VL 6
IS 4
BP 1983
EP 1992
UT WOS:000413506900265
ER

PT J
AU Dodgen, L
   Spence-Almaguer, E
   Anguiano, KC
   Hooker, A
   White, S
AF Dodgen, Leilani
   Spence-Almaguer, Emily
   Cantu Anguiano, Katherine
   Hooker, Alison
   White, Sonia
TI Partnership Processes to Develop SHE Tribe: A Healthy Lifestyle
   Intervention
SO HEALTH PROMOTION PRACTICE
OI Dodgen, Leilani/0000-0003-1786-3454
SN 1524-8399
EI 1552-6372
PD JUL
PY 2020
VL 21
IS 4
BP 591
EP 600
DI 10.1177/1524839918812428
UT WOS:000542339800015
PM 30458648
ER

PT J
AU Teo, TL
   Lippa, KA
   Mackay, L
   Yong, S
   Liu, QD
   Camara, JE
   Delatour, V
   Lee, TK
   Lalere, B
   O'Connor, G
   Henrion, A
   Kato, M
   Numata, M
   Kwon, HJ
   Jeong, JS
   Xu, B
   Song, DW
   Nammoonnoy, J
   Wollinger, W
AF Teo, Tang Lin
   Lippa, Katrice A.
   Mackay, Lindsey
   Yong, Sharon
   Liu, Qinde
   Camara, Johanna E.
   Delatour, Vincent
   Lee, Tong Kooi
   Lalere, Beatrice
   O'Connor, Gavin
   Henrion, Andre
   Kato, Megumi
   Numata, Masahiko
   Kwon, Ha-Jeong
   Jeong, Ji-Seon
   Xu, Bei
   Song, Dewei
   Nammoonnoy, Jintana
   Wollinger, Wagner
TI Enhancing the accuracy of measurement of small molecule organic
   biomarkers
SO ANALYTICAL AND BIOANALYTICAL CHEMISTRY
RI Kato, Megumi/D-6092-2014; O'Connor, Gavin/D-9767-2016; Numata,
   Masahiko/L-5785-2018
OI Kato, Megumi/0000-0002-4930-4852; O'Connor, Gavin/0000-0002-7812-6717;
   Numata, Masahiko/0000-0003-4660-9682
SN 1618-2642
EI 1618-2650
PD NOV
PY 2019
VL 411
IS 28
BP 7341
EP 7355
DI 10.1007/s00216-019-02153-x
UT WOS:000502968400001
PM 31667564
ER

PT J
AU Lee, M
   Yoon, K
AF Lee, Munjae
   Yoon, Kichan
TI Effects of the Health Promotion Programs on Happiness
SO SUSTAINABILITY
RI Lee, Munjae/L-1170-2019
OI Lee, Munjae/0000-0002-9781-4187
EI 2071-1050
PD JAN 2
PY 2020
VL 12
IS 2
AR 528
DI 10.3390/su12020528
UT WOS:000516824600086
ER

PT J
AU Wu, XB
   Li, SH
   Xu, N
   Wu, D
   Zhang, XL
AF Wu, Xiaobo
   Li, Sihan
   Xu, Ning
   Wu, Dong
   Zhang, Xinli
TI Establishing a balanced scorecard measurement system for integrated care
   organizations in China
SO INTERNATIONAL JOURNAL OF HEALTH PLANNING AND MANAGEMENT
RI Xu, Ning/ADN-6663-2022
OI Zhang, Xinli/0000-0002-0954-793X; Xu, Ning/0000-0001-9028-9896
SN 0749-6753
EI 1099-1751
PD APR
PY 2019
VL 34
IS 2
BP 672
EP 692
DI 10.1002/hpm.2726
UT WOS:000474590200016
PM 30615222
ER

PT J
AU Fjortoft, AK
   Oksholm, T
   Forland, O
   Delmar, C
   Alvsvag, H
AF Fjortoft, Ann-Kristin
   Oksholm, Trine
   Forland, Oddvar
   Delmar, Charlotte
   Alvsvag, Herdis
TI The position of home-care nursing in primary health care: A critical
   analysis of contemporary policy documents
SO NURSING INQUIRY
OI Fjortoft, Ann-Kristin/0000-0002-9152-4314
SN 1320-7881
EI 1440-1800
PD APR
PY 2022
VL 29
IS 2
AR e12445
DI 10.1111/nin.12445
EA JUL 2021
UT WOS:000674504100001
PM 34289213
ER

PT J
AU Fromel, K
   Groffik, D
   Kudlacek, M
   Safar, M
   Zwierzchowska, A
   Mitas, J
AF Fromel, Karel
   Groffik, Dorota
   Kudlacek, Michal
   Safar, Michal
   Zwierzchowska, Anna
   Mitas, Josef
TI The Differences in Physical Activity Preferences and Practices among
   High versus Low Active Adolescents in Secondary Schools
SO SUSTAINABILITY
RI Safar, Michal -/K-1405-2017; Zwierzchowska, Anna/AAB-7253-2019; Mitas,
   Josef/M-2235-2019
OI Safar, Michal -/0000-0002-9162-5617; Zwierzchowska,
   Anna/0000-0002-4284-8697; Groffik, Dorota/0000-0002-2266-2457; Kudlacek,
   Michal/0000-0002-0315-414X; Mitas, Josef/0000-0001-7219-931X
EI 2071-1050
PD JAN
PY 2022
VL 14
IS 2
AR 891
DI 10.3390/su14020891
UT WOS:000747001800001
ER

PT J
AU Lam, W
   Dawson, A
   Fowler, C
AF Lam, Winsome
   Dawson, Angela
   Fowler, Cathrine
TI Approaches to better engage parent-child in health home-visiting
   programmes: A content analysis
SO JOURNAL OF CHILD HEALTH CARE
RI Fowler, Cathrine/F-8091-2017
OI Fowler, Cathrine/0000-0002-7838-8434
SN 1367-4935
EI 1741-2889
PD MAR
PY 2017
VL 21
IS 1
BP 94
EP 102
DI 10.1177/1367493516653260
UT WOS:000397413600011
PM 27313225
ER

PT B
AU Gorli, M
   Galuppo, L
   Pezzana, P
   Scaratti, G
   Shani, AB
AF Gorli, Mara
   Galuppo, Laura
   Pezzana, Paolo
   Scaratti, Giuseppe
   Shani, Abraham B. (Rami)
BE Worley, CG
   Mirvis, PH
TI INNOVATING HEALTH CARE THROUGH MULTI-STAKEHOLDER PARTNERSHIP: THE
   WELFARE ITALIA SERVIZI CASE
SO BUILDING NETWORKS AND PARTNERSHIPS
SE Organizing for Sustainable Effectiveness
RI GALUPPO, LAURA/H-7326-2013; Scaratti, Giuseppe/AAV-9970-2020
OI Scaratti, Giuseppe/0000-0003-4461-5085
BN 978-1-78190-887-7; 978-1-78190-886-0
PY 2013
VL 3
BP 133
EP 164
DI 10.1108/S2045-0605(2013)0000003009
D2 10.1108/S2045-0605(2013)3
UT WOS:000358500900006
ER

PT J
AU Knott, CL
   Bowie, J
   Mullins, CD
   Santos, SLZ
   Slade, J
   Rosenberg, E
   Woodard, N
   Williams, R
   Williams, RM
AF Knott, Cheryl L.
   Bowie, Janice
   Mullins, C. Daniel
   Santos, Sherie Lou Zara
   Slade, Jimmie
   Rosenberg, Elizabeth
   Woodard, Nathaniel
   Williams, Ralph
   Williams, Randi M.
TI An Approach to Adapting a Community-Based Cancer Control Intervention to
   Organizational Context
SO HEALTH PROMOTION PRACTICE
RI Woodard, Nathaniel/ABF-9195-2021
OI Woodard, Nathaniel/0000-0002-9860-5870; Knott, Cheryl
   L./0000-0002-2261-7875; Williams, Randi/0000-0003-0837-9281
SN 1524-8399
EI 1552-6372
PD MAR
PY 2020
VL 21
IS 2
BP 168
EP 171
AR 1524839919898209
DI 10.1177/1524839919898209
EA JAN 2020
UT WOS:000508776200001
PM 31959002
ER

PT S
AU Christie, GP
   Ratzan, SC
AF Christie, Gillian P.
   Ratzan, Scott C.
BE Logan, RA
   Siegel, ER
TI Beyond the Bench and Bedside: Health Literacy Is Fundamental to
   Sustainable Health and Development
SO HEALTH LITERACY IN CLINICAL PRACTICE AND PUBLIC HEALTH: NEW INITIATIVES
   AND LESSONS LEARNED AT THE INTERSECTION WITH OTHER DISCIPLINES
SE Studies in Health Technology and Informatics
SN 0926-9630
EI 1879-8365
BN 978-1-64368-075-0; 978-1-64368-074-3
PY 2020
VL 269
BP 544
EP 560
DI 10.3233/SHTI200061
D2 10.3233/SHTI269
UT WOS:000626577000044
ER

PT J
AU Mayer-Foulkes, D
   Servan-Mori, E
   Nigenda, G
AF Mayer-Foulkes, David
   Servan-Mori, Edson
   Nigenda, Gustavo
TI The Sustainable Development Goals and Technological Capacity
SO REVISTA PANAMERICANA DE SALUD PUBLICA-PAN AMERICAN JOURNAL OF PUBLIC
   HEALTH
SN 1020-4989
PY 2020
VL 44
AR e141
DI 10.26633/RPSP.2020.141
UT WOS:000599516100001
PM 33337444
ER

PT J
AU Uhlmann, K
   Ross, H
   Buckley, L
   Lin, BB
AF Uhlmann, Kora
   Ross, Helen
   Buckley, Lisa
   Lin, Brenda B.
TI Nature relatedness, connections to food and wellbeing in Australian
   adolescents
SO JOURNAL OF ENVIRONMENTAL PSYCHOLOGY
RI Ross, Helen/B-9585-2014; Uhlmann, Kora/X-7208-2018; Buckley,
   Lisa/U-7467-2018
OI Ross, Helen/0000-0003-4439-6273; Lin, Brenda/0000-0002-6011-9172;
   Uhlmann, Kora/0000-0001-7588-2544; Buckley, Lisa/0000-0003-1542-938X
SN 0272-4944
EI 1522-9610
PD DEC
PY 2022
VL 84
AR 101888
DI 10.1016/j.jenvp.2022.101888
UT WOS:000872525900004
ER

PT J
AU Nomura, S
   Yamasaki, L
   Shimizu, K
   Ghaznavi, C
   Sakamoto, H
AF Nomura, Shuhei
   Yamasaki, Lisa
   Shimizu, Kazuki
   Ghaznavi, Cyrus
   Sakamoto, Haruka
TI Japan's development assistance for health: Historical trends and
   prospects for a new era
SO LANCET REGIONAL HEALTH-WESTERN PACIFIC
RI Nomura, Shuhei/HCH-5356-2022
OI Shimizu, Kazuki/0000-0003-4201-7700; Ghaznavi,
   Cyrus/0000-0002-5942-1948; Nomura, Shuhei/0000-0002-2963-7297
EI 2666-6065
PD MAY
PY 2022
VL 22
DI 10.1016/j.lanwpc.2022.100403
UT WOS:000821465300001
PM 35224521
ER

PT J
AU Rontos, K
   Syrmali, ME
   Salvati, L
AF Rontos, Kostas
   Syrmali, Maria-Eleni
   Salvati, Luca
TI Unravelling the Role of Socioeconomic Forces in the Early Stage of
   COVID-19 Pandemic: A Global Analysis
SO INTERNATIONAL JOURNAL OF ENVIRONMENTAL RESEARCH AND PUBLIC HEALTH
RI Salvati, Luca/AAS-6179-2021
EI 1660-4601
PD JUN
PY 2021
VL 18
IS 12
AR 6340
DI 10.3390/ijerph18126340
UT WOS:000666444800001
PM 34208187
ER

PT J
AU Demir-Dora, D
   Aksoyalp, ZS
   Nacitarhan, C
AF Demir-Dora, Devrim
   Aksoyalp, Zinnet Sevval
   Nacitarhan, Cahit
TI Knowledge level and attitude towards complementary and alternative
   treatment methods among medical students: a cross-sectional survey study
   in Turkey
SO CURRENT MEDICAL RESEARCH AND OPINION
RI Aksoyalp, Zinnet Şevval/ABG-8833-2021
OI AKSOYALP, Zinnet Sevval/0000-0002-7822-3154
SN 0300-7995
EI 1473-4877
PD SEP 1
PY 2020
VL 36
IS 9
BP 1465
EP 1471
DI 10.1080/03007995.2020.1786679
EA JUL 2020
UT WOS:000552557600001
PM 32569486
ER

PT J
AU Williams, SE
   Hardie, D
AF Williams, Suzanne E.
   Hardie, Donna
TI Introduction to Sanford Health Children's Health & Fitness (fit)
   Initiative: A Physical and Emotional Health Promotional Intervention
SO AMERICAN JOURNAL OF HEALTH EDUCATION
SN 1932-5037
EI 2168-3751
PD MAY 4
PY 2019
VL 50
IS 3
BP 159
EP 166
DI 10.1080/19325037.2019.1590257
EA APR 2019
UT WOS:000466687800001
ER

PT J
AU Maity, R
   Maity, NP
   Rao, KS
   Sravani, G
   Guha, K
   Baishya, S
AF Maity, Reshmi
   Maity, N. P.
   Rao, K. Srinivasa
   Sravani, Girija
   Guha, K.
   Baishya, S.
TI Fringing Capacitive Effect of Silicon Carbide Based
   Nano-Electro-Mechanical-System Micromachined Ultrasonic Transducers:
   Analytical Modeling and FEM Simulation
SO TRANSACTIONS ON ELECTRICAL AND ELECTRONIC MATERIALS
RI K, Girija Sravani/R-9066-2018; karumuri, Srinivasa Rao/R-9060-2018
OI karumuri, Srinivasa Rao/0000-0002-9927-1833; Srinivasa Rao,
   K/0000-0003-1239-5196
SN 1229-7607
EI 2092-7592
PD OCT
PY 2019
VL 20
IS 5
BP 473
EP 480
DI 10.1007/s42341-019-00127-5
UT WOS:000515818500012
ER

PT J
AU Allen, JD
   Stewart, MD
   Roberts, SA
   Sigal, EV
AF Allen, Jeff D.
   Stewart, Mark D.
   Roberts, Samantha A.
   Sigal, Ellen V.
TI The Value of Addressing Patient Preferences
SO VALUE IN HEALTH
SN 1098-3015
EI 1524-4733
PD FEB
PY 2017
VL 20
IS 2
BP 283
EP 285
DI 10.1016/j.jval.2016.11.029
UT WOS:000396450400019
PM 28237210
ER

PT J
AU Thomas, TL
   DiClemente, R
   Snell, S
AF Thomas, Tami L.
   DiClemente, Ralph
   Snell, Samuel
TI Overcoming the triad of rural health disparities: How local culture,
   lack of economic opportunity, and geographic location instigate health
   disparities
SO HEALTH EDUCATION JOURNAL
OI Thomas, Tami/0000-0002-3907-1899
SN 0017-8969
EI 1748-8176
PD MAY
PY 2014
VL 73
IS 3
BP 285
EP 294
DI 10.1177/0017896912471049
UT WOS:000337288200004
PM 25242822
ER

PT J
AU Wang, WZ
   Song, JX
   Zhang, GT
   Liu, Q
   Guo, WQ
   Tang, B
   Cheng, DD
   Zhang, Y
AF Wang, Weize
   Song, Jinxi
   Zhang, Guotao
   Liu, Qi
   Guo, Weiqiang
   Tang, Bin
   Cheng, Dandong
   Zhang, Yan
TI The influence of hyporheic upwelling fluxes on inorganic nitrogen
   concentrations in the pore water of the Weihe River
SO ECOLOGICAL ENGINEERING
RI Song, Jinxi/AAF-6060-2020
OI Song, Jinxi/0000-0001-9838-8063
SN 0925-8574
EI 1872-6992
PD MAR
PY 2018
VL 112
BP 105
EP 115
DI 10.1016/j.ecoleng.2017.12.012
UT WOS:000424938300014
ER

PT J
AU Scott, R
   Scott, P
   Hawkins, P
   Blackett, I
   Cotton, A
   Lerebours, A
AF Scott, Rebecca
   Scott, Pippa
   Hawkins, Peter
   Blackett, Isabel
   Cotton, Andrew
   Lerebours, Alix
TI Integrating Basic Urban Services for Better Sanitation Outcomes
SO SUSTAINABILITY
OI Scott, Rebecca/0000-0002-0069-065X; Lerebours, Alix/0000-0003-2796-3635
EI 2071-1050
PD DEC
PY 2019
VL 11
IS 23
AR 6706
DI 10.3390/su11236706
UT WOS:000508186400178
ER

PT J
AU NedaOrak
   Zandvakili, K
   Roshan, SA
   Abkenar, FB
AF NedaOrak
   Zandvakili, Kamran
   Roshan, Sina Attar
   Abkenar, Fariba Babaei
TI Urban Green Space Desirability Assessment, Environmental Justice: An
   Approach in cities Planning Towards Making Cities Sustainable
SO EUROPEAN JOURNAL OF SUSTAINABLE DEVELOPMENT
RI Orak, neda/AAN-4099-2021; Attar roshan, sina/AAN-6189-2021
OI Attar roshan, sina/0000-0002-0041-2473
SN 2239-5938
EI 2239-6101
PY 2016
VL 5
IS 3
BP 11
EP 18
DI 10.14207/ejsd.2016.v5n3p11
UT WOS:000385393700002
ER

PT J
AU Morhason-Bello, IO
   Odedina, F
   Rebbeck, TR
   Harford, J
   Dangou, JM
   Denny, L
   Adewole, IF
AF Morhason-Bello, Imran O.
   Odedina, Folakemi
   Rebbeck, Timothy R.
   Harford, Joe
   Dangou, Jean-Marie
   Denny, Lynette
   Adewole, Isaac F.
TI Challenges and opportunities in cancer control in Africa: a perspective
   from the African Organisation for Research and Training in Cancer
SO LANCET ONCOLOGY
RI Rebbeck, Timothy/GLU-8348-2022; ODEDINA, FOLAKEMI/AAC-2999-2020
OI Rebbeck, Timothy/0000-0002-4799-1900; ODEDINA,
   FOLAKEMI/0000-0003-3796-1385; Jean-Marie, Dangou/0000-0003-2117-0714;
   Morhason-Bello, Imran/0000-0002-7448-4824
SN 1470-2045
EI 1474-5488
PD APR
PY 2013
VL 14
IS 4
BP E142
EP E151
DI 10.1016/S1470-2045(12)70482-5
UT WOS:000317390300011
PM 23561745
ER

PT J
AU Rathour, N
   Singh, R
   Gehlot, A
   Akram, SV
   Thakur, AK
   Kumar, A
AF Rathour, Navjot
   Singh, Rajesh
   Gehlot, Anita
   Akram, Shaik Vaseem
   Thakur, Amit Kumar
   Kumar, Amit
TI The decadal perspective of facial emotion processing and Recognition: A
   survey
SO DISPLAYS
RI Singh, Rajesh/AAV-3309-2020; Thakur, Amit/A-2952-2019
OI Singh, Rajesh/0000-0002-3164-8905; Thakur, Amit/0000-0002-9929-6176
SN 0141-9382
EI 1872-7387
PD DEC
PY 2022
VL 75
AR 102330
DI 10.1016/j.displa.2022.102330
UT WOS:000883828200001
ER

PT J
AU Fiorini, G
   Cerri, C
   Magri, F
   Chiovato, L
   Croce, L
   Rigamonti, AE
   Sartorio, A
   Cella, SG
AF Fiorini, Gianfrancesco
   Cerri, Cesare
   Magri, Flavia
   Chiovato, Luca
   Croce, Laura
   Rigamonti, Antonello E.
   Sartorio, Alessandro
   Cella, Silvano G.
TI Risk factors, awareness of disease and use of medications in a deprived
   population: differences between indigent natives and undocumented
   migrants in Italy
SO JOURNAL OF PUBLIC HEALTH
RI Fiorini, Gianfrancesco/G-5280-2018; Croce, Laura/AAC-8996-2019
OI Fiorini, Gianfrancesco/0000-0001-5468-4063; Croce,
   Laura/0000-0001-7668-8276
SN 1741-3842
EI 1741-3850
PD JUN
PY 2021
VL 43
IS 2
BP 302
EP 307
DI 10.1093/pubmed/fdz123
UT WOS:000745546500115
PM 31705141
ER

PT J
AU Abbott, DE
   Sohn, VY
   Hanseman, D
   Curley, SA
AF Abbott, Daniel E.
   Sohn, Vance Y.
   Hanseman, Dennis
   Curley, Steven A.
TI Patient attitudes about the cost of cancer care: Expectations and
   realities in the current health care climate
SO CLINICAL CANCER INVESTIGATION JOURNAL
SN 2278-0513
PD MAY-JUN
PY 2014
VL 3
IS 3
BP 225
EP 230
DI 10.4103/2278-0513.132116
UT WOS:000219186200007
ER

PT J
AU Gomez-Maqueo, A
   Antunes-Ricardo, M
   Welti-Chanes, J
   Cano, MP
AF Gomez-Maqueo, Andrea
   Antunes-Ricardo, Marilena
   Welti-Chanes, Jorge
   Cano, M. Pilar
TI Digestive Stability and Bioaccessibility of Antioxidants in Prickly Pear
   Fruits from the Canary Islands: Healthy Foods and Ingredients
SO ANTIOXIDANTS
RI ; Welti-Chanes, Jorge/H-4590-2012
OI Cano, M. Pilar/0000-0002-8342-4532; Antunes-Ricardo,
   Marilena/0000-0002-8546-6832; Welti-Chanes, Jorge/0000-0002-0427-7547;
   Gomez-Maqueo, Andrea/0000-0002-0579-1855
EI 2076-3921
PD FEB
PY 2020
VL 9
IS 2
AR 164
DI 10.3390/antiox9020164
UT WOS:000519877100087
PM 32079367
ER

PT J
AU Ohashi, Y
   Sugawara, S
   Muraoka, K
   Ozaki, A
AF Ohashi, Yuki
   Sugawara, Sanae
   Muraoka, Koko
   Ozaki, Akiko
TI Health maintenance of Japanese rural small enterprise shopkeepers
SO QUALITY IN AGEING AND OLDER ADULTS
OI Ohashi, Yuki/0000-0003-1996-0231
SN 1471-7794
EI 2044-1835
PD AUG 29
PY 2019
VL 20
IS 3
BP 110
EP 119
DI 10.1108/QAOA-12-2018-0064
UT WOS:000494037900003
ER

PT J
AU White, SM
   Shelton, CL
   Gelb, AW
   Lawson, C
   McGain, F
   Muret, J
   Sherman, JD
AF White, S. M.
   Shelton, C. L.
   Gelb, A. W.
   Lawson, C.
   McGain, F.
   Muret, J.
   Sherman, J. D.
CA Anaesthesiologists Global Working
TI Principles of environmentally-sustainable anaesthesia: a global
   consensus statement from the World Federation of Societies of
   Anaesthesiologists
SO ANAESTHESIA
OI White, Stuart/0000-0002-0258-8210; Sondekoppam,
   Rakesh/0000-0003-1132-9066
SN 0003-2409
EI 1365-2044
PD FEB
PY 2022
VL 77
IS 2
BP 201
EP 212
DI 10.1111/anae.15598
EA NOV 2021
UT WOS:000713376100001
PM 34724710
ER

PT J
AU Carter, MA
   Signal, LN
   Edwards, R
   Hoek, J
AF Carter, Mary-Ann
   Signal, Louise N.
   Edwards, Richard
   Hoek, Janet
TI Competing teammates: food in New Zealand sports settings
SO HEALTH PROMOTION INTERNATIONAL
SN 0957-4824
EI 1460-2245
PD AUG
PY 2019
VL 34
IS 4
BP 803
EP 810
DI 10.1093/heapro/day035
UT WOS:000493087700018
PM 29893834
ER

PT J
AU Douedari, Y
   Howard, N
AF Douedari, Yazan
   Howard, Natasha
TI Perspectives on Rebuilding Health System Governance in
   Opposition-Controlled Syria: A Qualitative Study
SO INTERNATIONAL JOURNAL OF HEALTH POLICY AND MANAGEMENT
RI jam, amir/O-6460-2019
OI Douedari, Yazan/0000-0001-7964-9408; Howard, Natasha/0000-0003-4174-7349
EI 2322-5939
PD APR
PY 2019
VL 8
IS 4
BP 233
EP 244
DI 10.15171/ijhpm.2018.132
UT WOS:000460144100006
PM 31050968
ER

PT J
AU Pederneiras, YM
   Pereira, MA
   Figueira, JR
AF Pederneiras, Yasmim Maia
   Pereira, Miguel Alves
   Figueira, Jose Rui
TI Are the Portuguese public hospitals sustainable? A triple bottom line
   hybrid data envelopment analysis approach
SO INTERNATIONAL TRANSACTIONS IN OPERATIONAL RESEARCH
RI Pereira, Miguel/AAF-4486-2021; Figueira, Jose Rui/J-3194-2012
OI Pereira, Miguel/0000-0002-5315-8229; Figueira, Jose
   Rui/0000-0001-9822-1167; Pederneiras, Yasmim/0000-0003-4255-6659
SN 0969-6016
EI 1475-3995
PD JAN
PY 2023
VL 30
IS 1
SI SI
BP 453
EP 475
DI 10.1111/itor.12966
EA MAR 2021
UT WOS:000630212600001
ER

PT J
AU Chen, M
   Jiang, YY
   Guizani, N
   Zhou, J
   Tao, GM
   Yin, J
   Hwang, K
AF Chen, Min
   Jiang, Yingying
   Guizani, Nadra
   Zhou, Jun
   Tao, Guangming
   Yin, Jun
   Hwang, Kai
TI Living with I-Fabric: Smart Living Powered by Intelligent Fabric and
   Deep Analytics
SO IEEE NETWORK
RI Tao, Guangming/AAH-2617-2021
OI Tao, Guangming/0000-0002-1371-7735
SN 0890-8044
EI 1558-156X
PD SEP-OCT
PY 2020
VL 34
IS 5
BP 156
EP 163
DI 10.1109/MNET.011.1900570
UT WOS:000591303900023
ER

PT J
AU Biao, I
AF Biao, Idowu
TI The place of transformative learning in the building of learning cities
   in Africa
SO JOURNAL OF ADULT AND CONTINUING EDUCATION
RI Biao, Idowu/O-1404-2019
OI Biao, Idowu/0000-0002-5664-6252
SN 1477-9714
EI 1479-7194
PD MAY
PY 2013
VL 19
IS 1
BP 3
EP 16
DI 10.7227/JACE.19.1.2
UT WOS:000447315700002
ER

PT J
AU Akar, O
   Calisir, V
   Demirci, A
AF Akar, Ozkan
   Calisir, Vahit
   Demirci, Aydin
TI DETERMINATION OF THE AMOUNT AND EFFECTS OF SHIP FUEL GAS EMISSIONS IN
   ISKENDERUN BAY
SO FRESENIUS ENVIRONMENTAL BULLETIN
SN 1018-4619
EI 1610-2304
PY 2020
VL 29
IS 7A
BP 6039
EP 6045
UT WOS:000629179700052
ER

PT J
AU Desmond, S
AF Desmond, Sharon
TI Implementing climate change mitigation in health services: the
   importance of context
SO JOURNAL OF HEALTH SERVICES RESEARCH & POLICY
SN 1355-8196
EI 1758-1060
PD OCT
PY 2016
VL 21
IS 4
BP 257
EP 262
DI 10.1177/1355819616645373
UT WOS:000385353800008
PM 27095136
ER

PT J
AU Whiting, S
   Dalipanda, T
   Postma, S
   de Lorenzo, AJ
   Aumua, A
AF Whiting, Stephen
   Dalipanda, Tenneth
   Postma, Sjoerd
   de Lorenzo, Ayesha Jamshaid
   Aumua, Audrey
TI Moving towards Universal Health Coverage through the Development of
   Integrated Service Delivery Packages for Primary Health Care in the
   Solomon Islands
SO INTERNATIONAL JOURNAL OF INTEGRATED CARE
SN 1568-4156
PD JAN-MAR
PY 2016
VL 16
DI 10.5334/ijic.2447
UT WOS:000380209600012
PM 28321177
ER

PT J
AU Mai, HND
   Lan, KPT
   Techapun, C
   Leksawasdi, N
   Taesuwan, S
   Hanprom, N
   Sompakdee, N
   Nunta, R
   Khemacheewakul, J
AF Huynh Nguyen Doan Mai
   Khanh Phan Thi Lan
   Techapun, Charin
   Leksawasdi, Noppol
   Taesuwan, Siraphat
   Hanprom, Nattharika
   Sompakdee, Norramon
   Nunta, Rojarej
   Khemacheewakul, Julaluk
TI Quality Evaluation of Butter Cake Prepared by Substitution of Wheat
   Flour with Green Soybean (Glycine Max L.) Okara
SO JOURNAL OF CULINARY SCIENCE & TECHNOLOGY
OI Leksawasdi, Noppol/0000-0002-4699-1351; Techapun,
   Charin/0000-0002-3632-6470
SN 1542-8052
EI 1542-8044
DI 10.1080/15428052.2021.1978363
EA SEP 2021
UT WOS:000697395900001
ER

PT J
AU Schley, K
AF Schley, Katharina
TI Health care service provision in Europe and regional diversity: a
   stochastic metafrontier approach
SO HEALTH ECONOMICS REVIEW
OI Schley, Katharina/0000-0002-0975-4154
SN 2191-1991
PD MAY 31
PY 2018
VL 8
AR 11
DI 10.1186/s13561-018-0195-5
UT WOS:000450953500001
PM 29855821
ER

PT J
AU Siokou, C
   Morgan, R
   Shiell, A
AF Siokou, Christine
   Morgan, Rebecca
   Shiell, Alan
TI Group model building: a participatory approach to understanding and
   acting on systems
SO PUBLIC HEALTH RESEARCH & PRACTICE
RI Shiell, Alan/AAL-4146-2020
OI Shiell, Alan/0000-0001-5914-1084
SN 2204-2091
PD NOV
PY 2014
VL 25
IS 1
AR e2511404
DI 10.17061/phrp2511404
UT WOS:000218609900005
PM 25828443
ER

PT J
AU Bravo, ML
   Santiago-Angelino, TM
   Gonzalez-Robledo, LM
   Nigenda, G
   Seiglie, JA
   Servan-Mori, E
AF Bravo, Maria L.
   Santiago-Angelino, Tania M.
   Gonzalez-Robledo, Luz M.
   Nigenda, Gustavo
   Seiglie, Jacqueline A.
   Servan-Mori, Edson
TI Incorporating genomic medicine into primary-level health care for
   chronic non-communicable diseases in Mexico: A qualitative study
SO INTERNATIONAL JOURNAL OF HEALTH PLANNING AND MANAGEMENT
OI Servan-Mori, Edson/0000-0001-9820-8325
SN 0749-6753
EI 1099-1751
PD NOV
PY 2020
VL 35
IS 6
BP 1426
EP 1437
DI 10.1002/hpm.3053
EA SEP 2020
UT WOS:000564542600001
PM 32875630
ER

PT J
AU Seyedahmadi, S
AF Seyedahmadi, Seyedehhana
TI Role of Natural Elements in Provision of Healing Environment:
   Sustainable Healthcare Building
SO EUROPEAN JOURNAL OF SUSTAINABLE DEVELOPMENT
SN 2239-5938
EI 2239-6101
PY 2019
VL 8
IS 1
BP 401
EP 408
DI 10.14207/ejsd.2019.v8n1p401
UT WOS:000457518100026
ER

PT J
AU Frehner, A
   Cardinaals, RPM
   de Boer, IJM
   Muller, A
   Schader, C
   van Selm, B
   van Hal, O
   Pestoni, G
   Rohrmann, S
   Herrero, M
   van Zanten, HHE
AF Frehner, Anita
   Cardinaals, Renee P. M.
   de Boer, Imke J. M.
   Muller, Adrian
   Schader, Christian
   van Selm, Benjamin
   van Hal, Ollie
   Pestoni, Giulia
   Rohrmann, Sabine
   Herrero, Mario
   van Zanten, Hannah H. E.
TI The compatibility of circularity and national dietary recommendations
   for animal products in five European countries: a modelling analysis on
   nutritional feasibility, climate impact, and land use
SO LANCET PLANETARY HEALTH
RI de Boer, Imke/P-7107-2014
OI de Boer, Imke/0000-0002-0675-7528; Frehner, Anita/0000-0002-0039-8421;
   Pestoni, Giulia/0000-0002-5933-7439; van Selm, Ben/0000-0002-0742-8291
EI 2542-5196
PD JUN
PY 2022
VL 6
IS 6
BP E475
EP E483
UT WOS:000836454300006
PM 35709805
ER

PT J
AU Walker, JL
   Dix, C
   Hardt, J
   Farletti, R
   Littlewood, R
AF Walker, Jacqueline L.
   Dix, Clare
   Hardt, Jessica
   Farletti, Rebecca
   Littlewood, Robyn
TI What Do Health Professionals and Parents Want as Part of an Online
   Childhood Obesity Prevention Program?
SO CHILDHOOD OBESITY
OI Hardt, Jessica/0000-0003-4465-3305
SN 2153-2168
EI 2153-2176
DI 10.1089/chi.2021.0313
EA JUN 2022
UT WOS:000806156400001
PM 35649200
ER

PT J
AU Andersson, T
AF Andersson, Thomas
TI If It Is Complex, Let It Be Complex - Dealing With Institutional
   Complexity In Hospitals; Comment on "Dual Agency in Hospitals: What
   Strategies Do Managers and Physicians Apply to Reconcile Dilemmas
   Between Clinical and Economic Considerations?"
SO INTERNATIONAL JOURNAL OF HEALTH POLICY AND MANAGEMENT
RI Andersson, Thomas/B-4197-2014
OI Andersson, Thomas/0000-0002-1989-2745
EI 2322-5939
DI 10.34172/ijhpm.2022.6922
EA FEB 2022
UT WOS:000762227700001
PM 35279038
ER

PT J
AU Peters, S
   Burrows, S
   Jenkins, P
AF Peters, Seren
   Burrows, Susan
   Jenkins, Paul
TI The challenge of environmental sustainability in radiology training and
   potential solutions
SO POSTGRADUATE MEDICAL JOURNAL
OI Jenkins, Paul/0000-0002-4490-316X; Peters, Seren/0000-0003-1659-8804
SN 0032-5473
EI 1469-0756
PD DEC
PY 2021
VL 97
IS 1154
BP 755
EP 759
DI 10.1136/postgradmedj-2020-138835
UT WOS:000726872300002
PM 33115912
ER

PT J
AU Nishimura, Y
   Miyoshi, T
   Hagiya, H
   Kosaki, Y
   Otsuka, F
AF Nishimura, Yoshito
   Miyoshi, Tomoko
   Hagiya, Hideharu
   Kosaki, Yoshinori
   Otsuka, Fumio
TI Burnout of Healthcare Workers amid the COVID-19 Pandemic: A Japanese
   Cross-Sectional Survey
SO INTERNATIONAL JOURNAL OF ENVIRONMENTAL RESEARCH AND PUBLIC HEALTH
RI Nishimura, Yoshito/ABF-6713-2020
OI Nishimura, Yoshito/0000-0003-0224-7501; Otsuka,
   Fumio/0000-0001-7014-9095; Hagiya, Hideharu/0000-0002-5086-1891
EI 1660-4601
PD MAR
PY 2021
VL 18
IS 5
AR 2434
DI 10.3390/ijerph18052434
UT WOS:000628102900001
PM 33801349
ER

PT J
AU Tucci, M
   Martini, D
   Marino, M
   Del Bo', C
   Vinelli, V
   Biscotti, P
   Parisi, C
   De Amicis, R
   Battezzati, A
   Bertoli, S
   Porrini, M
   Riso, P
AF Tucci, Massimiliano
   Martini, Daniela
   Marino, Mirko
   Del Bo', Cristian
   Vinelli, Valentina
   Biscotti, Paola
   Parisi, Carlotta
   De Amicis, Ramona
   Battezzati, Alberto
   Bertoli, Simona
   Porrini, Marisa
   Riso, Patrizia
TI The Environmental Impact of an Italian-Mediterranean Dietary Pattern
   Based on the EAT-Lancet Reference Diet (EAT-IT)
SO FOODS
RI ; martini, daniela/D-6241-2015
OI BERTOLI, SIMONA/0000-0001-5867-8074; DEL BO',
   CRISTIAN/0000-0001-7562-377X; Riso, Patrizia/0000-0002-9204-7257;
   martini, daniela/0000-0001-8298-926X; DE AMICIS,
   RAMONA/0000-0003-0403-5465; MARINO, MIRKO/0000-0001-9913-4380; porrini,
   marisa/0000-0003-2693-3311; Vinelli, Valentina/0000-0003-1494-3993;
   Biscotti, Paola/0000-0002-1784-5363
EI 2304-8158
PD NOV
PY 2022
VL 11
IS 21
AR 3352
DI 10.3390/foods11213352
UT WOS:000881237600001
PM 36359965
ER

PT J
AU Bratucu, G
   Tudor, AIM
   Dovleac, L
   Sumedrea, S
   Chitu, IB
   Trifan, A
AF Bratucu, Gabriel
   Tudor, Andra Ioana Maria
   Dovleac, Lavinia
   Sumedrea, Silvia
   Chitu, Ioana Bianca
   Trifan, Adrian
TI The Impact of New Technologies on Individuals' Health Perceptions in the
   European Union
SO SUSTAINABILITY
RI Tudor, Andra Ioana Maria/AAR-7285-2021
OI Sumedrea, Silvia/0000-0003-4325-4732; Bratucu,
   Gabriel/0000-0002-9636-3660; Trifan, Adrian/0000-0002-2215-7100;
   DOVLEAC, LAVINIA/0000-0001-6963-9695; Tudor, Andra Ioana
   Maria/0000-0002-5732-1644; Chitu, Ioana Bianca/0000-0002-0608-8045
EI 2071-1050
PD DEC
PY 2020
VL 12
IS 24
AR 10349
DI 10.3390/su122410349
UT WOS:000603311400001
ER

PT S
AU Bottero, MC
   Buffoli, M
   Capolongo, S
   Cavagliato, E
   di Noia, M
   Gola, M
   Speranza, S
   Volpatti, L
AF Bottero, Marta Carla
   Buffoli, Maddalena
   Capolongo, Stefano
   Cavagliato, Elisa
   di Noia, Michela
   Gola, Marco
   Speranza, Salvatore
   Volpatti, Lia
BE Capolongo, S
   Bottero, MC
   Buffoli, M
   Lettieri, E
TI A Multidisciplinary Sustainability Evaluation System for Operative and
   In-Design Hospitals
SO IMPROVING SUSTAINABILITY DURING HOSPITAL DESIGN AND OPERATION: A
   MULTIDISCIPLINARY EVALUATION TOOL
SE Green Energy and Technology
RI ; Capolongo, Stefano/A-4894-2016
OI Bottero, Marta/0000-0001-8983-2628; Capolongo,
   Stefano/0000-0002-4679-9829; Gola, Marco/0000-0002-4855-7583; BUFFOLI,
   MADDALENA/0000-0002-6740-7409
SN 1865-3529
BN 978-3-319-14036-0; 978-3-319-14035-3
PY 2015
BP 31
EP 114
DI 10.1007/978-3-319-14036-0_4
D2 10.1007/978-3-319-14036-0
UT WOS:000372177100005
ER

PT J
AU Jeerapan, I
   Sangsudcha, W
   Phokhonwong, P
AF Jeerapan, Itthipon
   Sangsudcha, Warawut
   Phokhonwong, Panida
TI Wearable energy devices on mask-based printed electrodes for
   self-powered glucose biosensors
SO SENSING AND BIO-SENSING RESEARCH
EI 2214-1804
PD DEC
PY 2022
VL 38
AR 100525
DI 10.1016/j.sbsr.2022.100525
UT WOS:000861608300005
ER

PT J
AU Hjartstrom, C
   Norberg, AL
   Johansson, G
   Bodin, T
AF Hjartstrom, Carina
   Norberg, Annika Lindahl
   Johansson, Gun
   Bodin, Theo
TI To work despite chronic health conditions: a qualitative study of
   workers at the Swedish Public Employment Service
SO BMJ OPEN
RI Bodin, Theo/AAC-2823-2020
OI Bodin, Theo/0000-0002-2074-5857; Johansson, Gun/0000-0003-1877-8569
SN 2044-6055
PD APR
PY 2018
VL 8
IS 4
AR e019747
DI 10.1136/bmjopen-2017-019747
UT WOS:000435176700090
PM 29678972
ER

PT J
AU Malini, H
   Zhahara, S
   Lenggogeni, DP
   Putri, ZM
AF Malini, Hema
   Zhahara, Sonia
   Lenggogeni, Devia Putri
   Putri, Zifriyanthi Miranda
TI SELF-CARE AND QUALITY OF LIFE PEOPLE WITH TYPE 2 DIABETES DURING THE
   COVID-19: CROSS-SECTIONAL STUDY
SO JOURNAL OF DIABETES AND METABOLIC DISORDERS
OI Malini, Hema/0000-0002-3224-5657
EI 2251-6581
PD JUN
PY 2022
VL 21
IS 1
BP 785
EP 790
DI 10.1007/s40200-022-01055-7
EA MAY 2022
UT WOS:000800431100002
PM 35637659
ER

PT J
AU Yoo, HJ
   Suh, EE
AF Yoo, Hye Jin
   Suh, Eunyoung E.
TI Development of a Mobile App-Based Self-care Health Diary for Heart
   Transplant Recipients A Pilot Study
SO CIN-COMPUTERS INFORMATICS NURSING
SN 1538-2931
EI 1538-9774
PD NOV
PY 2021
VL 39
IS 11
BP 804
EP 812
DI 10.1097/CIN.0000000000000708
UT WOS:000715400100025
PM 34747896
ER

PT J
AU Mazlan, NF
   Tan, LL
   Reza, MIH
   Ta, GC
   Abd Karim, NH
   Heng, LY
AF Mazlan, Nur-Fadhilah
   Tan, Ling Ling
   Reza, Mohammad Imam Hasan
   Ta, Goh Choo
   Abd Karim, Nurul Huda
   Heng, Lee Yook
TI Managing Dengue Disaster: Uncovering Paramount Community Elements for
   DNA Sensory Tool Accessibility in Malaysia
SO SAINS MALAYSIANA
RI Abd Karim, Nurul Huda/AAE-6108-2020; Mazlan, Nur-Fadhilah/AAX-3900-2021;
   Goh, Choo Ta/L-9580-2015; /AAZ-4254-2020
OI Abd Karim, Nurul Huda/0000-0002-2877-1419; Mazlan,
   Nur-Fadhilah/0000-0003-4158-7912; Goh, Choo Ta/0000-0002-2197-7297; 
SN 0126-6039
PD APR
PY 2020
VL 49
IS 4
BP 743
EP 754
DI 10.17576/jsm-2020-4904-03
UT WOS:000547375000003
ER

PT J
AU Wieser, A
   Cassens, M
AF Wieser, Andreas
   Cassens, Manfred
TI From wellness to healthness? About educational potential in health
   tourism
SO PRAVENTION UND GESUNDHEITSFORDERUNG
SN 1861-6755
EI 1861-6763
PD NOV
PY 2014
VL 9
IS 4
BP 321
EP 324
DI 10.1007/s11553-014-0440-7
UT WOS:000444227300014
ER

PT J
AU Oltean, FD
   Gabor, MR
   Stancioiu, AF
   Kardos, M
   Kiss, M
   Marinescu, RC
AF Oltean, Flavia Dana
   Gabor, Manuela Rozalia
   Stancioiu, Aurelia-Felicia
   Kardos, Mihaela
   Kiss, Marta
   Marinescu, Roxana Cristina
TI Aspects of Marketing in Dental Tourism-Factor of Sustainable Development
   in Romania
SO SUSTAINABILITY
RI STANCIOIU, AURELIA-FELICIA/Q-9980-2017; Kiss, Marta/AAD-2172-2022;
   Marinescu, Roxana Cristina/AAN-3853-2020
OI Marinescu, Roxana Cristina/0000-0002-1392-3686; GABOR, Manuela
   Rozalia/0000-0003-1025-869X
EI 2071-1050
PD MAY
PY 2020
VL 12
IS 10
AR 4320
DI 10.3390/su12104320
UT WOS:000543421400378
ER

PT J
AU Anzman-Frasca, S
   Mueller, MP
   Lynskey, VM
   Harelick, L
   Economos, CD
AF Anzman-Frasca, Stephanie
   Mueller, Megan P.
   Lynskey, Vanessa M.
   Harelick, Linda
   Economos, Christina D.
TI Orders Of Healthier Children's Items Remain High More Than Two Years
   After Menu Changes At A Regional Restaurant Chain
SO HEALTH AFFAIRS
OI Mueller, Megan/0000-0002-4479-8144
SN 0278-2715
PD NOV
PY 2015
VL 34
IS 11
BP 1885
EP 1892
DI 10.1377/hlthaff.2015.0651
UT WOS:000366724000013
PM 26526246
ER

PT J
AU Zhou, Y
   Chen, Y
   Li, ZL
   Jiang, WL
AF Zhou Ying
   Chen Yuan
   Li Zhuolu
   Jiang Weiling
TI Ecological Resilience Assessment of an Emerging Urban Agglomeration: A
   Case Study of Chengdu-Chongqing Economic Circle, China
SO POLISH JOURNAL OF ENVIRONMENTAL STUDIES
SN 1230-1485
EI 2083-5906
PY 2022
VL 31
IS 3
BP 2381
EP 2395
DI 10.15244/pjoes/144098
UT WOS:000848095400008
ER

PT J
AU Petit, JCJ
   Peeters, M
   Remy, S
AF Petit, Jerome C. J.
   Peeters, Marie
   Remy, Suzanne
TI Sustainable health-based soil standards for arsenic using
   epidemiological data and toxicokinetic/probabilistic modelling
SO ENVIRONMENTAL GEOCHEMISTRY AND HEALTH
OI Petit, Jerome C.J./0000-0003-0728-2664
SN 0269-4042
EI 1573-2983
PD NOV
PY 2022
VL 44
IS 11
BP 3853
EP 3861
DI 10.1007/s10653-021-01143-2
EA OCT 2021
UT WOS:000712729200002
PM 34714462
ER

PT J
AU Cavicchi, C
   Vagnoni, E
AF Cavicchi, Caterina
   Vagnoni, Emidia
TI Sustainable Business Models in Hybrids: A Conceptual Framework for
   Community Pharmacies' Business Owners
SO SUSTAINABILITY
OI Cavicchi, Caterina/0000-0001-8819-1857
EI 2071-1050
PD OCT
PY 2020
VL 12
IS 19
AR 8125
DI 10.3390/su12198125
UT WOS:000587224300001
ER

PT J
AU Guercini, S
   Milanesi, M
   Runfola, A
AF Guercini, Simone
   Milanesi, Matilde
   Runfola, Andrea
TI Bridges to sustainable health systems: public-private interaction for
   market access
SO JOURNAL OF BUSINESS & INDUSTRIAL MARKETING
RI Guercini, Simone/AAC-8938-2020
OI RUNFOLA, Andrea/0000-0001-5343-6914; Milanesi,
   Matilde/0000-0003-2971-195X
SN 0885-8624
EI 2052-1189
PD DEC 16
PY 2020
VL 35
IS 12
BP 1929
EP 1939
DI 10.1108/JBIM-11-2019-0475
EA APR 2020
UT WOS:000530325700001
ER

PT J
AU Thornton, PL
   Kumanyika, SK
   Gregg, EW
   Araneta, MR
   Baskin, ML
   Chin, MH
   Crespo, CJ
   de Groot, M
   Garcia, DO
   Haire-Joshu, D
   Heisler, M
   Hill-Briggs, F
   Ladapo, JA
   Lindberg, NM
   Manson, SM
   Marrero, DG
   Peek, ME
   Shields, AE
   Tate, DF
   Mangione, CM
AF Thornton, Pamela L.
   Kumanyika, Shiriki K.
   Gregg, Edward W.
   Araneta, Maria R.
   Baskin, Monica L.
   Chin, Marshall H.
   Crespo, Carlos J.
   de Groot, Mary
   Garcia, David O.
   Haire-Joshu, Debra
   Heisler, Michele
   Hill-Briggs, Felicia
   Ladapo, Joseph A.
   Lindberg, Nangel M.
   Manson, Spero M.
   Marrero, David G.
   Peek, Monica E.
   Shields, Alexandra E.
   Tate, Deborah F.
   Mangione, Carol M.
TI New research directions on disparities in obesity and type 2 diabetes
SO ANNALS OF THE NEW YORK ACADEMY OF SCIENCES
RI ; Heisler, Michele/B-5774-2015
OI Hill-Briggs, Felicia/0000-0002-2804-3278; Heisler,
   Michele/0000-0002-6889-2063; Gregg, Edward/0000-0003-2381-6822
SN 0077-8923
EI 1749-6632
PD FEB
PY 2020
VL 1461
IS 1
SI SI
BP 5
EP 24
DI 10.1111/nyas.14270
EA DEC 2019
UT WOS:000500727400001
PM 31793006
ER

PT J
AU AL-Oqla, FM
   Omar, AA
   Fares, O
AF AL-Oqla, Faris M.
   Omar, Amjad A.
   Fares, Osama
TI Evaluating sustainable energy harvesting systems for human implantable
   sensors
SO INTERNATIONAL JOURNAL OF ELECTRONICS
RI AL-Oqla, Faris M./J-2419-2015; Omar, Amjad/GZB-2131-2022
OI AL-Oqla, Faris M./0000-0002-6724-8567; Fares, Osama/0000-0003-3689-6630;
   Omar, Amjad/0000-0001-7953-3552
SN 0020-7217
EI 1362-3060
PY 2018
VL 105
IS 3
BP 504
EP 517
DI 10.1080/00207217.2017.1378377
UT WOS:000419612600011
ER

PT J
AU Laurenza, E
   Quintano, M
   Schiavone, F
   Vrontis, D
AF Laurenza, Elena
   Quintano, Michele
   Schiavone, Francesco
   Vrontis, Demetris
TI The effect of digital technologies adoption in healthcare industry: a
   case based analysis
SO BUSINESS PROCESS MANAGEMENT JOURNAL
RI Vrontis, Demetris/AAI-3458-2021; Schiavone, Francesco/Y-1114-2019
OI Schiavone, Francesco/0000-0001-9219-6714; Vrontis, Prof.
   Demetris/0000-0001-7570-6241
SN 1463-7154
EI 1758-4116
PY 2018
VL 24
IS 5
SI SI
BP 1124
EP 1144
DI 10.1108/BPMJ-04-2017-0084
UT WOS:000441510300005
ER

PT J
AU Marten, MG
AF Marten, Meredith G.
TI From emergency to sustainability: shifting objectives in the US
   Government's HIV response in Tanzania
SO GLOBAL PUBLIC HEALTH
OI Marten, Meredith/0000-0002-1879-721X
SN 1744-1692
EI 1744-1706
PY 2017
VL 12
IS 8
BP 988
EP 1003
DI 10.1080/17441692.2015.1094707
UT WOS:000407645600004
PM 26609563
ER

PT J
AU Walker, JL
   Littlewood, R
   Rogany, A
   Capra, S
AF Walker, Jacqueline L.
   Littlewood, Robyn
   Rogany, Ayala
   Capra, Sandra
TI Implementation of the 'Healthier Drinks at Healthcare Facilities'
   strategy at a major tertiary children's hospital in Brisbane, Australia
SO AUSTRALIAN AND NEW ZEALAND JOURNAL OF PUBLIC HEALTH
SN 1326-0200
EI 1753-6405
PD AUG
PY 2020
VL 44
IS 4
BP 295
EP 300
DI 10.1111/1753-6405.13013
EA JUL 2020
UT WOS:000548944800001
PM 32678503
ER

PT J
AU Forman, R
   Azzopardi-Muscat, N
   Kirkby, V
   Lessof, S
   Nathan, NL
   Pastorino, G
   Permanand, G
   van Schalkwyk, MCI
   Torbica, A
   Busse, R
   Figueras, J
   McKee, M
   Mossialos, E
AF Forman, Rebecca
   Azzopardi-Muscat, Natasha
   Kirkby, Victoria
   Lessof, Suszy
   Nathan, Naomi Limaro
   Pastorino, Gabriele
   Permanand, Govin
   van Schalkwyk, May C., I
   Torbica, Aleksandra
   Busse, Reinhard
   Figueras, Josep
   McKee, Martin
   Mossialos, Elias
TI Drawing light from the pandemic: Rethinking strategies for health policy
   and beyond
SO HEALTH POLICY
RI Mossialos, Elias/ABE-1301-2021
OI Torbica, Aleksandra/0000-0001-8938-7608; Kirkby,
   Victoria/0000-0003-0610-2318; Forman, Rebecca/0000-0002-0124-9997
SN 0168-8510
EI 1872-6054
PD JAN
PY 2022
VL 126
IS 1
BP 1
EP 6
DI 10.1016/j.healthpol.2021.12.001
UT WOS:000742778800002
PM 34961678
ER

PT J
AU Liu, XH
   Zhang, ML
   Wang, ZL
   Wang, B
AF Liu, Xuehai
   Zhang, Mingliang
   Wang, Zongling
   Wang, Bo
TI Assessment of bivalve carrying capacities and seeding densities in
   aquaculture areas of Jiaozhou Bay, China, using ecological modeling and
   the food balance
SO JOURNAL OF THE WORLD AQUACULTURE SOCIETY
OI Liu, Xuehai/0000-0002-5488-9795
SN 0893-8849
EI 1749-7345
PD DEC
PY 2021
VL 52
IS 6
BP 1178
EP 1193
DI 10.1111/jwas.12820
EA JUN 2021
UT WOS:000664983100001
ER

PT J
AU Ekzayez, A
   Olabi, A
   Douedari, Y
   Meagher, K
   Bowsher, G
   Farhat, B
   Patel, P
AF Ekzayez, Abdulkarim
   Olabi, Amina
   Douedari, Yazan
   Meagher, Kristen
   Bowsher, Gemma
   Farhat, Bashar
   Patel, Preeti
TI Health research in the Syrian conflict: opportunities for equitable and
   multidisciplinary collaboration
SO JOURNAL OF PUBLIC HEALTH
OI Patel, Preeti/0000-0003-3875-453X; Meagher, Kristen/0000-0001-8060-0505;
   Ekzayez, Abdulkarim/0000-0002-2104-3363
SN 1741-3842
EI 1741-3850
PD MAR 7
PY 2022
VL 44
IS 1
BP E161
EP E165
DI 10.1093/pubmed/fdab160
EA MAY 2021
UT WOS:000764441900001
PM 34018558
ER

PT J
AU Kassai, R
   van Weel, C
   Flegg, K
   Tong, SF
   Han, TM
   Noknoy, S
   Dashtseren, M
   Le An, P
   Ng, CJ
   Khoo, EM
   Noh, KM
   Lee, MC
   Howe, A
   Goodyear-Smith, F
AF Kassai, Ryuki
   van Weel, Chris
   Flegg, Karen
   Tong, Seng Fah
   Han, Tin Myo
   Noknoy, Sairat
   Dashtseren, Myagmartseren
   Le An, Pham
   Ng, Chirk Jenn
   Khoo, Ee Ming
   Noh, Kamaliah Mohd
   Lee, Meng-Chih
   Howe, Amanda
   Goodyear-Smith, Felicity
TI Priorities for primary health care policy implementation:
   recommendations from the combined experience of six countries in the
   Asia-Pacific
SO AUSTRALIAN JOURNAL OF PRIMARY HEALTH
RI KHOO, EE MING/B-8785-2010; NG, CHIRK JENN/C-1344-2010
OI KHOO, EE MING/0000-0003-3191-1264; Noknoy, Sairat/0000-0001-5356-7615;
   Le An, Pham/0000-0003-1186-0543; Dashtseren,
   Myagmartseren/0000-0002-7315-2908
SN 1448-7527
EI 1836-7399
PY 2020
VL 26
IS 5
BP 351
EP 357
DI 10.1071/PY19194
EA AUG 2020
UT WOS:000555091600001
PM 32746962
ER

PT J
AU Jakovljevic, MB
AF Jakovljevic, Mihajlo B.
TI Oncology monoclonal antibodies expenditure trends and reimbursement
   projections in the emerging Balkan market
SO FARMECONOMIA-HEALTH ECONOMICS AND THERAPEUTIC PATHWAYS
RI Jakovljevic, Mihajlo/B-3002-2014
OI Jakovljevic, Mihajlo/0000-0002-9160-6846
SN 1721-6915
EI 2240-256X
PY 2014
VL 15
IS 1
BP 27
EP 32
DI 10.7175/fe.v15i1.909
UT WOS:000216597900004
ER

PT J
AU Sabegh, MHZ
   Mohammadi, M
   Naderi, B
AF Sabegh, Mohammad Hossein Zavvar
   Mohammadi, Mohammad
   Naderi, Bahman
TI Multi-objective optimization considering quality concepts in a green
   healthcare supply chain for natural disaster response: neural network
   approaches
SO INTERNATIONAL JOURNAL OF SYSTEM ASSURANCE ENGINEERING AND MANAGEMENT
RI Marin, Angela Maria Azevedo Cardoso/AAJ-6892-2020
OI Mohammadi, Mohammad/0000-0002-3655-2742
SN 0975-6809
EI 0976-4348
PD NOV
PY 2017
VL 8
IS 2
SU 2
BP 1689
EP 1703
DI 10.1007/s13198-017-0645-1
UT WOS:000415383700089
ER

PT J
AU Gulizia, MM
   Colivicchi, F
   Ricciardi, G
   Giampaoli, S
   Maggioni, AP
   Averna, M
   Graziani, MS
   Ceriotti, F
   Mugelli, A
   Rossi, F
   Medea, G
   Parretti, D
   Abrignani, MG
   Arca, M
   Filardi, PP
   Perticone, F
   Catapano, A
   Griffo, R
   Nardi, F
   Riccio, C
   Di Lenarda, A
   Scherillo, M
   Musacchio, N
   Panno, AV
   Zito, GB
   Campanini, M
   Bolognese, L
   Faggiano, PM
   Musumeci, G
   Pusineri, E
   Ciaccio, M
   Bonora, E
   Forti, GC
   Ruggieri, MP
   Cricelli, C
   Romeo, F
   Ferrari, R
   Maseri, A
AF Gulizia, Michele Massimo
   Colivicchi, Furio
   Ricciardi, Gualtiero
   Giampaoli, Simona
   Maggioni, Aldo Pietro
   Averna, Maurizio
   Graziani, Maria Stella
   Ceriotti, Ferruccio
   Mugelli, Alessandro
   Rossi, Francesco
   Medea, Gerardo
   Parretti, Damiano
   Abrignani, Maurizio Giuseppe
   Arca, Marcello
   Filardi, Pasquale Perrone
   Perticone, Francesco
   Catapano, Alberico
   Griffo, Raffaele
   Nardi, Federico
   Riccio, Carmine
   Di Lenarda, Andrea
   Scherillo, Marino
   Musacchio, Nicoletta
   Panno, Antonio Vittorio
   Zito, Giovanni Battista
   Campanini, Mauro
   Bolognese, Leonardo
   Faggiano, Pompilio Massimo
   Musumeci, Giuseppe
   Pusineri, Enrico
   Ciaccio, Marcello
   Bonora, Enzo
   Forti, Giorgio Cantelli
   Ruggieri, Maria Pia
   Cricelli, Claudio
   Romeo, Francesco
   Ferrari, Roberto
   Maseri, Attilio
TI ANMCO/ISS/AMD/ANCE/ARCA/FADOI/GICR-IACPR/SICI-GISE/SIBioC/SIC/SICOA/SID/
   SIF/SIMEU/SIMG/SIMI/SISA Joint Consensus Document on cholesterol and
   cardiovascular risk: diagnostic-therapeutic pathway in Italy
SO EUROPEAN HEART JOURNAL SUPPLEMENTS
RI Bonora, Enzo/AAA-5300-2022; FERRARI, ROBERTO/ABD-5169-2020; Ruggieri,
   Martino Michele Lucio Giovanni/A-3055-2014; Maggioni, Aldo
   Pietro/AAL-5334-2020; Abrignani, Maurizio G/J-5105-2016; Averna,
   Maurizio/U-9527-2017; Catapano, alberico/AAC-2827-2019; Perrone Filardi,
   Pasquale/AAC-7590-2022; Graziani, Maria Stella/S-9742-2019; Ceriotti,
   Ferruccio/S-9457-2019; Perticone, Francesco/I-4260-2017; Di Lenarda,
   Andrea/AAC-2377-2022; Ricciardi, Walter/K-3342-2018; ARCA,
   Marcello/AAC-3883-2022; CRICELLI, Claudio/E-7607-2010
OI Maggioni, Aldo Pietro/0000-0003-2764-6779; Abrignani, Maurizio
   G/0000-0002-0237-7157; Catapano, alberico/0000-0002-7593-2094; Di
   Lenarda, Andrea/0000-0001-8482-4872; ARCA, Marcello/0000-0003-3786-0883;
   Riccio, Carmine/0000-0003-0160-3674; Averna,
   Maurizio/0000-0003-3558-9209; Ferrari, Roberto/0000-0003-2046-9175;
   CRICELLI, Claudio/0000-0002-9607-5802; Colivicchi,
   Furio/0000-0001-7187-2234; Ricciardi, Walter/0000-0002-5655-688X
SN 1520-765X
EI 1554-2815
PD MAY
PY 2017
VL 19
IS D
BP D3
EP D54
DI 10.1093/eurheartj/sux029
UT WOS:000407416700002
PM 28751833
ER

PT J
AU Pinzone, M
   Lettieri, E
   Masella, C
AF Pinzone, Marta
   Lettieri, Emanuele
   Masella, Cristina
TI Proactive Environmental Strategies in Healthcare Organisations: Drivers
   and Barriers in Italy
SO JOURNAL OF BUSINESS ETHICS
RI Masella, Cristina/AHA-4620-2022
OI PINZONE, MARTA/0000-0001-5629-6718
SN 0167-4544
EI 1573-0697
PD SEP
PY 2015
VL 131
IS 1
BP 183
EP 197
DI 10.1007/s10551-014-2275-8
UT WOS:000361719300013
ER

PT J
AU Cimino, JJ
   Frisse, ME
   Halamka, J
   Sweeney, L
   Yasnoff, W
AF Cimino, James J.
   Frisse, Mark E.
   Halamka, John
   Sweeney, Latanya
   Yasnoff, William
TI Consumer-mediated health information exchanges: The 2012 ACMI debate
SO JOURNAL OF BIOMEDICAL INFORMATICS
RI Frisse, Mark E/B-3824-2016
OI Frisse, Mark E/0000-0003-0382-6222; Cimino, James/0000-0003-4101-1622
SN 1532-0464
EI 1532-0480
PD APR
PY 2014
VL 48
BP 5
EP 15
DI 10.1016/j.jbi.2014.02.009
UT WOS:000335429200002
PM 24561078
ER

PT J
AU Garcia, MJR
   Pisano, AG
   Arevalo, FD
AF Rodriguez Garcia, Ma Jesus
   Gonzalez Pisano, Ana
   del Castillo Arevalo, Fernanda
TI Situation analysis and intervention proposals to strengthen the scope of
   community nurses
SO RQR ENFERMERIA COMUNITARIA
SN 2253-9832
EI 2254-8270
PD SPR
PY 2013
VL 1
IS 2
BP 51
EP 61
UT WOS:000422413400007
ER

PT J
AU Braksiek, M
   Pahmeier, I
   Groben, B
   Lindemann, U
AF Braksiek, Michael
   Pahmeier, Iris
   Groben, Bernd
   Lindemann, Uta
TI Implementation of Physical Activity-Based Health Promotion Measures in
   Schools-Examples and Evaluations from Germany
SO SUSTAINABILITY
RI Braksiek, Michael/X-1932-2019
OI Braksiek, Michael/0000-0003-0506-5906; Groben, Bernd/0000-0002-1783-9799
EI 2071-1050
PD OCT
PY 2022
VL 14
IS 19
AR 12327
DI 10.3390/su141912327
UT WOS:000867393900001
ER

PT J
AU Alves, P
   Elg, F
   Bothma, G
   Oliveira, A
   Neves-Amado, J
   Amado, J
AF Alves, Paulo
   Elg, Fredrik
   Bothma, Gerhard
   Oliveira, Ana
   Neves-Amado, Joao
   Amado, Joao
TI Shifting the distribution curve for healthcare resource use through
   topical oxygen therapy for wound healing
SO JOURNAL OF WOUND CARE
RI Alves, Paulo/AAD-1391-2019
OI Alves, Paulo/0000-0002-6348-3316
SN 0969-0700
EI 2062-2916
PD MAR
PY 2022
VL 31
IS 3
BP 196
EP 206
DI 10.12968/jowc.2022.31.3.196
UT WOS:000760934300002
PM 35199595
ER

PT J
AU Banerjee, S
   Maric, F
AF Banerjee, Srishti
   Maric, Filip
TI Mitigating the environmental impact of NSAIDs-physiotherapy as a
   contribution to one health and the SDGs
SO EUROPEAN JOURNAL OF PHYSIOTHERAPY
OI Maric, Filip/0000-0002-1265-6205; Banerjee, Dr
   Srishti/0000-0001-8653-5919
SN 2167-9169
EI 2167-9177
DI 10.1080/21679169.2021.1976272
EA SEP 2021
UT WOS:000702189600001
ER

PT J
AU Blankson, PK
   Nonvignon, J
   Aryeetey, G
   Aikins, M
AF Blankson, Paa-Kwesi
   Nonvignon, Justice
   Aryeetey, Genevieve
   Aikins, Moses
TI Injuries and their related household costs in a tertiary hospital in
   Ghana
SO AFRICAN JOURNAL OF EMERGENCY MEDICINE
RI BLANKSON, PAA-KWESI/AAD-1134-2020
OI BLANKSON, PAA-KWESI/0000-0003-3726-3501; Aikins,
   Moses/0000-0002-2370-4006; Aryeetey, Genevieve
   Cecilia/0000-0002-0530-8675
SN 2211-419X
EI 2211-4203
PY 2020
VL 10
SU 1
SI SI
BP S44
EP S49
DI 10.1016/j.afjem.2020.04.004
UT WOS:000598689700009
PM 33318901
ER

PT J
AU Toncinic, S
   de Wildt-Liesveld, R
   Vrijhoef, HJM
AF Toncinic, Sara
   de Wildt-Liesveld, Renee
   Vrijhoef, Hubertus J. M.
TI Evaluation of a digital platform that engages stakeholders in the
   co-creation of healthcare innovations: A mixed-methods study
SO INTERNATIONAL JOURNAL OF CARE COORDINATION
RI Vrijhoef, Hubertus/AAR-2387-2020
OI Vrijhoef, Hubertus/0000-0002-5539-4671; Toncinic,
   Sara/0000-0002-5643-1382
SN 2053-4345
EI 2053-4353
PD MAR
PY 2020
VL 23
IS 1
BP 33
EP 42
DI 10.1177/2053434520913578
UT WOS:000523473500006
ER

PT J
AU Redondo, A
   Gallego, A
   Mendiola, M
AF Redondo, Andres
   Gallego, Alejandro
   Mendiola, Marta
TI Dostarlimab for the treatment of advanced endometrial cancer
SO EXPERT REVIEW OF CLINICAL PHARMACOLOGY
SN 1751-2433
EI 1751-2441
PD JAN 2
PY 2022
VL 15
IS 1
BP 1
EP 9
DI 10.1080/17512433.2022.2044791
EA FEB 2022
UT WOS:000760120200001
PM 35184615
ER

PT J
AU Mariwah, S
   Abane, AM
   Owusu, SA
   Kasim, A
   Robson, E
   Castelli, M
   Hampshire, K
AF Mariwah, Simon
   Machistey Abane, Albert
   Asiedu Owusu, Samuel
   Kasim, Adetayo
   Robson, Elsbeth
   Castelli, Michele
   Hampshire, Kate
TI Formalising 'informal' mHealth in Ghana: Opportunities and challenges
   for Universal Health Coverage (UHC)
SO GLOBAL PUBLIC HEALTH
RI ; Mariwah, Simon/Q-5636-2018
OI Owusu, Samuel Asiedu/0000-0002-9249-6036; Mariwah,
   Simon/0000-0003-0803-9746; Hampshire, Kate/0000-0003-4184-849X; Kasim,
   Adetayo Safiriyu/0000-0002-0411-3059
SN 1744-1692
EI 1744-1706
PD MAY 4
PY 2022
VL 17
IS 5
BP 768
EP 781
DI 10.1080/17441692.2021.1874467
EA JAN 2021
UT WOS:000611598900001
PM 33487104
ER

PT J
AU Sleight, AG
   Cogan, AM
   Hill, VA
   Pyatak, EA
   Diaz, J
   Florindez, LI
   Blanchard, J
   Vigen, C
   Garber, SL
   Clark, FA
AF Sleight, Alix G.
   Cogan, Alison M.
   Hill, Valerie A.
   Pyatak, Elizabeth A.
   Diaz, Jesus
   Florindez, Lucia, I
   Blanchard, Jeanine
   Vigen, Cheryl
   Garber, Susan L.
   Clark, Florence A.
TI Factors Protecting Against Pressure Injuries in Medically Underserved
   Adults With Spinal Cord Injury: A Qualitative Study
SO TOPICS IN SPINAL CORD INJURY REHABILITATION
RI Cogan, Alison M./AAS-3101-2021
OI Cogan, Alison M./0000-0002-6800-1988; Florindez,
   Lucia/0000-0002-0206-1910
SN 1082-0744
EI 1945-5763
PD WIN
PY 2019
VL 25
IS 1
BP 31
EP 40
DI 10.1310/sci2501-31
UT WOS:000468544200004
PM 30774288
ER

PT J
AU Bocker, L
   Anderson, E
   Uteng, TP
   Throndsen, T
AF Bocker, Lars
   Anderson, Ellinor
   Uteng, Tanu Priya
   Throndsen, Torstein
TI Bike sharing use in conjunction to public transport: Exploring
   spatiotemporal, age and gender dimensions in Oslo, Norway
SO TRANSPORTATION RESEARCH PART A-POLICY AND PRACTICE
SN 0965-8564
PD AUG
PY 2020
VL 138
BP 389
EP 401
DI 10.1016/j.tra.2020.06.009
UT WOS:000553351200024
ER

PT J
AU Parker, C
   Johnson, H
AF Parker, Christine
   Johnson, Hope
TI SUSTAINABLE HEALTHY FOOD CHOICES: THE PROMISE OF 'HOLISTIC' DIETARY
   GUIDELINES AS A NATIONAL AND INTERNATIONAL POLICY SPRINGBOARD
SO QUT LAW REVIEW
OI Parker, Christine/0000-0003-1870-5706; Johnson, Hope/0000-0002-6590-5084
SN 2201-7275
PY 2018
VL 18
IS 1
BP 1
EP 44
DI 10.5204/qutlr.v18i1.730
UT WOS:000456518500002
ER

PT B
AU Dilani, A
AF Dilani, Alan
BE Tsekleves, E
   Cooper, R
TI Architecture The beneficial health outcomes of salutogenic design
SO DESIGN FOR HEALTH
SE Design for Social Responsibility Series
BN 978-1-315-57661-9; 978-1-4724-5742-4
PY 2017
BP 72
EP 91
D2 10.4324/9781315576619
UT WOS:000440645800007
ER

PT J
AU van Hoof, SJM
   Spreeuwenberg, MD
   Kroese, MEAL
   Steevens, J
   Meerlo, RJ
   Hanraets, MMH
   Ruwaard, D
AF van Hoof, Sofie J. M.
   Spreeuwenberg, Marieke D.
   Kroese, Marielle E. A. L.
   Steevens, Jessie
   Meerlo, Ronald J.
   Hanraets, Monique M. H.
   Ruwaard, Dirk
TI Substitution of outpatient care with primary care: a feasibility study
   on the experiences among general practitioners, medical specialists and
   patients
SO BMC FAMILY PRACTICE
OI Ruwaard, Dirk/0000-0003-4887-8413
EI 1471-2296
PD AUG 9
PY 2016
VL 17
AR 108
DI 10.1186/s12875-016-0498-8
UT WOS:000381346300001
PM 27506455
ER

PT J
AU Brittin, J
   Araz, OM
   Nam, Y
   Huang, TTK
AF Brittin, J.
   Araz, O. M.
   Nam, Y.
   Huang, T. T-K
TI A system dynamics model to simulate sustainable interventions on chronic
   disease outcomes in an urban community
SO JOURNAL OF SIMULATION
RI Araz, Ozgur/AAC-5266-2020; Brittin, Jeri/P-3780-2019
OI Brittin, Jeri/0000-0002-1316-6451; Huang, Terry/0000-0001-5544-5187
SN 1747-7778
EI 1747-7786
PD MAY
PY 2015
VL 9
IS 2
SI SI
BP 140
EP 155
DI 10.1057/jos.2014.16
UT WOS:000354506000007
ER

PT J
AU Ellwanger, JH
   Byrne, LB
   Chies, JAB
AF Ellwanger, Joel Henrique
   Byrne, Loren B.
   Bogo Chies, Jose Artur
TI Examining the paradox of urban disease ecology by linking the
   perspectives of Urban One Health and Ecology with Cities
SO URBAN ECOSYSTEMS
RI Chies, Jose/K-9664-2015; Ellwanger, Joel Henrique/H-7551-2013
OI Chies, Jose/0000-0001-7025-0660; Ellwanger, Joel
   Henrique/0000-0002-1040-2738; Byrne, Loren/0000-0003-3097-5960
SN 1083-8155
EI 1573-1642
DI 10.1007/s11252-022-01260-5
EA JUL 2022
UT WOS:000825900800001
PM 35855439
ER

PT J
AU D'Emiljo, A
   du Preez, R
AF D'Emiljo, Anle
   du Preez, Ronel
TI JOB DEMANDS AND RESOURCES AS ANTECEDENTS OF WORK ENGAGEMENT: A
   DIAGNOSTIC SURVEY OF NURSING PRACTITIONERS
SO AFRICAN JOURNAL OF NURSING AND MIDWIFERY
OI Du Preez, Ronel/0000-0002-9498-1908
SN 1682-5055
PD JUL
PY 2017
VL 19
IS 1
BP 69
EP 87
DI 10.25159/2520-5293/475
UT WOS:000412329600008
ER

PT J
AU Nakamura, H
   Amimo, F
   Yi, SY
   Tuot, S
   Yoshida, T
   Tobe, M
   Rahman, MM
   Yoneoka, D
   Ishizuka, A
   Nomura, S
AF Nakamura, Haruyo
   Amimo, Floriano
   Yi, Siyan
   Tuot, Sovannary
   Yoshida, Tomoya
   Tobe, Makoto
   Rahman, Md. Mizanur
   Yoneoka, Daisuke
   Ishizuka, Aya
   Nomura, Shuhei
TI Developing and validating regression models for predicting household
   consumption to introduce an equitable and sustainable health insurance
   system in Cambodia
SO INTERNATIONAL JOURNAL OF HEALTH PLANNING AND MANAGEMENT
RI Amimo, Floriano/GMX-0699-2022; Amimo, Floriano/AGZ-8251-2022; Nomura,
   Shuhei/HCH-5356-2022; Yoneoka, Daisuke/A-9336-2016
OI Amimo, Floriano/0000-0003-1460-9522; Amimo,
   Floriano/0000-0003-1460-9522; Yoneoka, Daisuke/0000-0002-3525-5092;
   Nomura, Shuhei/0000-0002-2963-7297
SN 0749-6753
EI 1099-1751
PD NOV
PY 2021
VL 36
IS 6
BP 2094
EP 2105
DI 10.1002/hpm.3269
EA JUL 2021
UT WOS:000668503700001
PM 34196432
ER

PT J
AU Mohan, S
AF Mohan, Shiwali
TI Exploring the Role of Common Model of Cognition in Designing Adaptive
   Coaching Interactions for Health Behavior Change
SO ACM TRANSACTIONS ON INTERACTIVE INTELLIGENT SYSTEMS
OI Mohan, Shiwali/0000-0002-9299-4414
SN 2160-6455
EI 2160-6463
PD APR
PY 2021
VL 11
IS 1
AR 1
DI 10.1145/3375790
UT WOS:000646396100001
ER

PT J
AU Arnaudo, L
AF Arnaudo, Luca
TI On CAR-Ts, decentralized in-house models, and the hospital exception.
   Routes for sustainable access to innovative therapies
SO JOURNAL OF LAW AND THE BIOSCIENCES
SN 2053-9711
PD JUL 1
PY 2022
VL 9
IS 2
AR lsac027
DI 10.1093/jlb/lsac027
UT WOS:000857572600001
PM 36168389
ER

PT J
AU Torun, N
AF Torun, Nazan
TI Evaluation of white code data for violence
SO CUKUROVA MEDICAL JOURNAL
SN 2602-3032
EI 2602-3040
PY 2020
VL 45
IS 3
BP 977
EP 984
DI 10.17826/cumj.726340
UT WOS:000576735900024
ER

PT J
AU Zaharia, S
   Ghosh, S
   Shrestha, R
   Manohar, S
   Thorne-Lyman, AL
   Bashaasha, B
   Kabunga, N
   Gurung, S
   Namirembe, G
   Appel, KH
   Liang, LC
   Webb, P
AF Zaharia, Sonia
   Ghosh, Shibani
   Shrestha, Robin
   Manohar, Swetha
   Thorne-Lyman, Andrew L.
   Bashaasha, Bernard
   Kabunga, Nassul
   Gurung, Sabi
   Namirembe, Grace
   Appel, Katherine H.
   Liang, Lichen
   Webb, Patrick
TI Sustained intake of animal-sourced foods is associated with less
   stunting in young children
SO NATURE FOOD
OI Kabunga, Nassul/0000-0002-7563-0299; Ghosh, Shibani/0000-0001-5893-6774
EI 2662-1355
PD APR
PY 2021
VL 2
IS 4
BP 246
EP 254
DI 10.1038/s43016-021-00259-z
UT WOS:000644076300015
ER

PT J
AU Amu, H
   Dowou, RK
   Saah, FI
   Efunwole, JA
   Bain, LE
   Tarkang, EE
AF Amu, Hubert
   Dowou, Robert Kokou
   Saah, Farrukh Ishaque
   Efunwole, John Adebayo
   Bain, Luchuo Engelbert
   Tarkang, Elvis Enowbeyang
TI COVID-19 and Health Systems Functioning in Sub-Saharan Africa Using the
   "WHO Building Blocks": The Challenges and Responses
SO FRONTIERS IN PUBLIC HEALTH
RI Amu, Hubert/H-9446-2019; Dowou, Robert/GWZ-9194-2022
OI Amu, Hubert/0000-0003-0218-3843; Dowou, Robert/0000-0003-4260-9618;
   Engelbert Bain, Luchuo/0000-0002-6006-2698; Saah, Farrukh
   Ishaque/0000-0001-8395-8369
EI 2296-2565
PD APR 4
PY 2022
VL 10
AR 856397
DI 10.3389/fpubh.2022.856397
UT WOS:000790529800001
PM 35444973
ER

PT J
AU Clark, M
   Macdiarmid, J
   Jones, AD
   Ranganathan, J
   Herrero, M
   Fanzo, J
AF Clark, Michael
   Macdiarmid, Jennie
   Jones, Andrew D.
   Ranganathan, Janet
   Herrero, Mario
   Fanzo, Jessica
TI The Role of Healthy Diets in Environmentally Sustainable Food Systems
SO FOOD AND NUTRITION BULLETIN
RI Fanzo, Jessica/HCH-3533-2022; Herrero, Mario/A-6678-2015
OI Herrero, Mario/0000-0002-7741-5090; Clark, Michael/0000-0001-7161-7751
SN 0379-5721
EI 1564-8265
PD DEC
PY 2020
VL 41
IS 2_SUPPL
SU 2_
SI SI
BP 31S
EP 58S
DI 10.1177/0379572120953734
UT WOS:000601815000003
PM 33356594
ER

PT J
AU Lim, J
AF Lim, Jeremy
TI Sustainable Health Care Financing: The Singapore Experience
SO GLOBAL POLICY
SN 1758-5880
EI 1758-5899
PD MAR
PY 2017
VL 8
SU 2
SI SI
BP 103
EP 109
DI 10.1111/1758-5899.12247
UT WOS:000399354400013
ER

PT J
AU Shaibi, GQ
   Konopken, YP
   Nagle-Williams, A
   McClain, DD
   Castro, FG
   Keller, CS
AF Shaibi, Gabriel Q.
   Konopken, Yolanda P.
   Nagle-Williams, Allison
   McClain, Darya D.
   Castro, Felipe Gonzalez
   Keller, Colleen S.
TI Diabetes Prevention for Latino Youth: Unraveling the Intervention "Black
   Box"
SO HEALTH PROMOTION PRACTICE
OI Shaibi, Gabriel/0000-0002-6890-2903
SN 1524-8399
EI 1552-6372
PD NOV
PY 2015
VL 16
IS 6
BP 916
EP 924
DI 10.1177/1524839915603363
UT WOS:000363420300016
PM 26324123
ER

PT S
AU Buffoli, M
   Capolongo, S
   di Noia, M
   Gherardi, G
   Gola, M
AF Buffoli, Maddalena
   Capolongo, Stefano
   di Noia, Michela
   Gherardi, Giulia
   Gola, Marco
BE Capolongo, S
   Bottero, MC
   Buffoli, M
   Lettieri, E
TI Healthcare Sustainability Evaluation Systems
SO IMPROVING SUSTAINABILITY DURING HOSPITAL DESIGN AND OPERATION: A
   MULTIDISCIPLINARY EVALUATION TOOL
SE Green Energy and Technology
RI ; Capolongo, Stefano/A-4894-2016
OI Gola, Marco/0000-0002-4855-7583; Capolongo, Stefano/0000-0002-4679-9829;
   BUFFOLI, MADDALENA/0000-0002-6740-7409
SN 1865-3529
BN 978-3-319-14036-0; 978-3-319-14035-3
PY 2015
BP 23
EP 29
DI 10.1007/978-3-319-14036-0_3
D2 10.1007/978-3-319-14036-0
UT WOS:000372177100004
ER

PT J
AU Pereira, J
AF Pereira, Jennifer
TI Collaboration and Foundation Leadership: Challenges, Opportunities, and
   Impact
SO FOUNDATION REVIEW
SN 1944-5660
EI 1944-5679
PY 2013
VL 5
IS 1
BP 14
EP +
DI 10.4087/FOUNDATIONREVIEW-D-12-00029.1
UT WOS:000409017500001
ER

PT J
AU Chauhan, A
   Jakhar, SK
   Jabbour, CJC
AF Chauhan, Ankur
   Jakhar, Suresh Kumar
   Jabbour, Charbel Jose Chiappetta
TI Implications for for sustainable healthcare operations in embracing
   telemedicine services during a pandemic
SO TECHNOLOGICAL FORECASTING AND SOCIAL CHANGE
RI CHIAPPETTA JABBOUR, Charbel Jose/F-3505-2010
OI Jakhar, Suresh Kumar/0000-0003-4733-6129; Chiappetta Jabbour, Charbel
   Jose/0000-0002-6143-4924
SN 0040-1625
EI 1873-5509
PD MAR
PY 2022
VL 176
AR 121462
DI 10.1016/j.techfore.2021.121462
UT WOS:000798055300013
PM 35034990
ER

PT J
AU Dunsford, J
   Reimer, LE
AF Dunsford, Jennifer
   Reimer, Laura E.
TI Relationship-centered health care as a Lean intervention
SO INTERNATIONAL JOURNAL FOR QUALITY IN HEALTH CARE
SN 1353-4505
EI 1464-3677
PD DEC
PY 2017
VL 29
IS 8
BP 1020
EP 1024
DI 10.1093/intqhc/mzx156
UT WOS:000419592900006
PM 29190380
ER

PT J
AU Lazaro, A
   Maquieira, A
   Tortajada-Genaro, LA
AF Lazaro, Ana
   Maquieira, Angel
   Tortajada-Genaro, Luis A.
TI Discrimination of Single-Nucleotide Variants Based on an Allele-Specific
   Hybridization Chain Reaction and Smartphone Detection
SO ACS SENSORS
RI Tortajada-Genaro, Luis A./F-7072-2016
OI Tortajada-Genaro, Luis A./0000-0003-4021-5607
SN 2379-3694
PD MAR 25
PY 2022
VL 7
IS 3
BP 758
EP 765
DI 10.1021/acssensors.1c02220
UT WOS:000785008500009
PM 35188365
ER

PT J
AU Zeyer, A
   Arnold, J
AF Zeyer, Albert
   Arnold, Julia
TI The Three-Talk Model: Getting Both Evidence and Preferences into a
   Pre-Service Teacher Health Workshop
SO SUSTAINABILITY
RI Arnold, Julia/F-8285-2018
OI Arnold, Julia/0000-0001-9252-0262; Zeyer, Albert/0000-0003-4297-0753
EI 2071-1050
PD DEC
PY 2021
VL 13
IS 24
AR 13937
DI 10.3390/su132413937
UT WOS:000737418400001
ER

PT J
AU Riccaboni, A
   Neri, E
   Trovarelli, F
   Pulselli, RM
AF Riccaboni, Angelo
   Neri, Elena
   Trovarelli, Francesca
   Pulselli, Riccardo Maria
TI Sustainability-oriented research and innovation in 'farm to fork' value
   chains
SO CURRENT OPINION IN FOOD SCIENCE
OI Pulselli, Riccardo Maria/0000-0001-8340-4040
SN 2214-7993
EI 2214-8000
PD DEC
PY 2021
VL 42
BP 102
EP 112
DI 10.1016/j.cofs.2021.04.006
EA JUN 2021
UT WOS:000709730800015
ER

PT J
AU Al-Shadeedi, ASM
   Al-Saffar, AEA
   Salih, AH
AF Al-Shadeedi, Aqeel S. M.
   Al-Saffar, Angham E. A.
   Salih, Azhar Hussein
TI Main Reasons for Using of PPP Contracts in Health Sector: An Analytical
   Study
SO CIVIL ENGINEERING JOURNAL-TEHRAN
SN 2476-3055
PD SEP
PY 2019
VL 5
IS 9
BP 1983
EP 1996
DI 10.28991/cej-2019-03091387
UT WOS:000489145400010
ER

PT J
AU Hassell, TA
   Hutton, MT
   Barnett, DB
AF Hassell, Trevor A.
   Hutton, Maisha T.
   Barnett, D. Beverley
TI Civil society promoting government accountability for health equity in
   the Caribbean: The Healthy Caribbean Coalition
SO REVISTA PANAMERICANA DE SALUD PUBLICA-PAN AMERICAN JOURNAL OF PUBLIC
   HEALTH
SN 1020-4989
PY 2020
VL 44
AR e79
DI 10.26633/RPSP.2020.79
UT WOS:000592229700001
PM 33088289
ER

PT J
AU Malakan, W
   Thepanondh, S
   Kondo, A
AF Malakan, Wissawa
   Thepanondh, Sarawut
   Kondo, Akira
TI Modeling of Inhalation Health Risk of Volatile Organic Compounds in the
   Vicinity of Maptaphut Petroleum and Petrochemical Industrial Estate,
   Thailand
SO SUSTAINABILITY
OI Malakan, Wissawa/0000-0003-4567-1206
EI 2071-1050
PD OCT
PY 2022
VL 14
IS 19
AR 12073
DI 10.3390/su141912073
UT WOS:000867350600001
ER

PT J
AU Choi, M
AF Choi, Mijeong
TI Immunity-Enhancing Effect of Extracts Extracted from Leaves of Rubia
   hexaphylla, Cymbopogon citratus, and Dioscorea japonica for Sustainable
   Healthy Life
SO SUSTAINABILITY
EI 2071-1050
PD MAR
PY 2022
VL 14
IS 5
AR 2804
DI 10.3390/su14052804
UT WOS:000768980200001
ER

PT J
AU Preuss, M
   Preuss, P
   Kuhlmann, K
   Ponert, M
   Beauducel, A
   Rudinger, G
   Predel, HG
AF Preuss, Manuela
   Preuss, Peter
   Kuhlmann, Kerstin
   Ponert, Maximilian
   Beauducel, Andre
   Rudinger, Georg
   Predel, Hans-Georg
TI Healthy Campus Bonn. Workplace health promotion at the university -
   implementation and evaluation of a walking competition
SO PRAVENTION UND GESUNDHEITSFORDERUNG
RI Predel, Hans-Georg/AAO-6996-2020
SN 1861-6755
EI 1861-6763
PD MAY
PY 2015
VL 10
IS 2
BP 124
EP 133
DI 10.1007/s11553-015-0493-2
UT WOS:000444337500005
ER

PT J
AU Johansson, M
   Hiswals, AS
   Svennberg, L
   Macassa, G
AF Johansson, Malin
   Hiswals, Anne-Sofie
   Svennberg, Lena
   Macassa, Gloria
TI What do we know about corporate social responsibility and stakeholders
   physical activity? A Public Health Perspective
SO JOURNAL OF PUBLIC HEALTH RESEARCH
OI Hiswals, Anne-Sofie/0000-0003-0500-1638
SN 2279-9028
EI 2279-9036
PD APR
PY 2022
VL 11
IS 2
DI 10.1177/22799036221102490
UT WOS:000842897800001
ER

PT J
AU Anaker, A
   Spante, M
   Elf, M
AF Anaker, Anna
   Spante, Marianne
   Elf, Marie
TI Nursing students' perception of climate change and sustainability
   actions - A mismatched discourse: A qualitative, descriptive exploratory
   study
SO NURSE EDUCATION TODAY
SN 0260-6917
EI 1532-2793
PD OCT
PY 2021
VL 105
AR 105028
DI 10.1016/j.nedt.2021.105028
UT WOS:000683001000030
PM 34198158
ER

PT J
AU Karamat, J
   Shurong, T
   Ahmad, N
   Afridi, S
   Khan, S
   Khan, N
AF Karamat, Jawad
   Shurong, Tong
   Ahmad, Naveed
   Afridi, Sana
   Khan, Shahbaz
   Khan, Nidha
TI Developing Sustainable Healthcare Systems in Developing Countries:
   Examining the Role of Barriers, Enablers and Drivers on Knowledge
   Management Adoption
SO SUSTAINABILITY
RI Ahmad, Naveed/L-2333-2019
OI Ahmad, Naveed/0000-0002-3621-6765
EI 2071-1050
PD FEB 2
PY 2019
VL 11
IS 4
AR 954
DI 10.3390/su11040954
UT WOS:000460819100014
ER

PT J
AU Jenkins, LS
   Gunst, C
   Blitz, J
   Coetzee, JF
AF Jenkins, Louis S.
   Gunst, Colette
   Blitz, Julia
   Coetzee, Johan F.
TI What keeps health professionals working in rural district hospitals in
   South Africa?
SO AFRICAN JOURNAL OF PRIMARY HEALTH CARE & FAMILY MEDICINE
RI Blitz, Julia/W-3334-2019
OI Blitz, Julia/0000-0001-5229-3907; Coetzee, Johan
   Francois/0000-0002-1408-5813
SN 2071-2928
EI 2071-2936
PY 2015
VL 7
IS 1
AR 805
DI 10.4102/phcfm.v7i1.805
UT WOS:000374256000033
PM 26245623
ER

PT J
AU Murphy, N
   Lane, A
   Bauman, A
AF Murphy, Niamh
   Lane, Aoife
   Bauman, Adrian
TI Leveraging mass participation events for sustainable health legacy
SO LEISURE STUDIES
RI liang, lemmy/G-5232-2017
OI Murphy, Niamh/0000-0002-0176-2897; Lane, Aoife/0000-0001-9991-554X
SN 0261-4367
EI 1466-4496
PD NOV 2
PY 2015
VL 34
IS 6
SI SI
BP 758
EP 766
DI 10.1080/02614367.2015.1037787
UT WOS:000365666600009
ER

PT J
AU Burls, A
   Ashton, J
AF Burls, Ambra
   Ashton, Julian
TI Public mental health and nature: a paradigm shift
SO JOURNAL OF PUBLIC MENTAL HEALTH
SN 1746-5729
EI 2042-8731
PD SEP 14
PY 2021
VL 20
IS 3
BP 221
EP 228
DI 10.1108/JPMH-03-2021-0040
EA AUG 2021
UT WOS:000681662700001
ER

PT J
AU McEwan, K
   Ferguson, FJ
   Richardson, M
   Cameron, R
AF McEwan, Kirsten
   Ferguson, Fiona J.
   Richardson, Miles
   Cameron, Ross
TI The good things in urban nature: A thematic framework for optimising
   urban planning for nature connectedness
SO LANDSCAPE AND URBAN PLANNING
OI McEwan, Kirsten/0000-0002-0945-0521; Clarke, Fiona
   J/0000-0002-5244-0767; Richardson, Miles/0000-0002-7223-7053
SN 0169-2046
EI 1872-6062
PD FEB
PY 2020
VL 194
AR 103687
DI 10.1016/j.landurbplan.2019.103687
UT WOS:000500372000005
ER

PT J
AU Nishimura, Y
   Miyoshi, T
   Hagiya, H
   Otsuka, F
AF Nishimura, Yoshito
   Miyoshi, Tomoko
   Hagiya, Hideharu
   Otsuka, Fumio
TI Prevalence of psychological distress on public health officials amid
   COVID-19 pandemic
SO ASIAN JOURNAL OF PSYCHIATRY
RI Nishimura, Yoshito/ABF-6713-2020
OI Nishimura, Yoshito/0000-0003-0224-7501
SN 1876-2018
EI 1876-2026
PD JUL
PY 2022
VL 73
AR 103160
DI 10.1016/j.ajp.2022.103160
UT WOS:000809925700008
PM 35594688
ER

PT J
AU Kim, H
AF Kim, Hyunchul
TI The government's research and development policies and institutions for
   health technology
SO JOURNAL OF THE KOREAN MEDICAL ASSOCIATION
SN 1975-8456
EI 2093-5951
PD NOV
PY 2014
VL 57
IS 11
BP 912
EP 918
DI 10.5124/jkma.2014.57.11.912
UT WOS:000421121300005
ER

PT J
AU Eijkholt, M
   Broekman, M
   Balak, N
   Mathiesen, T
AF Eijkholt, Marleen
   Broekman, Marike
   Balak, Naci
   Mathiesen, Tiit
CA EANS Ethico-legal Comm
TI Three pitfalls of accountable healthcare rationing
SO JOURNAL OF MEDICAL ETHICS
OI Mathiesen, Tiit/0000-0001-9463-1919
SN 0306-6800
EI 1473-4257
PD DEC
PY 2021
VL 47
IS 12
AR e22
DI 10.1136/medethics-2020-106943
UT WOS:000726966400021
PM 33441304
ER

PT J
AU Brandstetter, S
   Curbach, J
   Lindacher, V
   Rueter, J
   Warrelmann, B
   Loss, J
AF Brandstetter, Susanne
   Curbach, Janina
   Lindacher, Verena
   Rueter, Jana
   Warrelmann, Berit
   Loss, Julika
TI Empowerment for healthy nutrition in German communities: a study
   framework
SO HEALTH PROMOTION INTERNATIONAL
SN 0957-4824
EI 1460-2245
PD JUN
PY 2017
VL 32
IS 3
BP 500
EP 510
DI 10.1093/heapro/dav092
UT WOS:000404035400010
PM 26447192
ER

PT J
AU Tambor, M
   Pavlova, M
   Rechel, B
   Golinowska, S
   Sowada, C
   Groot, W
AF Tambor, Marzena
   Pavlova, Milena
   Rechel, Bernd
   Golinowska, Stanislawa
   Sowada, Christoph
   Groot, Wim
TI Willingness to pay for publicly financed health care services in Central
   and Eastern Europe: Evidence from six countries based on a contingent
   valuation method
SO SOCIAL SCIENCE & MEDICINE
RI Pavlova, Milena/B-4778-2011
OI Pavlova, Milena/0000-0002-6082-8446; Sowada,
   Christoph/0000-0002-8900-1119; Tambor, Marzena/0000-0001-7970-6919;
   Golinowska, Stanislawa/0000-0002-6812-5972; Rechel,
   Bernd/0000-0001-8020-3956
SN 0277-9536
PD SEP
PY 2014
VL 116
BP 193
EP 201
DI 10.1016/j.socscimed.2014.07.009
UT WOS:000340695700023
PM 25016327
ER

PT J
AU Yang, ZP
   Wang, HX
   Qi, GH
   Chen, GT
   Cao, CJ
   Wang, SL
AF Yang, Zhiping
   Wang, Haixiang
   Qi, Guohong
   Chen, Guitang
   Cao, Chongjiang
   Wang, Suilou
TI Antimicrobial effects of a compound solution of three medicine food
   homology plants
SO FOOD BIOSCIENCE
SN 2212-4292
EI 2212-4306
PD OCT
PY 2022
VL 49
AR 101845
DI 10.1016/j.fbio.2022.101845
UT WOS:000830246100002
ER

PT J
AU Nyilasy, G
   Lei, J
   Nagpal, A
   Tan, J
AF Nyilasy, Gergely
   Lei, Jing
   Nagpal, Anish
   Tan, Joseph
TI Colour correct: the interactive effects of food label nutrition
   colouring schemes and food category healthiness on health perceptions
SO PUBLIC HEALTH NUTRITION
RI Nyilasy, Gergely/M-8385-2013
OI Nyilasy, Gergely/0000-0002-5222-1636
SN 1368-9800
EI 1475-2727
PD AUG
PY 2016
VL 19
IS 12
BP 2122
EP 2127
DI 10.1017/S1368980016000483
UT WOS:000398380500004
PM 26979588
ER

PT J
AU Russo, G
   Tartaglione, AM
   Cavacece, Y
AF Russo, Giuseppe
   Tartaglione, Andrea Moretta
   Cavacece, Ylenia
TI Empowering Patients to Co-Create a Sustainable Healthcare Value
SO SUSTAINABILITY
RI Russo, Giuseppe/AAI-9324-2021
SN 2071-1050
PD MAR 1
PY 2019
VL 11
IS 5
AR 1315
DI 10.3390/su11051315
UT WOS:000462661000099
ER

PT J
AU O'Connor, CM
   Anoushiravani, AA
   DiCaprio, MR
   Healy, WL
   Iorio, R
AF O'Connor, Casey M.
   Anoushiravani, Afshin A.
   DiCaprio, Matthew R.
   Healy, William L.
   Iorio, Richard
TI Economic Recovery After the COVID-19 Pandemic: Resuming Elective
   Orthopedic Surgery and Total Joint Arthroplasty
SO JOURNAL OF ARTHROPLASTY
RI DiCaprio, Matthew/K-2624-2019
OI DiCaprio, Matthew/0000-0003-4979-0210; Iorio,
   Richard/0000-0001-8083-8687; Anoushiravani, Afshin/0000-0003-2683-9894
SN 0883-5403
EI 1532-8406
PD JUL
PY 2020
VL 35
IS 7
SU S
BP S32
EP S36
DI 10.1016/j.arth.2020.04.038
UT WOS:000542969000009
PM 32345566
ER

PT J
AU Ghosh, S
   Dinda, S
   Das Chatterjee, N
   Das, K
   Mahata, R
AF Ghosh, Subrata
   Dinda, Santanu
   Das Chatterjee, Nilanjana
   Das, Kousik
   Mahata, Riya
TI The spatial clustering of dengue disease and risk susceptibility
   mapping: an approach towards sustainable health management in Kharagpur
   city, India
SO SPATIAL INFORMATION RESEARCH
RI Das Chatterjee, Nilanjana/ABA-3477-2021
OI Das Chatterjee, Nilanjana/0000-0001-9436-2173; Dinda,
   Santanu/0000-0003-3834-9841; GHOSH, SUBRATA/0000-0001-5128-892X; Das,
   Kousik/0000-0001-9948-1577
SN 2366-3286
EI 2366-3294
PD APR
PY 2019
VL 27
IS 2
BP 187
EP 204
DI 10.1007/s41324-018-0224-9
UT WOS:000462942300005
ER

PT J
AU Raharjo, H
   Mugion, RG
   Di Pietro, L
   Toni, M
AF Raharjo, Hendry
   Mugion, Roberta Guglielmetti
   Di Pietro, Laura
   Toni, Martina
TI Do satisfied employees lead to satisfied patients? An empirical study in
   an Italian hospital
SO TOTAL QUALITY MANAGEMENT & BUSINESS EXCELLENCE
CT 18th QMOD Conference
CY 2015
CL Seoul, SOUTH KOREA
SP Korean Soc Qual Management, Yonsei Univ, Lund Univ, Linkoping Univ
RI di pietro, laura/AAT-6678-2020; Raharjo, Hendry/B-6237-2016;
   Guglielmetti Mugion, Roberta/N-4295-2015
OI di pietro, laura/0000-0002-8395-4525; Raharjo,
   Hendry/0000-0002-0420-3679; Guglielmetti Mugion,
   Roberta/0000-0002-4976-9123; TONI, Martina/0000-0002-2179-3519
SN 1478-3363
EI 1478-3371
PY 2016
VL 27
IS 7-8
SI SI
BP 853
EP 874
DI 10.1080/14783363.2016.1190641
UT WOS:000382231500012
ER

PT J
AU Xu, Y
   Koh, XH
   Chua, YTS
   Tan, CGI
   Aloweni, FA
   Yap, BEJ
   Tan, PC
   Chua, XL
   Lim, YKS
   Oh, HC
   Teo, SHS
   Lim, SF
AF Xu, Yi
   Koh, Xuan Han
   Chua, Yi Tian Stella
   Tan, Cheng Gaik Irene
   Aloweni, Fazila Abu Bakar
   Yap, Bee Eng Joanne
   Tan, Poh Choo
   Chua, Xueli
   Lim, Yee Kee Shannon
   Oh, Hong Choon
   Teo, Swee Hong Stephanie
   Lim, Su Fee
TI The impact of community nursing program on healthcare utilization: A
   program evaluation
SO GERIATRIC NURSING
OI Oh, Hong Choon/0000-0002-3086-7516
SN 0197-4572
EI 1528-3984
PD JUL-AUG
PY 2022
VL 46
BP 69
EP 79
DI 10.1016/j.gerinurse.2022.04.024
UT WOS:000830896300011
PM 35609434
ER

PT J
AU Dau, G
   Scavarda, A
   Scavarda, LF
   Portugal, VJT
AF Dau, Glaucya
   Scavarda, Annibal
   Scavarda, Luiz Felipe
   Taveira Portugal, Vivianne Julianelli
TI The Healthcare Sustainable Supply Chain 4.0: The Circular Economy
   Transition Conceptual Framework with the Corporate Social Responsibility
   Mirror
SO SUSTAINABILITY
RI Scavarda, Luiz Felipe/M-2317-2018
OI Scavarda, Luiz Felipe/0000-0002-8756-919X
EI 2071-1050
PD JUN 2
PY 2019
VL 11
IS 12
AR 3259
DI 10.3390/su11123259
UT WOS:000473753700029
ER

PT J
AU Bae, JM
AF Bae, Jong-Myon
TI Global trends in the use of nationwide big data for solving healthcare
   problems
SO JOURNAL OF THE KOREAN MEDICAL ASSOCIATION
OI Bae, Jong-Myon/0000-0003-3080-7852
SN 1975-8456
EI 2093-5951
PD MAY
PY 2014
VL 57
IS 5
BP 386
EP 390
DI 10.5124/jkma.2014.57.5.386
UT WOS:000421109300003
ER

PT J
AU Dhaliwal, I
   Gillett, D
   Train, E
   Amjadi, K
   Mitchell, M
   Johnson, A
AF Dhaliwal, Inderdeep
   Gillett, Daniel
   Train, Emma
   Amjadi, Kayvan
   Mitchell, Michael
   Johnson, Ana
TI Budget-impact analysis for pleuroscopy in the diagnosis of
   undifferentiated pleural effusion
SO CANADIAN JOURNAL OF RESPIRATORY CRITICAL CARE AND SLEEP MEDICINE
OI Dhaliwal, Inderdeep/0000-0003-1795-3855
SN 2474-5332
EI 2474-5340
PD JUL 2
PY 2020
VL 4
IS 3
BP 180
EP 186
DI 10.1080/24745332.2019.1678442
EA NOV 2019
UT WOS:000495689400001
ER

PT J
AU El-Atem, NA
   Wojcik, K
   Horsfall, L
   Irvine, KM
   Johnson, T
   McPhail, SM
   Powell, EE
AF El-Atem, N. A.
   Wojcik, K.
   Horsfall, L.
   Irvine, K. M.
   Johnson, T.
   McPhail, S. M.
   Powell, E. E.
TI Patterns of service utilisation within Australian hepatology clinics:
   high prevalence of advanced liver disease
SO INTERNAL MEDICINE JOURNAL
RI Powell, Elizabeth/B-4455-2011; Irvine, Katharine M/A-5559-2011
OI Powell, Elizabeth/0000-0001-5008-8061; Irvine, Katharine
   M/0000-0002-6716-1605; McPhail, Steven/0000-0002-1463-662X; El-Atem,
   Nathan/0000-0003-4151-5564
SN 1444-0903
EI 1445-5994
PD APR
PY 2016
VL 46
IS 4
BP 420
EP 426
DI 10.1111/imj.13008
UT WOS:000373948600005
PM 26762655
ER

PT J
AU Dwivedi, PK
AF Dwivedi, Prabhat K.
TI Improvised model for BoP healthcare in India: lessons from NRHM
SO INTERNATIONAL JOURNAL OF PHARMACEUTICAL AND HEALTHCARE MARKETING
RI Dwivedi, Prabhat/GXF-1778-2022; DWIVEDI, PRABHAT/B-5872-2015
OI Dwivedi, Prabhat/0000-0002-4027-4685
SN 1750-6123
EI 1750-6131
PY 2015
VL 9
IS 3
SI SI
BP 259
EP 280
DI 10.1108/IJPHM-08-2014-0047
UT WOS:000213886200005
ER

PT J
AU Greene, R
   Dasso, E
   Ho, S
   Frank, J
   Scandrett, G
   Genaidy, A
AF Greene, Robert
   Dasso, Edwin
   Ho, Sam
   Frank, Jerry
   Scandrett, Graeme
   Genaidy, Ash
TI Patterns and Expenditures of Multi-Morbidity in an Insured Working
   Population in the United States: Insights for a Sustainable Health Care
   System and Building Healthier Lives
SO POPULATION HEALTH MANAGEMENT
SN 1942-7891
EI 1942-7905
PD DEC
PY 2013
VL 16
IS 6
BP 381
EP 389
DI 10.1089/pop.2012.0068
UT WOS:000330525600005
PM 23967881
ER

PT J
AU Divyashree, M
   Mani, MK
   Prakash, KS
AF Divyashree, M.
   Mani, Madhu K.
   Prakash, Shama K.
TI Detection and Real-time PCR Assay for the Quantification of
   Carbapenemase Gene bla(NDM-1) in Hospital Effluent
SO JOURNAL OF PURE AND APPLIED MICROBIOLOGY
OI mani, madhu/0000-0002-4368-4911
SN 0973-7510
EI 2581-690X
PD DEC
PY 2021
VL 15
IS 4
BP 2403
EP 2408
AR 7300
DI 10.22207/JPAM.15.4.65
UT WOS:000726325700068
ER

PT J
AU Marais, R
   Grobbelaar, SS
   de Kock, IH
AF Marais, Rian
   Grobbelaar, Sara S.
   de Kock, Imke H.
TI Healthcare Technology Transfer in Sub-Saharan Africa: An Inductive
   Approach
SO INTERNATIONAL JOURNAL OF INNOVATION AND TECHNOLOGY MANAGEMENT
OI Grobbelaar, Sara/0000-0002-2793-9689
SN 0219-8770
EI 1793-6950
PD DEC
PY 2019
VL 16
IS 8
AR 1950055
DI 10.1142/S021987701950055X
UT WOS:000516568700003
ER

PT J
AU Gao, ZF
   Wang, XY
   Gao, JB
   Xia, F
AF Gao, Zhong Feng
   Wang, Xin Yu
   Gao, Jian Bang
   Xia, Fan
TI Rapid preparation of polydopamine coating as a multifunctional hair dye
SO RSC ADVANCES
RI Xia, Fan/GQP-4575-2022; Gao, Zhong Feng/N-4792-2014
OI Gao, Zhong Feng/0000-0002-4667-6212
SN 2046-2069
PD JUL 1
PY 2019
VL 9
IS 35
BP 20492
EP 20496
DI 10.1039/c9ra03177d
UT WOS:000474266800065
PM 35514683
ER

PT J
AU Hodza-Beganovic, R
   Berggren, P
   Hugelius, K
   Edelbring, S
AF Hodza-Beganovic, Ruhija
   Berggren, Peter
   Hugelius, Karin
   Edelbring, Samuel
TI Survey-based experiential learning as a new approach to strengthening
   non-technical skills in LMIC health care settings
SO BMC MEDICAL EDUCATION
EI 1472-6920
PD APR 26
PY 2021
VL 21
IS 1
AR 240
DI 10.1186/s12909-021-02619-6
UT WOS:000645595700003
PM 33902554
ER

PT J
AU McGrath, SP
   Blike, GT
AF McGrath, Susan P.
   Blike, George T.
TI Building a Foundation of Continuous Improvement in a Rapidly Changing
   Environment: The Dartmouth-Hitchcock Value Institute Experience
SO JOINT COMMISSION JOURNAL ON QUALITY AND PATIENT SAFETY
SN 1553-7250
EI 1938-131X
PD OCT
PY 2015
VL 41
IS 10
BP 435
EP +
DI 10.1016/S1553-7250(15)41056-6
UT WOS:000443998600001
PM 26404071
ER

PT J
AU Escolano, CL
   Beltran, MDR
AF Lopez Escolano, Carlos
   Rodriguez Beltran, Maria del Mar
TI A case of analysis for urban planning in the context of COVID-19: the
   Agreement for the Future of Zaragoza (Spain)
SO REVISTA DE URBANISMO
RI López-Escolano, Carlos/B-5568-2015
OI López-Escolano, Carlos/0000-0002-1653-7780
SN 0717-5051
PD JUN
PY 2022
VL 46
BP 3
EP 21
DI 10.5354/0717-5051.2022.61187
UT WOS:000822332000002
ER

PT J
AU Webber, C
AF Webber, Cole
TI Lowering Distribution Costs: The Key to Sustainable Health Development?
SO EUROPEAN JOURNAL OF SUSTAINABLE DEVELOPMENT
SN 2239-5938
EI 2239-6101
PY 2021
VL 10
IS 4
BP 155
EP 166
DI 10.14207/ejsd.2021.v10n4p155
UT WOS:000727955100016
ER

PT J
AU Carta, MG
   Moro, MF
   Kirilov, I
   Romano, F
   Tagliagambe, S
AF Carta, Mauro Giovanni
   Moro, Maria Francesca
   Kirilov, Iskren
   Romano, Ferdinando
   Tagliagambe, Silvano
TI The current crisis of academia-led research: a threat to the common
   good? Preliminary data from Europe and the United States
SO BMC RESEARCH NOTES
RI Carta, Mauro/AAV-3451-2021
OI Carta, Mauro/0000-0003-0706-9687
EI 1756-0500
PD JUL 8
PY 2020
VL 13
IS 1
AR 327
DI 10.1186/s13104-020-05128-9
UT WOS:000551790200001
PM 32641143
ER

PT J
AU Turhan, S
AF Turhan, Sule
TI SUSTAINABLE CONSUMPTION AND ORGANIC FARMING: THE CASE OF BURSA, TURKEY
SO FRESENIUS ENVIRONMENTAL BULLETIN
RI Turhan, Sule/AAG-8086-2021
SN 1018-4619
EI 1610-2304
PY 2019
VL 28
IS 5
BP 3805
EP 3810
UT WOS:000471836900023
ER

PT J
AU Joia, LA
   Michelotto, F
   Lorenzo, M
AF Antonio Joia, Luiz
   Michelotto, Flavia
   Lorenzo, Manuela
TI Sustainability and the Social Representation of the COVID-19 Pandemic: A
   Missing Link
SO SUSTAINABILITY
RI Michelotto, Flavia/HGC-4594-2022; Joia, Luiz Antonio/H-1028-2012
OI Michelotto, Flavia/0000-0001-7613-2913; Joia, Luiz
   Antonio/0000-0002-5903-5190
EI 2071-1050
PD SEP
PY 2022
VL 14
IS 17
AR 10527
DI 10.3390/su141710527
UT WOS:000851847400001
ER

PT J
AU Gurne, FL
   Jakobsson, S
   Liden, E
   Bjorkman, I
AF Lundin Gurne, Frida
   Jakobsson, Sofie
   Liden, Eva
   Bjorkman, Ida
TI District nurses' perspectives on health-promotive and disease-preventive
   work at primary health care centres: A qualitative study
SO SCANDINAVIAN JOURNAL OF CARING SCIENCES
OI Liden, Eva/0000-0002-6026-4337; Jakobsson, Sofie/0000-0001-5223-6363
SN 0283-9318
EI 1471-6712
DI 10.1111/scs.13100
EA JUL 2022
UT WOS:000819715700001
PM 35778918
ER

PT J
AU Hossain, ME
   Rana, MJ
   Islam, MS
   Khan, MA
   Chakrobortty, S
   Ema, NS
   Bekun, FV
AF Hossain, Md Emran
   Rana, Md Jaber
   Islam, Md Sayemul
   Khan, Md Akhtaruzzaman
   Chakrobortty, Sudipto
   Ema, Nishat Sultana
   Bekun, Festus Victor
TI COVID-19 vaccine-taking hesitancy among Bangladeshi people: knowledge,
   perceptions and attitude perspective
SO HUMAN VACCINES & IMMUNOTHERAPEUTICS
RI Bekun, Festus Victor/AAU-3573-2020; Rana, Jaber/AAS-8173-2021
OI Rana, Jaber/0000-0002-1656-7592; Hossain, Md. Emran/0000-0001-6882-0177;
   Khan, Md. Akhtaruzzaman/0000-0002-2968-0375
SN 2164-5515
EI 2164-554X
PD NOV 2
PY 2021
VL 17
IS 11
BP 4028
EP 4037
DI 10.1080/21645515.2021.1968215
EA SEP 2021
UT WOS:000698739600001
PM 34554050
ER

PT J
AU Indelen, C
   Kizmaz, YU
   Kar, A
   Shander, A
   Kirali, K
AF Indelen, Cenk
   Kizmaz, Yecim Uygun
   Kar, Ahmet
   Shander, Aryeh
   Kirali, Kaan
TI The cost of one unit blood transfusion components and cost-effectiveness
   analysis results of transfusion improvement program
SO TURK GOGUS KALP DAMAR CERRAHISI DERGISI-TURKISH JOURNAL OF THORACIC AND
   CARDIOVASCULAR SURGERY
RI indelen, cenk/AAZ-8065-2020
OI indelen, cenk/0000-0002-3127-355X
SN 1301-5680
PD APR
PY 2021
VL 29
IS 2
BP 150
EP 157
DI 10.5606/tgkdc.dergisi.2021.20886
UT WOS:000645197100004
PM 34104508
ER

PT J
AU Crapnell, RD
   Canfarotta, F
   Czulak, J
   Johnson, R
   Betlem, K
   Mecozzi, F
   Down, MP
   Eersels, K
   van Grinsven, B
   Cleij, TJ
   Law, R
   Banks, CE
   Peeters, M
AF Crapnell, Robert D.
   Canfarotta, Francesco
   Czulak, Joanna
   Johnson, Rhiannon
   Betlem, Kai
   Mecozzi, Francesco
   Down, Michael P.
   Eersels, Kasper
   van Grinsven, Bart
   Cleij, Thomas J.
   Law, Richard
   Banks, Craig E.
   Peeters, Marloes
TI Thermal Detection of Cardiac Biomarkers Heart-Fatty Acid Binding Protein
   and ST2 Using a Molecularly Imprinted Nanoparticle-Based Multiplex
   Sensor Platform
SO ACS SENSORS
RI Eersels, Kasper/AAZ-4886-2020; banks, craig E/A-8889-2013; betlem,
   kai/AAV-5991-2021; Peeters, Marloes/V-1308-2019; Crapnell,
   Robert/V-1295-2019
OI banks, craig E/0000-0002-0756-9764; betlem, kai/0000-0002-5210-5619;
   Peeters, Marloes/0000-0002-0429-8073; Crapnell,
   Robert/0000-0002-8701-3933; Law, Richard/0000-0003-0983-9235; van
   Grinsven, Bart/0000-0002-6939-0866; Canfarotta,
   Francesco/0000-0001-9837-100X; Eersels, Kasper/0000-0002-0214-1320
SN 2379-3694
PD OCT
PY 2019
VL 4
IS 10
BP 2838
EP 2845
DI 10.1021/acssensors.9b01666
UT WOS:000510530700037
PM 31571480
ER

PT J
AU Graffigna, G
   Cecchini, I
   Breccia, M
   Capochiani, E
   Della Seta, R
   Galimberti, S
   Melosi, A
   Simonetti, F
   Pizzuti, M
   Capalbo, SF
   Falzetti, F
   Mazza, P
   Di Renzo, N
   Mastrullo, L
   Rapezzi, D
   Orlandi, E
   Intermesoli, T
   Iurlo, A
   Pungolino, E
   Pacilli, M
AF Graffigna, G.
   Cecchini, I.
   Breccia, M.
   Capochiani, E.
   Della Seta, R.
   Galimberti, S.
   Melosi, A.
   Simonetti, F.
   Pizzuti, M.
   Capalbo, S. F.
   Falzetti, F.
   Mazza, P.
   Di Renzo, N.
   Mastrullo, L.
   Rapezzi, D.
   Orlandi, E.
   Intermesoli, T.
   Iurlo, A.
   Pungolino, E.
   Pacilli, M.
TI Recovering from chronic myeloid leukemia: the patients' perspective seen
   through the lens of narrative medicine
SO QUALITY OF LIFE RESEARCH
RI Galimberti, Sara/AAB-3705-2019; Breccia, Massimo/G-6026-2018
OI Breccia, Massimo/0000-0003-1163-6162; GRAFFIGNA,
   GUENDALINA/0000-0003-4378-7467; , sara/0000-0001-7899-5966
SN 0962-9343
EI 1573-2649
PD OCT
PY 2017
VL 26
IS 10
BP 2739
EP 2754
DI 10.1007/s11136-017-1611-8
UT WOS:000410904700014
PM 28608152
ER

PT J
AU Humphries, N
   McAleese, S
   Matthews, A
   Brugha, R
AF Humphries, Niamh
   McAleese, Sara
   Matthews, Anne
   Brugha, Ruairi
TI 'Emigration is a matter of self-preservation. The working conditions ...
   are killing us slowly': qualitative insights into health professional
   emigration from Ireland
SO HUMAN RESOURCES FOR HEALTH
RI Matthews, Anne/ABC-9580-2021; Brugha, Ruairi/C-8420-2012
OI Matthews, Anne/0000-0002-4845-869X; Humphries,
   Niamh/0000-0003-2959-1652; Brugha, Ruairi/0000-0003-0729-0197
SN 1478-4491
PD MAY 16
PY 2015
VL 13
AR 35
DI 10.1186/s12960-015-0022-6
UT WOS:000354840300001
PM 25981629
ER

PT J
AU Haroon, M
   Abdulazeez, I
   Saleh, TA
   Al-Saadi, AA
AF Haroon, Muhammad
   Abdulazeez, Ismail
   Saleh, Tawfik A.
   Al-Saadi, Abdulaziz A.
TI Electrochemically modulated SERS detection of procaine using FTO
   electrodes modified with silver-decorated carbon nanosphere
SO ELECTROCHIMICA ACTA
RI Abdulazeez, Ismail/ACQ-4656-2022; HAROON, MUHAMMAD/AAU-1120-2020
OI Abdulazeez, Ismail/0000-0001-8098-5433; HAROON,
   MUHAMMAD/0000-0001-5757-3756
SN 0013-4686
EI 1873-3859
PD AUG 10
PY 2021
VL 387
AR 138463
DI 10.1016/j.electacta.2021.138463
EA MAY 2021
UT WOS:000691562600014
ER

PT J
AU Kalaitzi, S
   Cheung, KL
   Hiligsmann, M
   Babich, S
   Czabanowska, K
AF Kalaitzi, Stavroula
   Cheung, K. L.
   Hiligsmann, M.
   Babich, S.
   Czabanowska, K.
TI Exploring Women Healthcare Leaders' Perceptions on Barriers to
   Leadership in Greek Context
SO FRONTIERS IN PUBLIC HEALTH
RI czbanowska, katarzyna/AAL-4033-2020
OI Kalaitzi, Stavroula/0000-0002-2584-2023
EI 2296-2565
PD APR 9
PY 2019
VL 7
AR 68
DI 10.3389/fpubh.2019.00068
UT WOS:000464544100001
PM 31024874
ER

PT J
AU Buettner-Schmidt, K
   Maack, B
   Larson, M
   Orr, M
   Miller, DR
   Mills, K
AF Buettner-Schmidt, Kelly
   Maack, Brody
   Larson, Mary
   Orr, Megan
   Miller, Donald R.
   Mills, Katelyn
TI Systems change to improve tobacco use identification and referral in the
   chiropractic setting: a pilot study
SO CHIROPRACTIC & MANUAL THERAPIES
OI Buettner-Schmidt, Kelly/0000-0001-9612-2405
EI 2045-709X
PD NOV 26
PY 2018
VL 26
DI 10.1186/s12998-018-0214-y
UT WOS:000451293300001
PM 30534361
ER

PT J
AU Stephens, J
   Randolph, J
   Burke, L
   Miller, C
   Tan, A
   Buffington, B
   Melnyk, B
   Perkins, A
AF Stephens, Janna
   Randolph, Jillian
   Burke, Lora
   Miller, Carla
   Tan, Alai
   Buffington, Brenda
   Melnyk, Bernadette
   Perkins, Antoinette
TI A randomized controlled trial for reduction of risk factors for
   cardiovascular disease in young adults: Methods of the Aspire study
SO CONTEMPORARY CLINICAL TRIALS
SN 1551-7144
EI 1559-2030
PD OCT
PY 2022
VL 121
AR 106873
DI 10.1016/j.cct.2022.106873
UT WOS:000863232300004
PM 36070664
ER

PT J
AU Adegoke, YO
   George, G
   Mbonigaba, J
AF Adegoke, Yetunde Oluranti
   George, Gavin
   Mbonigaba, Josue
TI Sustainable thresholds, health outcomes, health expenditures and
   education nexus in selected African countries: quadratic and moderation
   modelling
SO GLOBALIZATION AND HEALTH
EI 1744-8603
PD OCT 12
PY 2022
VL 18
IS 1
AR 84
DI 10.1186/s12992-022-00876-8
UT WOS:000866489300001
PM 36224610
ER

PT J
AU Salman, A
   Tolma, E
   Chun, S
   Sigodo, KO
   Al-Hunayan, A
AF Salman, Ahmad
   Tolma, Eleni
   Chun, Sungsoo
   Sigodo, Kennedy O.
   Al-Hunayan, Adel
TI Health Promotion Programs to Reduce Noncommunicable Diseases: A Call for
   Action in Kuwait
SO HEALTHCARE
RI SALMAN, AHMAD/W-9646-2019
OI SALMAN, AHMAD/0000-0003-2204-3565; Sigodo, Kennedy/0000-0002-0486-8312;
   Chun, Sungsoo/0000-0002-8105-7062
EI 2227-9032
PD SEP
PY 2020
VL 8
IS 3
AR 251
DI 10.3390/healthcare8030251
UT WOS:000581980300001
PM 32756311
ER

PT J
AU Nomani, MZM
   Parveen, R
AF Nomani, Md Zafar Mahfooz
   Parveen, Rehana
TI Prevention of Chronic Diseases in Climate Change Scenario in India
SO ENVIRONMENTAL JUSTICE
RI Nomani, Zafar Mahfooz/AAT-2438-2021
OI Nomani, Zafar Mahfooz/0000-0003-3886-6590
SN 1939-4071
EI 1937-5174
PD AUG 1
PY 2020
VL 13
IS 4
BP 97
EP 100
DI 10.1089/env.2019.0032
EA DEC 2019
UT WOS:000500562700001
ER

PT J
AU Mohanty, B
   Das, SM
   Mishra, US
   Shaikh, ZH
   Kumar, A
AF Mohanty, Bibekananda
   Das, Snigdha Madhusudan
   Mishra, Uma Sankar
   Shaikh, Zakir Hossen
   Kumar, Arya
TI EFFECT OF PATIENTS' ATTITUDE ON THEIR SATISFACTION AND SWITCHING
   INTENTION IN GENERIC MEDICINE INDUSTRY: AN EMPIRICAL ANALYSIS IN INDIA
SO ASIA PACIFIC JOURNAL OF HEALTH MANAGEMENT
RI Shaikh, Dr Zakir/AAW-4693-2020; Kumar, Dr Arya/AFN-5900-2022
OI Shaikh, Dr Zakir/0000-0003-4733-4166; Kumar, Dr
   Arya/0000-0002-8203-361X; Das, Dr. Snigdha
   Madhusudan/0000-0002-2525-8695; Mishra, Uma Sankar/0000-0003-4155-1944
SN 1833-3818
PY 2022
VL 17
IS 2
AR i1821
DI 10.24083/apjhm.v17i2.1821
UT WOS:000835165000002
ER

PT J
AU Weisz, U
   Pichler, PP
   Jaccard, IS
   Haas, W
   Matej, S
   Bachner, F
   Nowak, P
   Weisz, H
AF Weisz, Ulli
   Pichler, Peter-Paul
   Jaccard, Ingram S.
   Haas, Willi
   Matej, Sarah
   Bachner, Florian
   Nowak, Peter
   Weisz, Helga
TI Carbon emission trends and sustainability options in Austrian health
   care
SO RESOURCES CONSERVATION AND RECYCLING
RI ; Haas, Willi/M-4120-2018
OI Pichler, Peter-Paul/0000-0001-6708-5748; Weisz,
   Helga/0000-0001-8208-5199; Matej, Sarah/0000-0003-4576-4189; Haas,
   Willi/0000-0001-5599-9227; Bachner, Florian/0000-0003-4322-8817
SN 0921-3449
EI 1879-0658
PD SEP
PY 2020
VL 160
AR 104862
DI 10.1016/j.resconrec.2020.104862
UT WOS:000540613000003
ER

PT J
AU Leuthard, JL
   Beebe, LA
   Halstead, L
   Olson, KD
   Roysdon, JW
AF Leuthard, Joy L.
   Beebe, Laura A.
   Halstead, LaWanna
   Olson, Kimbra D.
   Roysdon, Jennifer W.
TI Increased Evidence-Based Tobacco Treatment Through Oklahoma Hospital
   System Changes
SO AMERICAN JOURNAL OF PREVENTIVE MEDICINE
OI Beebe, Laura/0000-0002-5784-9203
SN 0749-3797
EI 1873-2607
PD JAN
PY 2015
VL 48
IS 1
SU 1
BP S65
EP S70
DI 10.1016/j.amepre.2014.09.017
UT WOS:000346423300012
PM 25528711
ER

PT J
AU Assan, A
   Takian, A
   Aikins, M
   Akbarisari, A
AF Assan, Abraham
   Takian, Amirhossein
   Aikins, Moses
   Akbarisari, Ali
TI Universal health coverage necessitates a system approach: an analysis of
   Community-based Health Planning and Services (CHPS) initiative in Ghana
SO GLOBALIZATION AND HEALTH
OI Aikins, Moses/0000-0002-2370-4006
EI 1744-8603
PD NOV 9
PY 2018
VL 14
AR 107
DI 10.1186/s12992-018-0426-x
UT WOS:000449861100001
PM 30413209
ER

PT J
AU Sharma, R
   Loseto, LL
   Ostertag, SK
   Tomaselli, M
   Bredtmann, CM
   Crill, C
   Rodriguez-Pinacho, C
   Schultz, D
   Jung, D
   Shrestha, K
   Jindal, P
   Jenkins, EJ
AF Sharma, Rajnish
   Loseto, Lisa L.
   Ostertag, Sonja K.
   Tomaselli, Matilde
   Bredtmann, Christina M.
   Crill, Colleen
   Rodriguez-Pinacho, Cristina
   Schultz, Dayna
   Jung, Dongyun
   Shrestha, Kshitiz
   Jindal, Prateek
   Jenkins, Emily J.
TI Qualitative risk assessment of impact of Toxoplasma gondii on health of
   beluga whales, Delphinapterus leucas, from the Eastern Beaufort Sea,
   Northwest Territories
SO ARCTIC SCIENCE
RI Jung, Dongyun/ABE-8946-2020; Loseto, Lisa/AAL-6661-2020; Shrestha,
   Kshitiz/ABX-1236-2022
OI Shrestha, Kshitiz/0000-0003-4822-7514; Jung,
   Dongyun/0000-0003-4932-4981; Schultz, Dayna/0000-0002-3348-0093
EI 2368-7460
PD SEP
PY 2018
VL 4
IS 3
SI SI
BP 321
EP 337
DI 10.1139/as-2017-0037
UT WOS:000444280100007
ER

PT J
AU Ali, AD
   Ior, LD
   Dogo, GA
   Joshua, JI
   Gushit, JS
AF Ali, Ahmed Difa
   Ior, Lydia Doosuur
   Dogo, Goni Abraham
   Joshua, John Israila
   Gushit, John Stephen
TI Ethnobotanical Survey of Plants Used as Biopesticides by Indigenous
   People of Plateau State, Nigeria
SO DIVERSITY-BASEL
OI Gushit, John/0000-0002-0822-7854; Ior, Lydia/0000-0003-1580-3351
EI 1424-2818
PD OCT
PY 2022
VL 14
IS 10
AR 851
DI 10.3390/d14100851
UT WOS:000872669300001
ER

PT J
AU Aung, MN
   Yuasa, M
   Koyanagi, Y
   Aung, TNN
   Moolphate, S
   Matsumoto, H
   Yoshioka, T
AF Aung, Myo Nyein
   Yuasa, Motoyuki
   Koyanagi, Yuka
   Aung, Thin Nyein Nyein
   Moolphate, Saiyud
   Matsumoto, Hiromichi
   Yoshioka, Takashi
TI Sustainable health promotion for the seniors during COVID-19 outbreak: a
   lesson from Tokyo
SO JOURNAL OF INFECTION IN DEVELOPING COUNTRIES
RI Aung, TNN/GWQ-3392-2022; Aung, Myo Nyein/AAA-6367-2021
OI Aung, TNN/0000-0002-8030-8026; Aung, Myo Nyein/0000-0001-8175-6309;
   Koyanagi, Yuka/0000-0002-5455-926X
SN 1972-2680
PD APR
PY 2020
VL 14
IS 4
BP 328
EP 331
DI 10.3855/jidc.12684
UT WOS:000531087300002
PM 32379708
ER

PT J
AU Bartshe, M
   Coughenour, C
   Pharr, J
AF Bartshe, Melissa
   Coughenour, Courtney
   Pharr, Jennifer
TI Perceived Walkability, Social Capital, and Self-Reported Physical
   Activity in Las Vegas College Students
SO SUSTAINABILITY
RI Coughenour, Courtney/AAZ-7892-2021; Pharr, Jennifer/AAZ-1368-2020
OI Pharr, Jennifer/0000-0002-0383-2641; Coughenour,
   Courtney/0000-0001-6979-4660
EI 2071-1050
PD SEP
PY 2018
VL 10
IS 9
AR 3023
DI 10.3390/su10093023
UT WOS:000446770200066
ER

PT J
AU Batada, A
   Grier-McEachin, J
   Avery, K
AF Batada, Ameena
   Grier-McEachin, JeWana
   Avery, Kathey
TI Partnering on the PRAISE Program: Putting Health Equity into Practice
SO HEALTH EQUITY
EI 2473-1242
PD JAN-DEC
PY 2017
VL 1
IS 1
BP 7
EP 14
DI 10.1089/heq.2016.0007
UT WOS:000617435600003
PM 30283830
ER

PT J
AU Schmid-Mohler, G
   Fehr, T
   Witschi, P
   Albiez, T
   Biotti, B
   Spirig, R
AF Schmid-Mohler, Gabriela
   Fehr, Thomas
   Witschi, Patrick
   Albiez, Thomas
   Biotti, Beatrice
   Spirig, Rebecca
TI Development of an evidence-based self-management programme for patients
   in the first year after renal transplantation with a focus on prevention
   of weight gain, physical exercise and drug adherence
SO PFLEGE
SN 1012-5302
EI 1664-283X
PD JUN
PY 2013
VL 26
IS 3
BP 191
EP 205
DI 10.1024/1012-5302/a000291
UT WOS:000320899800004
PM 23732315
ER

PT J
AU Okorie, I
   Okorie, AC
AF Okorie, Ijioma
   Okorie, Adaeze Christiana
TI The Influence of Socioeconomic Characteristics on Anthropometry,
   Nutrition Knowledge, and Attitude of People Living With HIV/AIDS
   Attending Special Treatment Center (STC) National Hospital Abuja,
   Nigeria
SO FRONTIERS IN NUTRITION
RI Okorie, Ijioma/GYJ-7323-2022
OI Okorie, Ijioma/0000-0002-2265-2419
SN 2296-861X
PD JAN 21
PY 2022
VL 8
AR 737381
DI 10.3389/fnut.2021.737381
UT WOS:000751447700001
PM 35127777
ER

PT J
AU Alfakeeh, AS
   Almalawi, A
   Alsolami, FJ
   Abushark, YB
   Khan, AI
   Bahaddad, AAS
   Alam, MM
   Agrawal, A
   Kumar, R
   Khan, RA
AF Alfakeeh, Ahmed Saeed
   Almalawi, Abdulmohsen
   Alsolami, Fawaz Jaber
   Abushark, Yoosef B.
   Khan, Asif Irshad
   Bahaddad, Adel Aboud S.
   Alam, Md Mottahir
   Agrawal, Alka
   Kumar, Rajeev
   Khan, Raees Ahmad
TI Sustainable-Security Assessment Through a Multi Perspective Benchmarking
   Framework
SO CMC-COMPUTERS MATERIALS & CONTINUA
RI Alam, Md Mottahir/AAP-7260-2020; Almalawi, Abdulmohsen/GOV-6890-2022;
   Khan, Asif Irshad/AAH-6457-2019
OI Alam, Md Mottahir/0000-0003-2127-7183; Khan, Asif
   Irshad/0000-0003-1131-5350
SN 1546-2218
EI 1546-2226
PY 2022
VL 71
IS 3
BP 6011
EP 6037
DI 10.32604/cmc.2022.024903
UT WOS:000770817300089
ER

PT J
AU Verma, AK
   Goyal, Y
   Bhatt, D
   Dev, K
   Alsahli, MA
   Rahmani, AH
   Almatroudi, A
AF Verma, Amit K.
   Goyal, Yamini
   Bhatt, Deepti
   Dev, Kapil
   Alsahli, Mohammed A.
   Rahmani, Arshad Husain
   Almatroudi, Ahmad
TI A Compendium of Perspectives on Diabetes: A Challenge for Sustainable
   Health in the Modern Era
SO DIABETES METABOLIC SYNDROME AND OBESITY-TARGETS AND THERAPY
OI Alsahli, Mohammed A. A./0000-0001-9357-2216
SN 1178-7007
PY 2021
VL 14
BP 2775
EP 2787
DI 10.2147/DMSO.S304751
UT WOS:000664501400001
PM 34168477
ER

PT J
AU Santini, S
   Galassi, F
   Kropf, J
   Stara, V
AF Santini, Sara
   Galassi, Flavia
   Kropf, Johannes
   Stara, Vera
TI A Digital Coach Promoting Healthy Aging among Older Adults in Transition
   to Retirement: Results from a Qualitative Study in Italy
SO SUSTAINABILITY
RI Santini, Sara/K-7894-2016; Galassi, Flavia/AAC-5725-2021; Santini,
   Sara/AAY-1366-2020; Stara, Vera/J-5954-2016
OI Santini, Sara/0000-0003-4705-4631; Santini, Sara/0000-0003-4705-4631;
   Stara, Vera/0000-0001-7536-7606; Kropf, Johannes/0000-0003-1545-979X
EI 2071-1050
PD SEP
PY 2020
VL 12
IS 18
AR 7400
DI 10.3390/su12187400
UT WOS:000584245300001
ER

PT J
AU Thistlethwaite, JE
   Dunston, R
   Yassine, T
AF Thistlethwaite, Jill E.
   Dunston, Roger
   Yassine, Tagrid
TI The times are changing: workforce planning, new health-care models and
   the need for interprofessional education in Australia
SO JOURNAL OF INTERPROFESSIONAL CARE
OI Thistlethwaite, Jill/0000-0001-8122-4679
SN 1356-1820
EI 1469-9567
PD JUL 4
PY 2019
VL 33
IS 4
SI SI
BP 361
EP 368
DI 10.1080/13561820.2019.1612333
EA MAY 2019
UT WOS:000468705400001
PM 31106641
ER

PT J
AU Pointke, M
   Ohlau, M
   Risius, A
   Pawelzik, E
AF Pointke, Marcel
   Ohlau, Marlene
   Risius, Antje
   Pawelzik, Elke
TI Plant-Based Only: Investigating Consumers' Sensory Perception,
   Motivation, and Knowledge of Different Plant-Based Alternative Products
   on the Market
SO FOODS
RI Pawelzik, Elke/AAI-9229-2020
OI Pointke, Marcel/0000-0002-6466-9067; Pawelzik, Elke/0000-0001-9329-4375
EI 2304-8158
PD AUG
PY 2022
VL 11
IS 15
AR 2339
DI 10.3390/foods11152339
UT WOS:000839784000001
PM 35954105
ER

PT J
AU Picano, E
   Ciampi, Q
   Cortigiani, L
   Arruda-Olson, AM
   Borguezan-Daros, C
   Pretto, JLDES
   Cocchia, R
   Bossone, E
   Merli, E
   Kane, GC
   Varga, A
   Agoston, G
   Scali, MC
   Morrone, D
   Simova, I
   Samardjieva, M
   Boshchenko, A
   Ryabova, T
   Vrublevsky, A
   Palinkas, A
   Palinkas, ED
   Sepp, R
   Torres, MAR
   Villarraga, HR
   Preradovic, TK
   Citro, R
   Amor, M
   Mosto, H
   Salame, M
   Leeson, P
   Mangia, C
   Gaibazzi, N
   Tuttolomondo, D
   Prota, C
   Peteiro, J
   Van de Heyning, CM
   D'Andrea, A
   Rigo, F
   Nikolic, A
   Ostojic, M
   Lowenstein, J
   Arbucci, R
   Haber, DML
   Merlo, PM
   Wierzbowska-Drabik, K
   Kasprzak, JD
   Haberka, M
   Camarozano, AC
   Ratanasit, N
   Mori, F
   D'Alfonso, MG
   Tassetti, L
   Milazzo, A
   Olivotto, I
   Marchi, A
   Rodriguez-Zanella, H
   Zagatina, A
   Padang, R
   Dekleva, M
   Djordievic-Dikic, A
   Boskovic, N
   Tesic, M
   Giga, V
   Beleslin, B
   Di Salvo, G
   Lorenzoni, V
   Cameli, M
   Mandoli, GE
   Bombardini, T
   Caso, P
   Celutkiene, J
   Barbieri, A
   Benfari, G
   Bartolacelli, Y
   Malagoli, A
   Bursi, F
   Mantovani, F
   Villari, B
   Russo, A
   De Nes, M
   Carpeggiani, C
   Monte, I
   Re, F
   Cotrim, C
   Bilardo, G
   Saad, AK
   Karuzas, A
   Matuliauskas, D
   Colonna, P
   Antonini-Canterin, F
   Pepi, M
   Pellikka, PA
AF Picano, Eugenio
   Ciampi, Quirino
   Cortigiani, Lauro
   Arruda-Olson, Adelaide M.
   Borguezan-Daros, Clarissa
   de Castro e Silva Pretto, Jose Luis
   Cocchia, Rosangela
   Bossone, Eduardo
   Merli, Elisa
   Kane, Garvan C.
   Varga, Albert
   Agoston, Gergely
   Scali, Maria Chiara
   Morrone, Doralisa
   Simova, Iana
   Samardjieva, Martina
   Boshchenko, Alla
   Ryabova, Tamara
   Vrublevsky, Alexander
   Palinkas, Attila
   Palinkas, Eszter D.
   Sepp, Robert
   Torres, Marco A. R.
   Villarraga, Hector R.
   Preradovic, Tamara Kovacevic
   Citro, Rodolfo
   Amor, Miguel
   Mosto, Hugo
   Salame, Michael
   Leeson, Paul
   Mangia, Cristina
   Gaibazzi, Nicola
   Tuttolomondo, Domenico
   Prota, Costantina
   Peteiro, Jesus
   Van de Heyning, Caroline M.
   D'Andrea, Antonello
   Rigo, Fausto
   Nikolic, Aleksandra
   Ostojic, Miodrag
   Lowenstein, Jorge
   Arbucci, Rosina
   Haber, Diego M. Lowenstein
   Merlo, Pablo M.
   Wierzbowska-Drabik, Karina
   Kasprzak, Jaroslaw D.
   Haberka, Maciej
   Camarozano, Ana Cristina
   Ratanasit, Nithima
   Mori, Fabio
   D'Alfonso, Maria Grazia
   Tassetti, Luigi
   Milazzo, Alessandra
   Olivotto, Iacopo
   Marchi, Alberto
   Rodriguez-Zanella, Hugo
   Zagatina, Angela
   Padang, Ratnasari
   Dekleva, Milica
   Djordievic-Dikic, Ana
   Boskovic, Nikola
   Tesic, Milorad
   Giga, Vojislav
   Beleslin, Branko
   Di Salvo, Giovanni
   Lorenzoni, Valentina
   Cameli, Matteo
   Mandoli, Giulia Elena
   Bombardini, Tonino
   Caso, Pio
   Celutkiene, Jelena
   Barbieri, Andrea
   Benfari, Giovanni
   Bartolacelli, Ylenia
   Malagoli, Alessandro
   Bursi, Francesca
   Mantovani, Francesca
   Villari, Bruno
   Russo, Antonello
   De Nes, Michele
   Carpeggiani, Clara
   Monte, Ines
   Re, Federica
   Cotrim, Carlos
   Bilardo, Giuseppe
   Saad, Ariel K.
   Karuzas, Arnas
   Matuliauskas, Dovydas
   Colonna, Paolo
   Antonini-Canterin, Francesco
   Pepi, Mauro
   Pellikka, Patricia A.
CA Italian Soc Echocardiography Cardi
TI Stress Echo 2030: The Novel ABCDE-(FGLPR) Protocol to Define the Future
   of Imaging
SO JOURNAL OF CLINICAL MEDICINE
RI Mantovani, Francesca/F-4667-2019; Ágoston, Gergely/GLT-2362-2022;
   Padang, Ratnasari/AAA-1365-2022; Bombardini, Tonino/E-8121-2016; ,
   Karina/AAH-8188-2021; Antonini-Canterin, Francesco/GNP-1997-2022; Rigo,
   Fausto/ABG-9721-2021; Boshchenko, Alla/A-2425-2015; Liu,
   Hai-Ying/P-5557-2014; Van De Heyning, Caroline M./H-6320-2016;
   Vrublevsky, Alexander V/J-7174-2017; Wierzbowska-Drabik,
   Karina/GQH-8373-2022; Colonna, Paolo/N-8144-2016; tuttolomondo,
   domenico/ABD-7069-2020; Boshchenko, Alla/ABA-3543-2020; Pellikka,
   Patricia A/N-5387-2014; Pálinkás, Eszter Dalma/HGF-2606-2022; Mandoli,
   Giulia Elena/K-4852-2018; Olivotto, Iacopo/AAC-5950-2022; Gaibazzi,
   Nicola/AAC-5268-2022; Di Salvo, Giovanni/O-7033-2015; Celutkiene,
   Jelena/P-4267-2015; lorenzoni, valentina/E-4775-2010; Citro,
   Rodolfo/Q-5242-2016; Cameli, Matteo/K-7231-2016; Rodriguez-Zanella,
   Hugo/E-9068-2018
OI Mantovani, Francesca/0000-0003-4353-8372; Ágoston,
   Gergely/0000-0002-8513-5750; Bombardini, Tonino/0000-0001-8009-6783; ,
   Karina/0000-0002-7623-5389; Boshchenko, Alla/0000-0001-6009-0253; Liu,
   Hai-Ying/0000-0001-8667-3465; Van De Heyning, Caroline
   M./0000-0002-4661-4732; Vrublevsky, Alexander V/0000-0002-7981-8547;
   Wierzbowska-Drabik, Karina/0000-0002-7623-5389; Colonna,
   Paolo/0000-0001-5864-2012; Boshchenko, Alla/0000-0001-6009-0253;
   Pellikka, Patricia A/0000-0001-6800-3521; Pálinkás, Eszter
   Dalma/0000-0003-0713-3909; Olivotto, Iacopo/0000-0003-1751-9266;
   Gaibazzi, Nicola/0000-0002-2207-3388; Malagoli,
   Alessandro/0000-0001-9119-4311; Barbieri, Andrea/0000-0002-7189-9602;
   Cotrim, Carlos/0000-0002-4802-0831; Karuzas, Arnas/0000-0002-8441-0108;
   Ciampi, Quirino/0000-0003-4775-8380; Di Salvo,
   Giovanni/0000-0002-0305-0113; Kasprzak, Jaroslaw D/0000-0002-5850-8187;
   Pepi, Mauro/0000-0003-2524-6288; Celutkiene, Jelena/0000-0003-3562-9274;
   Bartolacelli, Ylenia/0000-0002-3009-6651; Borguezan Daros,
   Clarissa/0000-0002-3843-9049; Benfari, Giovanni/0000-0002-5660-6162;
   lorenzoni, valentina/0000-0002-9948-0301; Citro,
   Rodolfo/0000-0002-7796-6298; Kovacevic-Preradovic,
   Tamara/0000-0002-7100-5189; Cameli, Matteo/0000-0003-3872-8964; Morrone,
   Doralisa/0000-0002-9667-6931; Bossone, Eduardo/0000-0003-2769-9950;
   peteiro, jesus/0000-0002-8457-6351; Arbucci, Rosina/0000-0003-0652-3913;
   D'Andrea, Antonello/0000-0002-9698-9145; tassetti,
   luigi/0000-0002-8479-122X; Tesic, Milorad/0000-0002-3758-3719;
   Rodriguez-Zanella, Hugo/0000-0003-0336-5593
EI 2077-0383
PD AUG
PY 2021
VL 10
IS 16
AR 3641
DI 10.3390/jcm10163641
UT WOS:000690502900001
PM 34441937
ER

PT J
AU Boca, GD
AF Boca, Gratiela Dana
TI Factors Influencing Consumer Behavior in Sustainable Fruit and Vegetable
   Consumption in Maramures County, Romania
SO SUSTAINABILITY
RI DANA, BOCA GRATIELA/AAU-4852-2020
OI DANA, BOCA GRATIELA/0000-0003-3684-2384
EI 2071-1050
PD FEB
PY 2021
VL 13
IS 4
AR 1812
DI 10.3390/su13041812
UT WOS:000624795200001
ER

PT J
AU Du Plessis, LM
   Job, N
   Coetzee, A
   Fischer, S
   Chikoko, MP
   Adam, M
   Love, P
AF Du Plessis, Lisanne M.
   Job, Nophiwe
   Coetzee, Angela
   Fischer, Shan
   Chikoko, Mercy P.
   Adam, Maya
   Love, Penelope
CA Tanzania Food Nutr Ctr
TI Development and Field-Testing of Proposed Food-Based Dietary Guideline
   Messages and Images amongst Consumers in Tanzania
SO NUTRIENTS
OI Love, Penelope/0000-0002-1244-3947; Adam, Maya/0000-0001-5563-421X
EI 2072-6643
PD JUL
PY 2022
VL 14
IS 13
AR 2705
DI 10.3390/nu14132705
UT WOS:000825584500001
PM 35807884
ER

PT J
AU Jerwanska, V
   Kebbie, I
   Magnusson, L
AF Jerwanska, Victoria
   Kebbie, Ismaila
   Magnusson, Lina
TI Coordination of health and rehabilitation services for person with
   disabilities in Sierra Leone - a stakeholders' perspective
SO DISABILITY AND REHABILITATION
OI Magnusson, Lina/0000-0003-4216-6255; Jerwanska,
   Victoria/0000-0002-7794-8946
SN 0963-8288
EI 1464-5165
DI 10.1080/09638288.2022.2074551
EA MAY 2022
UT WOS:000798670900001
PM 35603804
ER

PT J
AU Carlier, S
   Coppens, D
   De Backere, F
   De Turck, F
AF Carlier, Stephanie
   Coppens, Dries
   De Backere, Femke
   De Turck, Filip
TI Investigating the Influence of Personalised Gamification on Mobile
   Survey User Experience
SO SUSTAINABILITY
OI De Backere, Femke/0000-0002-0768-4949; Carlier,
   Stephanie/0000-0001-6150-717X; De Turck, Filip/0000-0003-4824-1199
EI 2071-1050
PD SEP
PY 2021
VL 13
IS 18
AR 10434
DI 10.3390/su131810434
UT WOS:000701524400001
ER

PT J
AU Mishra, A
AF Mishra, Arima
TI 'Trust and teamwork matter': Community health workers' experiences in
   integrated service delivery in India
SO GLOBAL PUBLIC HEALTH
SN 1744-1692
EI 1744-1706
PY 2014
VL 9
IS 8
SI SI
BP 960
EP 974
DI 10.1080/17441692.2014.934877
UT WOS:000342138000008
PM 25025872
ER

PT J
AU Ilyas, QM
   Ahmad, M
AF Ilyas, Qazi Mudassar
   Ahmad, Muneer
TI An Enhanced Deep Learning Model for Automatic Face Mask Detection
SO INTELLIGENT AUTOMATION AND SOFT COMPUTING
RI Ahmad, Muneer/CAF-6558-2022
OI Ahmad, Muneer/0000-0001-5047-1108; Ilyas, Qazi
   Mudassar/0000-0003-4238-8093
SN 1079-8587
EI 2326-005X
PY 2022
VL 31
IS 1
BP 241
EP 254
DI 10.32604/iasc.2022.018042
UT WOS:000693428900016
ER

PT J
AU Majili, ZS
   Nyaruhucha, C
   Kulwa, K
   Mutabazi, K
   Rybak, C
   Sieber, S
AF Majili, Zahra Saidi
   Nyaruhucha, Cornelio
   Kulwa, Kissa
   Mutabazi, Khamaldin
   Rybak, Constance
   Sieber, Stefan
TI Preferences and Consumption of Pigeon Peas among Rural Households as
   Determinants for Developing Diversified Products for Sustainable Health
SO SUSTAINABILITY
OI MAJILI, ZAHRA SAIDI/0000-0002-0499-1310; Sieber,
   Stefan/0000-0002-4849-7277
EI 2071-1050
PD AUG
PY 2020
VL 12
IS 15
AR 6130
DI 10.3390/su12156130
UT WOS:000558993900001
ER

PT J
AU Lizarondo, L
   Turnbull, C
   Kroon, T
   Grimmer, K
   Bell, A
   Kumar, S
   McEvoy, M
   Milanese, S
   Russell, M
   Sheppard, L
   Walters, J
   Wiles, L
AF Lizarondo, Lucylynn
   Turnbull, Catherine
   Kroon, Tracey
   Grimmer, Karen
   Bell, Alison
   Kumar, Saravana
   McEvoy, Maureen
   Milanese, Steve
   Russell, Mary
   Sheppard, Lorraine
   Walters, Julie
   Wiles, Louise
TI Allied health: integral to transforming health
SO AUSTRALIAN HEALTH REVIEW
RI Kumar, Saravana/B-8876-2009; McEvoy, Maureen P/C-8172-2009; Milanese,
   Steve/F-3898-2013; Wiles, Louise/I-3014-2015
OI Kumar, Saravana/0000-0002-4003-4411; McEvoy, Maureen
   P/0000-0002-2668-4856; Milanese, Steve/0000-0002-6470-3296; Bell,
   Alison/0000-0002-8837-8352; Wiles, Louise/0000-0002-6557-6196; Sheppard,
   Lorraine/0000-0001-7871-9136
SN 0156-5788
EI 1449-8944
PY 2016
VL 40
IS 2
BP 194
EP 204
DI 10.1071/AH15044
UT WOS:000864731400001
PM 26210992
ER

PT J
AU Rodgers, RF
   Wertheim, EH
   Damiano, SR
   Gregg, KJ
   Paxton, SJ
AF Rodgers, Rachel F.
   Wertheim, Eleanor H.
   Damiano, Stephanie R.
   Gregg, Karen J.
   Paxton, Susan J.
TI A qualitative, prospective study of children's understanding of weight
   gain
SO BRITISH JOURNAL OF DEVELOPMENTAL PSYCHOLOGY
OI GREGG, KAREN/0000-0002-4207-0520; Paxton, Susan/0000-0002-8486-1996
SN 0261-510X
EI 2044-835X
PD SEP
PY 2019
VL 37
IS 3
BP 369
EP 381
DI 10.1111/bjdp.12279
UT WOS:000484448800005
PM 30767250
ER

PT J
AU Soitu, CT
   Grecu, SP
   Asiminei, R
AF Soitu, Contiu Tiberiu
   Grecu, Silviu-Petru
   Asiminei, Romeo
TI Health Security, Quality of Life and Democracy during the COVID-19
   Pandemic: Comparative Approach in the EU-27 Countries
SO INTERNATIONAL JOURNAL OF ENVIRONMENTAL RESEARCH AND PUBLIC HEALTH
OI Asiminei, Romeo/0000-0001-7928-7574
EI 1660-4601
PD NOV
PY 2022
VL 19
IS 21
AR 14436
DI 10.3390/ijerph192114436
UT WOS:000884122800001
PM 36361316
ER

PT J
AU Kalediene, R
   Sauliune, S
AF Kalediene, Ramune
   Sauliune, Skirmante
TI Mortality of Lithuanian Population Over 2 Decades of Independence:
   Critical Points and Contribution of Major Causes of Death
SO MEDICINA-LITHUANIA
SN 1010-660X
PY 2013
VL 49
IS 1
BP 36
EP 41
UT WOS:000318459900007
PM 23652716
ER

PT J
AU Lal, A
   Walsh, EI
   Wetherell, A
   Slimings, C
AF Lal, Aparna
   Walsh, Erin, I
   Wetherell, Alice
   Slimings, Claudia
TI Climate change in public health and medical curricula in Australia and
   New Zealand: a mixed methods study of educator perceptions of barriers
   and areas for further action
SO ENVIRONMENTAL EDUCATION RESEARCH
SN 1350-4622
EI 1469-5871
PD JUL 3
PY 2022
VL 28
IS 7
BP 1070
EP 1087
DI 10.1080/13504622.2022.2036325
EA FEB 2022
UT WOS:000756154800001
ER

PT J
AU Farewell, CV
   Maiurro, E
   Powers, J
   Puma, J
AF Farewell, Charlotte, V
   Maiurro, Emily
   Powers, Jamie
   Puma, Jini
TI The Healthy Environment Project: Promoting sustainable change in early
   childhood education settings
SO HEALTH EDUCATION JOURNAL
SN 0017-8969
EI 1748-8176
PD JUN
PY 2021
VL 80
IS 4
BP 472
EP 486
AR 0017896920988754
DI 10.1177/0017896920988754
EA JAN 2021
UT WOS:000626211600001
ER

PT J
AU Black, S
   Balatti, J
   Falk, I
AF Black, Stephen
   Balatti, Jo
   Falk, Ian
TI Health literacy and social capital: what role for adult literacy
   partnerships and pedagogy?
SO STUDIES IN CONTINUING EDUCATION
OI Black, Stephen/0000-0002-0825-0384
SN 0158-037X
EI 1470-126X
PD JUL 1
PY 2013
VL 35
IS 2
BP 146
EP 164
DI 10.1080/0158037X.2012.712038
UT WOS:000320017300002
ER

PT J
AU Dobbeler, P
   Buschlen, A
   Eckstein, J
   Gross, A
AF Doebbeler, Peter
   Bueschlen, Arnold
   Eckstein, Jan
   Gross, Andrin
TI Belonium coroniforme Rehm (Helotiales), a highly specialized muscicolous
   ascomycete on Orthotrichaceae and Leucodon
SO SYDOWIA
RI Gross, Andrin/D-9895-2013
OI Gross, Andrin/0000-0002-2489-8105
SN 0082-0598
PY 2022
VL 74
BP 163
EP 174
DI 10.12905/0380.sydowia74-2021-0163
UT WOS:000827272500013
ER

PT J
AU Iheoma, CG
AF Iheoma, Chukwunonso Gerald
TI Effect of economic uncertainty on public health expenditure in Economic
   Community of West African States: Implications for sustainable
   healthcare financing
SO HEALTH SCIENCE REPORTS
OI Iheoma, Chukwunonso/0000-0001-7138-4804
EI 2398-8835
PD JUL
PY 2022
VL 5
IS 4
AR e678
DI 10.1002/hsr2.678
UT WOS:000811866700001
PM 35755411
ER

PT S
AU Chauhan, A
AF Chauhan, Ankur
BE Suri, PK
   Yadav, R
TI Framework for Sustainable Healthcare Waste Management in India
SO TRANSFORMING ORGANIZATIONS THROUGH FLEXIBLE SYSTEMS MANAGEMENT
SE Flexible Systems Management
SN 2199-8493
EI 2199-8507
BN 978-981-13-9640-3; 978-981-13-9639-7
PY 2020
BP 189
EP 204
DI 10.1007/978-981-13-9640-3_11
D2 10.1007/978-981-13-9640-3
UT WOS:000488869300012
ER

PT J
AU Farshad, AA
   Mirkazemi, R
   Rostamigooran, N
   Ayazi, SMH
   Motalebi, M
AF Farshad, Ali-Asghar
   Mirkazemi, Roksana
   Rostamigooran, Narges
   Ayazi, Seyyed Mohammad Hadi
   Motalebi, Masoud
TI A conceptual framework for socializing the Iranian health system
SO EASTERN MEDITERRANEAN HEALTH JOURNAL
SN 1020-3397
EI 1687-1634
PD JUN
PY 2021
VL 27
IS 6
BP 629
EP 637
DI 10.26719/emhj.21.014
UT WOS:000671108000014
ER

PT J
AU Alvarez, MV
   Aparicio-Martinez, P
   Pozo, FJF
   Alonso, JV
   Sanchez, IMB
   Romero-Saldana, M
AF Vaquero Alvarez, Manuel
   Aparicio-Martinez, Pilar
   Fonseca Pozo, Francisco Javier
   Valle Alonso, Joaquin
   Blancas Sanchez, Isabel Maria
   Romero-Saldana, Manuel
TI A Sustainable Approach to the Metabolic Syndrome in Children and Its
   Economic Burden
SO INTERNATIONAL JOURNAL OF ENVIRONMENTAL RESEARCH AND PUBLIC HEALTH
RI Aparicio-Martinez, Pilar/W-7666-2018; Romero-Saldaña,
   Manuel/AAA-3456-2020; P., APARICIO-MARTINEZ/AAG-1421-2020
OI Romero-Saldaña, Manuel/0000-0002-6146-4402; P.,
   APARICIO-MARTINEZ/0000-0002-2940-8697; Vaquero Alvarez,
   Manuel/0000-0001-9730-6310
EI 1660-4601
PD MAR 2
PY 2020
VL 17
IS 6
AR 1891
DI 10.3390/ijerph17061891
UT WOS:000529342300081
PM 32183278
ER

PT J
AU Patrick, R
   Shaw, A
   Freeman, A
   Henderson-Wilson, C
   Lawson, J
   Davison, M
   Capetola, T
   Lee, CKF
AF Patrick, Rebecca
   Shaw, Amy
   Freeman, Alison
   Henderson-Wilson, Claire
   Lawson, Justin
   Davison, Mia
   Capetola, Teresa
   Lee, Calvin K. F.
TI Human Wellbeing and the Health of the Environment: Local Indicators that
   Balance the Scales
SO SOCIAL INDICATORS RESEARCH
RI Henderson-Wilson, Claire/AAP-2914-2021
OI Lee, Calvin/0000-0001-8277-8614; patrick, rebecca/0000-0002-5537-243X
SN 0303-8300
EI 1573-0921
PD DEC
PY 2019
VL 146
IS 3
BP 651
EP 667
DI 10.1007/s11205-019-02140-w
UT WOS:000501700600011
ER

PT J
AU Cossa, M
   Rose, J
   Berndtson, AE
   Noormahomed, E
   Bickler, SW
AF Cossa, Matchecane
   Rose, John
   Berndtson, Allison E.
   Noormahomed, Emilia
   Bickler, Stephen W.
TI Assessment of Surgical Care Provided in National Health Services
   Hospitals in Mozambique: The Importance of Subnational Metrics in Global
   Surgery
SO WORLD JOURNAL OF SURGERY
RI Noormahomed, Emilia Virginia/AFP-9969-2022
OI Noormahomed, Emilia Virginia/0000-0001-8874-1900
SN 0364-2313
EI 1432-2323
PD MAY
PY 2021
VL 45
IS 5
BP 1306
EP 1315
DI 10.1007/s00268-020-05925-0
EA JAN 2021
UT WOS:000613172700001
PM 33521876
ER

PT J
AU Mundy, L
   Trowman, R
   Kearney, B
AF Mundy, Linda
   Trowman, Rebecca
   Kearney, Brendon
TI Sustainability of healthcare systems in Asia: exploring the roles of
   horizon scanning and reassessment in the health technology assessment
   landscape
SO INTERNATIONAL JOURNAL OF TECHNOLOGY ASSESSMENT IN HEALTH CARE
SN 0266-4623
EI 1471-6348
PD JUN
PY 2020
VL 36
IS 3
BP 262
EP 269
AR PII S0266462320000252
DI 10.1017/S0266462320000252
UT WOS:000548579400012
PM 32389130
ER

PT B
AU Egawa, S
   Murakami, A
   Sasaki, H
AF Egawa, Shinichi
   Murakami, Aya
   Sasaki, Hiroyuki
BE SantiagoFandino, V
   Sato, S
   Maki, N
   Iuchi, K
TI Healthy Community Resilient Against Disaster
SO 2011 JAPAN EARTHQUAKE AND TSUNAMI: RECONSTRUCTION AND RESTORATION:
   INSIGHTS AND ASSESSMENT AFTER 5 YEARS
SE Advances in Natural and Technological Hazards Research
RI Egawa, Shinichi/S-4055-2019; Sasaki, Hiroyuki/GLS-2710-2022; Sasaki,
   Hiroyuki/D-4323-2018
OI Egawa, Shinichi/0000-0002-1115-4932; Sasaki,
   Hiroyuki/0000-0002-0042-7683; 
BN 978-3-319-58691-5; 978-3-319-58690-8
PY 2018
VL 47
BP 139
EP 152
DI 10.1007/978-3-319-58691-5_9
D2 10.1007/978-3-319-58691-5
UT WOS:000431569200011
ER

PT J
AU Daniels, J
   Farquhar, C
   Nathanson, N
   Mashalla, Y
   Petracca, F
   Desmond, M
   Green, W
   Davies, L
   O'Malley, G
AF Daniels, Joseph
   Farquhar, Carey
   Nathanson, Neal
   Mashalla, Yohana
   Petracca, Frances
   Desmond, Michelle
   Green, Wendy
   Davies, Luke
   O'Malley, Gabrielle
CA Afya Bora Consortium Working Grp
TI Training tomorrow's global health leaders: applying a transtheoretical
   model to identify behavior change stages within an intervention for
   health leadership development
SO GLOBAL HEALTH PROMOTION
RI Mashalla, Yohana/GLS-0794-2022
OI Nakanjako, Damalie/0000-0002-0935-2112; O&apos;Malley,
   Gabrielle/0000-0002-7514-8240
SN 1757-9759
EI 1757-9767
PD DEC
PY 2014
VL 21
IS 4
BP 24
EP 34
DI 10.1177/1757975914528726
UT WOS:000345533700004
PM 24763665
ER

PT J
AU Qureshi, MI
   Qayyum, S
   Nassani, AA
   Aldakhil, AM
   Abro, MMQ
   Zaman, K
AF Qureshi, Muhammad Imran
   Qayyum, Shazia
   Nassani, Abdelmohsen A.
   Aldakhil, Abdullah Mohammed
   Abro, Muhammad Moinuddin Qazi
   Zaman, Khalid
TI Management of various socio-economic factors under the United Nations
   sustainable development agenda
SO RESOURCES POLICY
RI Qureshi, Muhammad Imran/I-4390-2016; Abro, Muhammad/GOP-0405-2022;
   qayyum, shazia/AAU-6338-2020; Nassani, Abdelmohsen A./AAG-9442-2021;
   Abro, Muhammad Moinuddin/CAF-3393-2022
OI Qureshi, Muhammad Imran/0000-0001-8861-0628; qayyum,
   shazia/0000-0001-6880-963X; Nassani, Abdelmohsen A./0000-0001-9658-8299;
   
SN 0301-4207
EI 1873-7641
PD DEC
PY 2019
VL 64
AR 101515
DI 10.1016/j.resourpol.2019.101515
UT WOS:000503094300030
ER

PT J
AU Olde-Rikkert, MGM
   Long, JF
   Philp, I
AF Olde-Rikkert, Marcel G. M.
   Long, Judith F.
   Philp, Ian
CA EASY-Care Int Res Network
TI Development and evidence base of a new efficient assessment instrument
   for international use by nurses in community settings with older people
SO INTERNATIONAL JOURNAL OF NURSING STUDIES
RI Rikkert, Marcel Olde/D-9773-2012; Rikkert, M.G.M. Olde/H-8078-2014
OI Rikkert, M.G.M. Olde/0000-0003-1397-1677; philp, ian/0000-0002-3972-6496
SN 0020-7489
PD SEP
PY 2013
VL 50
IS 9
SI SI
BP 1180
EP 1183
DI 10.1016/j.ijnurstu.2012.08.007
UT WOS:000322938400005
PM 22980483
ER

PT J
AU Busari, JO
   Yaldiz, H
   Gans, ROB
   Duits, AJ
AF Busari, Jamiu O.
   Yaldiz, Huriye
   Gans, Reinold O. B.
   Duits, Ashley J.
TI Clinical Leadership as an Agent for Change: A Health System Improvement
   Intervention in Curacao
SO JOURNAL OF MULTIDISCIPLINARY HEALTHCARE
RI Busari, Jamiu/C-9425-2018
OI Busari, Jamiu/0000-0002-8616-5564; Gans, Reinold/0000-0001-5481-2387
SN 1178-2390
PY 2020
VL 13
BP 787
EP 798
DI 10.2147/JMDH.S262415
UT WOS:000559954600001
PM 32884278
ER

PT J
AU Reijne, AC
   Talarovicova, A
   Ciapaite, J
   Bruggink, JE
   Bleeker, A
   Groen, AK
   Reijngoud, DJ
   Bakker, BM
   van Dijk, G
AF Reijne, Aaffien C.
   Talarovicova, A.
   Ciapaite, Jolita
   Bruggink, J. E.
   Bleeker, A.
   Groen, Albert K.
   Reijngoud, Dirk-Jan
   Bakker, Barbara M.
   van Dijk, Gertjan
TI Running wheel access fails to resolve impaired sustainable health in
   mice feeding a high fat sucrose diet
SO AGING-US
OI Reijngoud, Dirk-Jan/0000-0003-1157-4491; Ciapaite,
   Jolita/0000-0001-8761-9233
SN 1945-4589
PD MAR 15
PY 2019
VL 11
IS 5
BP 1564
EP 1579
DI 10.18632/aging.101857
UT WOS:000463714500024
PM 30860981
ER

PT J
AU Al-Talabani, H
   Kilic, H
   Ozturen, A
   Qasim, SO
AF Al-Talabani, Hallow
   Kilic, Hasan
   Ozturen, Ali
   Qasim, Suhad Othman
TI Advancing Medical Tourism in the United Arab Emirates: Toward a
   Sustainable Health Care System
SO SUSTAINABILITY
RI Kilic, Hasan/H-8540-2012; Öztüren, Ali/AAG-4907-2021
OI Öztüren, Ali/0000-0001-8879-1916
SN 2071-1050
PD JAN 1
PY 2019
VL 11
IS 1
AR 230
DI 10.3390/su11010230
UT WOS:000457127300230
ER

PT J
AU Farcas, AC
   Socaci, SA
   Chis, MS
   Pop, OL
   Fogarasi, M
   Paucean, A
   Igual, M
   Michiu, D
AF Farcas, Anca Corina
   Socaci, Sonia Ancuta
   Chis, Maria Simona
   Pop, Oana Lelia
   Fogarasi, Melinda
   Paucean, Adriana
   Igual, Marta
   Michiu, Delia
TI Reintegration of Brewers Spent Grains in the Food Chain: Nutritional,
   Functional and Sensorial Aspects
SO PLANTS-BASEL
RI Chiș, Maria Simona/ABE-3832-2020; Pop, Oana/AFX-8728-2022; Paucean,
   Adriana/N-6183-2019; Paucean, Adriana/GRS-2904-2022; Pop,
   Oana/I-9309-2016; Socaci, Sonia/P-5863-2014
OI Chiș, Maria Simona/0000-0002-3536-7449; Pop, Oana/0000-0001-8939-7267;
   Paucean, Adriana/0000-0002-8103-2156; Paucean,
   Adriana/0000-0002-8103-2156; Pop, Oana/0000-0001-8939-7267; Anca Corina,
   Farcas/0000-0002-1392-4080; Igual, Marta/0000-0001-5128-5489; Socaci,
   Sonia/0000-0003-0594-4628
EI 2223-7747
PD NOV
PY 2021
VL 10
IS 11
AR 2504
DI 10.3390/plants10112504
UT WOS:000766942900001
PM 34834863
ER

PT J
AU Lier, LM
   Breuer, C
   Ferrari, N
   Friesen, D
   Maisonave, F
   Schmidt, N
   Graf, C
AF Lier, Liesa Marie
   Breuer, Christoph
   Ferrari, Nina
   Friesen, David
   Maisonave, Fernanda
   Schmidt, Nikola
   Graf, Christine
TI Individual Physical Activity Behaviour and Group Composition as
   Determinants of the Effectiveness of a Childhood Obesity Intervention
   Program
SO OBESITY FACTS
OI Schmidt, Nikola/0000-0001-8739-8354
SN 1662-4025
EI 1662-4033
PD MAR
PY 2021
VL 14
IS 1
BP 100
EP 107
DI 10.1159/000512293
EA DEC 2020
UT WOS:000601354400001
PM 33352573
ER

PT J
AU Hamed, S
   El-Bassiouny, N
   Ternes, A
AF Hamed, Sara
   El-Bassiouny, Noha
   Ternes, Anabel
TI Evidence-Based Design and Transformative Service Research application
   for achieving sustainable healthcare services: A developing country
   perspective
SO JOURNAL OF CLEANER PRODUCTION
RI El-Bassiouny, Noha M/N-2239-2018
OI El-Bassiouny, Noha/0000-0001-7967-6676
SN 0959-6526
EI 1879-1786
PD JAN 1
PY 2017
VL 140
BP 1885
EP 1892
DI 10.1016/j.jclepro.2016.09.161
PN 3
UT WOS:000388775300074
ER

PT J
AU Wirnitzer, KC
   Motevalli, M
   Tanous, DR
   Wirnitzer, G
   Wagner, KH
   Cocca, A
   Schatzer, M
   Kirschner, W
   Drenowatz, C
   Ruedl, G
AF Wirnitzer, Katharina C.
   Motevalli, Mohamad
   Tanous, Derrick R.
   Wirnitzer, Gerold
   Wagner, Karl-Heinz
   Cocca, Armando
   Schaetzer, Manuel
   Kirschner, Werner
   Drenowatz, Clemens
   Ruedl, Gerhard
TI Study Protocol of "Sustainably Healthy-From Science 2 Highschool &
   University"-Prevalence of Mixed, Vegetarian, and Vegan Diets Linked to
   Sports & Exercise among Austrian Tertiary Students and
   Lecturers/Academic Staff
SO INTERNATIONAL JOURNAL OF ENVIRONMENTAL RESEARCH AND PUBLIC HEALTH
OI Ruedl, Gerhard/0000-0001-5036-7984; Drenowatz,
   Clemens/0000-0002-3861-5364; Motevalli, Mohamad/0000-0001-6453-9695
EI 1660-4601
PD NOV
PY 2022
VL 19
IS 22
AR 15313
DI 10.3390/ijerph192215313
UT WOS:000888122000001
PM 36430039
ER

PT J
AU Ng, CM
   Koo, HC
   Mukhtar, F
   Yap, RWK
   Chong, PN
   Kaur, S
AF Ng, Choon Ming
   Koo, Hui Chin
   Mukhtar, Firdaus
   Yap, Roseline Wai Kuan
   Chong, Pei Nee
   Kaur, Satvinder
TI Development, validity and reliability of a questionnaire to measure
   children's psychosocial factors related to healthy meal preparation
SO JOURNAL OF PUBLIC HEALTH-HEIDELBERG
RI Kaur, Satvinder/AAE-7782-2019; Koo, Hui Chin/AGF-3798-2022
OI Kaur, Satvinder/0000-0003-0808-9612; Ng, Choon Ming/0000-0002-1754-1909;
   Koo, Hui Chin/0000-0003-3063-9828; KOO, HUI CHIN/0000-0001-5452-6241
SN 2198-1833
EI 1613-2238
PD APR
PY 2020
VL 28
IS 2
BP 155
EP 161
DI 10.1007/s10389-019-01060-w
UT WOS:000520426600006
ER

PT J
AU Watkins, A
   Denney-Wilson, E
   Curtis, J
   Teasdale, S
   Rosenbaum, S
   Ward, PB
   Stein-Parbury, J
AF Watkins, Andrew
   Denney-Wilson, Elizabeth
   Curtis, Jackie
   Teasdale, Scott
   Rosenbaum, Simon
   Ward, Philip B.
   Stein-Parbury, Jane
TI Keeping the body in mind: A qualitative analysis of the experiences of
   people experiencing first-episode psychosis participating in a lifestyle
   intervention programme
SO INTERNATIONAL JOURNAL OF MENTAL HEALTH NURSING
RI Teasdale, Scott/AFP-0676-2022; Ward, Philip/E-3959-2010
OI Ward, Philip/0000-0002-5779-7722; Watkins, Andrew/0000-0003-3452-8682;
   Rosenbaum, Simon/0000-0002-8984-4941; Curtis,
   Jackie/0000-0001-6884-0098; Teasdale, Scott/0000-0001-6769-8421
SN 1445-8330
EI 1447-0349
PD APR
PY 2020
VL 29
IS 2
BP 278
EP 289
DI 10.1111/inm.12683
EA DEC 2019
UT WOS:000502562000001
PM 31840386
ER

PT J
AU Santos-Beneit, G
   Bodega, P
   de Miguel, M
   Rodriguez, C
   Carral, V
   Orrit, X
   Haro, D
   Carvajal, I
   de Cos-Gandoy, A
   Penalvo, JL
   Gomez-Pardo, E
   Oliva, B
   Ibanez, B
   Fernandez-Alvira, JM
   Fernandez-Jimenez, R
   Fuster, V
AF Santos-Beneit, Gloria
   Bodega, Patricia
   de Miguel, Mercedes
   Rodriguez, Carla
   Carral, Vanesa
   Orrit, Xavier
   Haro, Domenech
   Carvajal, Isabel
   de Cos-Gandoy, Amaya
   Penalvo, Jose Luis
   Gomez-Pardo, Emilia
   Oliva, Belen
   Ibanez, Borja
   Miguel Fernandez-Alvira, Juan
   Fernandez-Jimenez, Rodrigo
   Fuster, Valentin
TI Rationale and design of the SI! Program for health promotion in
   elementary students aged 6 to 11 years: A cluster randomized trial
SO AMERICAN HEART JOURNAL
RI Fuster, Valentin/H-4319-2015; Carral, Vanesa/C-8291-2013; Fernandez,
   Rodrigo/AFV-4674-2022; Santos-Beneit, Gloria/E-4652-2019; Ibáñez,
   Borja/J-6993-2014; Penalvo, Jose L./AAA-9210-2020; Fernandez-Jimenez,
   Rodrigo/ABH-6850-2020
OI Fuster, Valentin/0000-0002-9043-9986; Santos-Beneit,
   Gloria/0000-0002-3979-7067; Ibáñez, Borja/0000-0002-5036-254X; Penalvo,
   Jose L./0000-0003-0096-6238; Fernandez-Jimenez,
   Rodrigo/0000-0001-7054-2970; Fernandez-Alvira, Juan
   Miguel/0000-0002-4145-5103; Bodega Villanueva,
   Patricia/0000-0003-4927-2093; Oliva, Belen/0000-0001-6352-5574; de
   Cos-Gandoy, Amaya/0000-0003-4799-0147; Orrit, Xavier/0000-0001-8759-6326
SN 0002-8703
EI 1097-6744
PD APR
PY 2019
VL 210
BP 9
EP 17
DI 10.1016/j.ahj.2018.12.011
UT WOS:000462587600002
PM 30716509
ER

PT J
AU Sturmberg, JP
   Njoroge, A
AF Sturmberg, Joachim P.
   Njoroge, Alice
TI People-centred health systems, a bottom-up approach: where theory meets
   empery
SO JOURNAL OF EVALUATION IN CLINICAL PRACTICE
RI Sturmberg, Joachim/AAM-3501-2020
OI Sturmberg, Joachim/0000-0002-2219-6281
SN 1356-1294
EI 1365-2753
PD APR
PY 2017
VL 23
IS 2
BP 467
EP 473
DI 10.1111/jep.12540
UT WOS:000398570400030
PM 27062608
ER

PT J
AU Castellanos, DC
   Keller, J
   Majchrzak, E
AF Castellanos, Diana Cuy
   Keller, Josh
   Majchrzak, Emma
TI Exploring the connection between community food security initiatives and
   social-cognitive factors on dietary intake
SO JOURNAL OF AGRICULTURE FOOD SYSTEMS AND COMMUNITY DEVELOPMENT
RI Cuy Castellanos, Diana/GPG-4222-2022
SN 2152-0798
EI 2152-0801
PD FAL
PY 2016
VL 7
IS 1
BP 21
EP 31
DI 10.5304/jafscd.2016.071.006
UT WOS:000394810400005
ER

PT J
AU Maillard, N
   Buffenoir-Billet, K
   Hamel, O
   Lefranc, B
   Sellal, O
   Surer, N
   Bord, E
   Grimandi, G
   Clouet, J
AF Maillard, Nicolas
   Buffenoir-Billet, Kevin
   Hamel, Olivier
   Lefranc, Benoit
   Sellal, Olivier
   Surer, Nathalie
   Bord, Eric
   Grimandi, Gael
   Clouet, Johann
TI A cost-minimization analysis in minimally invasive spine surgery using a
   national cost scale method
SO INTERNATIONAL JOURNAL OF SURGERY
RI Clouet, Johann/P-1358-2014
SN 1743-9191
EI 1743-9159
PD MAR
PY 2015
VL 15
BP 68
EP 73
DI 10.1016/j.ijsu.2014.12.029
UT WOS:000350860300014
PM 25582298
ER

PT J
AU Castro, MD
   Mateus, R
   Braganca, L
AF Castro, Maria de Fatima
   Mateus, Ricardo
   Braganca, Luis
TI Healthcare Building Sustainability Assessment tool - Sustainable
   Effective Design criteria in the Portuguese context
SO ENVIRONMENTAL IMPACT ASSESSMENT REVIEW
RI Braganca, Luis/A-7009-2013; Mateus, Ricardo/A-9308-2013; Castro, Maria
   de Fatima/R-6049-2017
OI Braganca, Luis/0000-0003-4246-8157; Mateus, Ricardo/0000-0003-2973-8175;
   Castro, Maria de Fatima/0000-0003-0753-1915
SN 0195-9255
EI 1873-6432
PD NOV
PY 2017
VL 67
BP 49
EP 60
DI 10.1016/j.eiar.2017.08.005
UT WOS:000413611800006
ER

PT J
AU Carcel-Carrasco, J
   Pascual-Guillamon, M
   Salas-Vicente, F
AF Carcel-Carrasco, Javier
   Pascual-Guillamon, Manuel
   Salas-Vicente, Fidel
TI Analysis on the Effect of the Mobility of Combustion Vehicles in the
   Environment of Cities and the Improvement in Air Pollution in Europe: A
   Vision for the Awareness of Citizens and Policy Makers
SO LAND
RI Carcel-Carrasco, Javier/K-7119-2017
OI Carcel-Carrasco, Javier/0000-0003-2776-533X; Salas Vicente,
   Fidel/0000-0003-0834-4425; Pascual Guillamon, Manuel/0000-0003-0216-5119
EI 2073-445X
PD FEB
PY 2021
VL 10
IS 2
AR 184
DI 10.3390/land10020184
UT WOS:000622721800001
ER

PT J
AU Karkkainen, E
   Aisala, H
   Rischer, H
   Sozer, N
AF Karkkainen, Elviira
   Aisala, Heikki
   Rischer, Heiko
   Sozer, Nesli
TI Formation and analysis of structured solid foam patties based on
   crosslinked plant cell suspension cultures
SO LWT-FOOD SCIENCE AND TECHNOLOGY
SN 0023-6438
EI 1096-1127
PD JUL 15
PY 2022
VL 164
AR 113650
DI 10.1016/j.lwt.2022.113650
UT WOS:000877455100006
ER

PT J
AU Luo, YY
   Qin, Y
   Wang, Z
   Wang, J
AF Luo, Yuyan
   Qin, Yong
   Wang, Zhong
   Wang, Jun
TI A DYNAMICAL SYSTEM STUDY FOR THE ECOLOGICAL DEVELOPMENT OF MINERAL
   RESOURCES IN MINORITY AREAS
SO DISCRETE AND CONTINUOUS DYNAMICAL SYSTEMS-SERIES S
RI Qin, Yong/AAQ-9866-2020; Luo, Yuyan/AAR-7810-2020
OI Luo, Yuyan/0000-0003-4383-7241
SN 1937-1632
EI 1937-1179
PD AUG-SEP
PY 2019
VL 12
IS 4-5
BP 1073
EP 1089
DI 10.3934/dcdss.2019074
UT WOS:000464625000032
ER

PT J
AU Ryan-Fogarty, Y
   Becker, G
   Moles, R
   O'Regan, B
AF Ryan-Fogarty, Yvonne
   Becker, Genevieve
   Moles, Richard
   O'Regan, Bernadette
TI Backcasting to identify food waste prevention and mitigation
   opportunities for infant feeding in maternity services
SO WASTE MANAGEMENT
RI Becker, Genevieve Ellen/Z-1213-2019; O'Regan, Bernadette/AAZ-6124-2020;
   Ryan-Fogarty, Yvonne/B-1277-2017
OI Becker, Genevieve Ellen/0000-0002-7200-3169; O'Regan,
   Bernadette/0000-0002-5873-6390; Ryan-Fogarty, Yvonne/0000-0001-9968-5051
SN 0956-053X
EI 1879-2456
PD MAR
PY 2017
VL 61
BP 405
EP 414
DI 10.1016/j.wasman.2016.12.029
UT WOS:000398746400045
PM 28089082
ER

PT J
AU Laokri, S
   Soelaeman, R
   Hotchkiss, DR
AF Laokri, Samia
   Soelaeman, Rieza
   Hotchkiss, David R.
TI Assessing out-of-pocket expenditures for primary health care: how
   responsive is the Democratic Republic of Congo health system to
   providing financial risk protection?
SO BMC HEALTH SERVICES RESEARCH
RI Fazli, Ghazal/AAE-8320-2022
OI Soelaeman, Rieza/0000-0003-3505-2559
SN 1472-6963
PD JUN 15
PY 2018
VL 18
AR 451
DI 10.1186/s12913-018-3211-x
UT WOS:000435487100002
PM 29903000
ER

PT J
AU Steinmann, J
   Wilson, B
AF Steinmann, Jeanette
   Wilson, Brian
TI Different spokes for different folks: experiences with cycling and the
   bicycle from the perspective of variably-housed cyclists in Vancouver
SO QUALITATIVE RESEARCH IN SPORT EXERCISE AND HEALTH
SN 2159-676X
EI 2159-6778
PD NOV 2
PY 2022
VL 14
IS 6
BP 880
EP 899
DI 10.1080/2159676X.2021.2019099
EA JAN 2022
UT WOS:000742324300001
ER

PT J
AU Oteri, J
   Bawa, S
   Christopher, E
   Nsubuga, P
   Dieng, B
   Braka, F
   Shuaib, F
AF Oteri, Joseph
   Bawa, Samuel
   Christopher, Ezenwanne
   Nsubuga, Peter
   Dieng, Boubacar
   Braka, Fiona
   Shuaib, Faisal
TI Potential for improving routine immunisation waste management using
   measles vaccination campaign 2017 in Kebbi State, Nigeria
SO VACCINE
RI Oteri, Avuwa Joseph/GMW-5659-2022
OI Oteri, Avuwa Joseph/0000-0001-9569-5527
SN 0264-410X
EI 1873-2518
PD NOV 17
PY 2021
VL 39
SU 3
BP C60
EP C65
DI 10.1016/j.vaccine.2020.12.060
EA NOV 2021
UT WOS:000719731500009
PM 33451781
ER

PT J
AU Grooten, L
   Alexandru, CA
   Alhambra-Borras, T
   Anderson, S
   Avolio, F
   Cotanda, EV
   Gutter, Z
   Henderson, D
   Kassberg, AC
   Keenoy, ED
   Lange, M
   Lundgren, L
   Pavlickova, A
   Suarez, JT
   Whitehouse, D
   Zabala, AF
   Rementeria, JIZ
   Vrijhoef, HJM
AF Grooten, Liset
   Alexandru, Cristina-Adriana
   Alhambra-Borras, Tamara
   Anderson, Stuart
   Avolio, Francesca
   Valia Cotanda, Elisa
   Gutter, Zdenek
   Henderson, Donna
   Kassberg, Ann-Charlotte
   de Manuel Keenoy, Esteban
   Lange, Marc
   Lundgren, Lisa
   Pavlickova, Andrea
   Txarramendieta Suarez, Jon
   Whitehouse, Diane
   Fullaondo Zabala, Ane
   Zabala Rementeria, Joseba Igor
   Maria Vrijhoef, Hubertus Johannes
TI A scaling-up strategy supporting the expansion of integrated care: a
   study protocol
SO JOURNAL OF INTEGRATED CARE
RI Alhambra-Borras, Tamara/S-5710-2017
OI Alhambra-Borras, Tamara/0000-0002-8595-1969
SN 1476-9018
EI 2042-8685
PD JUN 20
PY 2019
VL 27
IS 3
SI SI
BP 215
EP 231
DI 10.1108/JICA-04-2018-0029
UT WOS:000476676600004
ER

PT J
AU Aschemann-Witzel, J
   Varela, P
   Peschel, AO
AF Aschemann-Witzel, Jessica
   Varela, Paula
   Peschel, Anne Odile
TI Consumers' categorization of food ingredients: Do consumers perceive
   them as 'clean label' producers expect? An exploration with projective
   mapping
SO FOOD QUALITY AND PREFERENCE
RI Varela, Paula/H-4135-2012; Aschemann-Witzel, Jessica/HDN-4575-2022;
   Aschemann-Witzel, Jessica/ABD-5432-2020
OI Aschemann-Witzel, Jessica/0000-0002-6737-3659; Peschel,
   Anne/0000-0001-9560-5974; Varela Tomasco, Paula/0000-0003-2473-8678
SN 0950-3293
EI 1873-6343
PD JAN
PY 2019
VL 71
BP 117
EP 128
DI 10.1016/j.foodqual.2018.06.003
UT WOS:000447096700013
ER

PT J
AU Tambor, M
   Pavlova, M
   Golinowska, S
   Sowada, C
   Groot, W
AF Tambor, Marzena
   Pavlova, Milena
   Golinowska, Stanislawa
   Sowada, Christoph
   Groot, Wim
TI Towards a stakeholders' consensus on patient payment policy: the views
   of health-care consumers, providers, insurers and policy makers in six
   Central and Eastern European countries
SO HEALTH EXPECTATIONS
RI Pavlova, Milena/B-4778-2011
OI Pavlova, Milena/0000-0002-6082-8446; Tambor,
   Marzena/0000-0001-7970-6919; Golinowska, Stanislawa/0000-0002-6812-5972;
   Sowada, Christoph/0000-0002-8900-1119
SN 1369-6513
EI 1369-7625
PD AUG
PY 2015
VL 18
IS 4
BP 475
EP 488
DI 10.1111/hex.12035
UT WOS:000358375900003
PM 23279115
ER

PT J
AU Lister, HE
   Mostert, K
   Botha, T
   van der Linde, S
   van Wyk, E
   Rocher, SA
   Laing, R
   Wu, L
   Muller, S
   des Tombe, A
   Kganyago, T
   Zwane, N
   Mphogo, B
   Maric, F
AF Lister, Helga E.
   Mostert, Karien
   Botha, Tanita
   van der Linde, Simone
   van Wyk, Elaine
   Rocher, Su-Ane
   Laing, Richelle
   Wu, Lucy
   Muller, Selma
   des Tombe, Alexander
   Kganyago, Tebogo
   Zwane, Nonhlanhla
   Mphogo, Boitumelo
   Maric, Filip
TI South African Healthcare Professionals' Knowledge, Attitudes, and
   Practices Regarding Environmental Sustainability in Healthcare: A
   Mixed-Methods Study
SO INTERNATIONAL JOURNAL OF ENVIRONMENTAL RESEARCH AND PUBLIC HEALTH
OI Maric, Filip/0000-0002-1265-6205; Botha (nee Cronje),
   Tanita/0000-0002-8861-4466
EI 1660-4601
PD AUG
PY 2022
VL 19
IS 16
AR 10121
DI 10.3390/ijerph191610121
UT WOS:000845584500001
PM 36011760
ER

PT J
AU Lambert, LK
   Balneaves, LG
   Howard, AF
   Chia, SLK
   Gotay, CC
AF Lambert, Leah K.
   Balneaves, Lynda G.
   Howard, A. Fuchsia
   Chia, Stephen L. K.
   Gotay, Carolyn C.
TI Healthcare Provider Perspectives on Adherence to Adjuvant Endocrine
   Therapy after Breast Cancer
SO CURRENT ONCOLOGY
OI Howard, Fuchsia/0000-0001-5704-1733; Balneaves,
   Lynda/0000-0002-6535-2096; Lambert, Leah/0000-0003-2995-9461
SN 1198-0052
EI 1718-7729
PD APR
PY 2021
VL 28
IS 2
BP 1472
EP 1482
DI 10.3390/curroncol28020139
UT WOS:000644076200001
PM 33918560
ER

PT J
AU Rahman, MA
   Hossain, MS
   Showail, AJ
   Alrajeh, NA
   Alhamid, MF
AF Rahman, Md Abdur
   Hossain, M. Shamim
   Showail, Ahmad J.
   Alrajeh, Nabil A.
   Alhamid, Mohammed F.
TI A secure, private, and explainable IoHT framework to support sustainable
   health monitoring in a smart city
SO SUSTAINABLE CITIES AND SOCIETY
RI Rahman, Abdur/AAG-9302-2019; Guizani, Mohsen/AAX-4534-2021; Hossain, M.
   Shamim/K-1362-2014
OI Rahman, Abdur/0000-0002-4105-0368; Guizani, Mohsen/0000-0002-8972-8094;
   Hossain, M. Shamim/0000-0001-5906-9422
SN 2210-6707
EI 2210-6715
PD SEP
PY 2021
VL 72
AR 103083
DI 10.1016/j.scs.2021.103083
EA JUN 2021
UT WOS:000683803300006
ER

PT J
AU Perez-Larrazabal, J
   Lopezdelallave, A
   Topa, G
AF Perez-Larrazabal, Jose
   Lopezdelallave, Andres
   Topa, Gabiela
TI Organizational Tolerance for Workplace Harassment: Development and
   Validation of the POT Scale
SO SUSTAINABILITY
EI 2071-1050
PD AUG
PY 2019
VL 11
IS 15
AR 4078
DI 10.3390/su11154078
UT WOS:000485230200083
ER

PT J
AU Raila, EM
   Anderson, DO
AF Raila, Emilia M.
   Anderson, David O.
TI Healthcare waste management during disasters and its effects on climate
   change: Lessons from 2010 earthquake and cholera tragedies in Haiti
SO WASTE MANAGEMENT & RESEARCH
RI Raila, Emilia/AAM-5096-2020
SN 0734-242X
EI 1096-3669
PD MAR
PY 2017
VL 35
IS 3
BP 236
EP 245
DI 10.1177/0734242X16682312
UT WOS:000398120700004
PM 28110630
ER

PT J
AU Shahbazi, M
   Jager, H
   Ettelaie, R
AF Shahbazi, Mahdiyar
   Jaeger, Henry
   Ettelaie, Rammile
TI Development of an Antioxidative Pickering Emulsion Gel through
   Polyphenol-Inspired Free-Radical Grafting of Microcrystalline Cellulose
   for 3D Food Printing
SO BIOMACROMOLECULES
OI Shahbazi, Mahdiyar/0000-0002-2485-9130
SN 1525-7797
EI 1526-4602
PD NOV 8
PY 2021
VL 22
IS 11
BP 4592
EP 4605
DI 10.1021/acs.biomac.1c00896
EA OCT 2021
UT WOS:000717390400013
PM 34597024
ER

PT J
AU Aungsuroch, Y
   Polsook, R
   Anuruang, S
   Phongphibool, S
   Gunawan, J
   Nazliansyah, N
AF Aungsuroch, Yupin
   Polsook, Rapin
   Anuruang, Sakuntala
   Phongphibool, Sitha
   Gunawan, Joko
   Nazliansyah, Nazliansyah
TI How a Self-Management Program Affects Blood Pressure Among Indonesians
   with Hypertension: A Quasi-Experimental Study
SO IRANIAN JOURNAL OF NURSING AND MIDWIFERY RESEARCH
SN 1735-9066
EI 2228-5504
PD MAY-JUN
PY 2022
VL 27
IS 3
BP 229
EP 235
DI 10.4103/ijnmr.IJNMR_244_20
UT WOS:000806474600010
PM 36237955
ER

PT J
AU Ly, C
   Eozenou, P
   Nandakumar, A
   Pablos-Mendez, A
   Evans, T
   Adeyi, O
AF Ly, Caroline
   Eozenou, Patrick
   Nandakumar, Allyala
   Pablos-Mendez, Ariel
   Evans, Timothy
   Adeyi, Olusoji
TI The Economic Transition of Health in Africa: A Call for Progressive
   Pragmatism to Shape the Future of Health Financing
SO HEALTH SYSTEMS & REFORM
SN 2328-8604
EI 2328-8620
PY 2017
VL 3
IS 4
BP 290
EP 300
DI 10.1080/23288604.2017.1325549
UT WOS:000445296300006
PM 30359180
ER

PT J
AU Ko, HC
AF Ko, Hsin-Chi
TI A Sustainable Approach to Mental Health Education: An Empirical Study
   Using Zhuangzi's Self-Adaptation
SO SUSTAINABILITY
SN 2071-1050
PD JUL 1
PY 2019
VL 11
IS 13
AR 3677
DI 10.3390/su11133677
UT WOS:000477051900171
ER

PT J
AU Moss, AJ
   Williams, MC
   Newby, DE
   Nicol, ED
AF Moss, Alastair J.
   Williams, Michelle C.
   Newby, David E.
   Nicol, Edward D.
TI The Updated NICE Guidelines: Cardiac CTas the First-Line Test for
   Coronary Artery Disease
SO CURRENT CARDIOVASCULAR IMAGING REPORTS
RI Williams, Michelle C/K-7555-2012; Newby, David Ernest/AAB-1364-2019
OI Williams, Michelle C/0000-0003-3556-2428; Moss,
   Alastair/0000-0003-4123-2070
SN 1941-9066
EI 1941-9074
PD MAY
PY 2017
VL 10
IS 5
AR 15
DI 10.1007/s12410-017-9412-6
UT WOS:000400173600004
PM 28446943
ER

PT J
AU Romao, B
   Botelho, RBA
   Nakano, EY
   Borges, VRP
   de Holanda, MEM
   Raposo, A
   Han, H
   Gil-Marin, M
   Ariza-Montes, A
   Zandonadi, RP
AF Romao, Bernardo
   Assuncao Botelho, Raquel Braz
   Nakano, Eduardo Yoshio
   Pereira Borges, Vinicius Ruela
   de Holanda, Maria Eduarda Machado
   Raposo, Antonio
   Han, Heesup
   Gil-Marin, Miseldra
   Ariza-Montes, Antonio
   Zandonadi, Renata Puppin
TI Vegan milk and egg alternatives commercialized in Brazil: A study of the
   nutritional composition and main ingredients
SO FRONTIERS IN PUBLIC HEALTH
OI Gil, Miseldra/0000-0003-2553-5020
EI 2296-2565
PD OCT 31
PY 2022
VL 10
AR 964734
DI 10.3389/fpubh.2022.964734
UT WOS:000885656100001
PM 36407978
ER

PT J
AU Townes, A
   Pyra, M
   Smith, DK
   Babu, AS
   Williams, T
   Wiener, J
   Henny, KD
   Schneider, J
AF Townes, Ashley
   Pyra, Maria
   Smith, Dawn K.
   Babu, Aruna Surendera
   Williams, Tiffany
   Wiener, Jeffrey
   Henny, Kirk D.
   Schneider, John
TI PrEP Use and Adherence among Transgender Persons in Chicago, IL (SHIPP
   Study, 2014-2018, USA)
SO AIDS AND BEHAVIOR
SN 1090-7165
EI 1573-3254
DI 10.1007/s10461-022-03826-y
EA SEP 2022
UT WOS:000852911500008
PM 36094640
ER

PT J
AU Chekkal, H
   Harrat, NE
   Bensalah, F
   Affane, F
   Louala, S
   Lamri-Senhadji, M
AF Chekkal, Hadjera
   Harrat, Nour el Imane
   Bensalah, Fatima
   Affane, Fouad
   Louala, Sabrine
   Lamri-Senhadji, Myriem
TI The cactus cladode (Opuntia ficus indica) modulates uricemia, improves
   endothelial dysfunction and corrects oxidative damage in rats fed a
   cafeteria diet
SO WORLD JOURNAL OF SCIENCE TECHNOLOGY AND SUSTAINABLE DEVELOPMENT
OI LAMRI-SENHADJI, Myriem/0000-0002-9094-3760
SN 2042-5953
EI 2042-5945
PD OCT 5
PY 2020
VL 17
IS 4
BP 355
EP 365
DI 10.1108/WJSTSD-05-2019-0023
EA NOV 2020
UT WOS:000590909700001
ER

PT J
AU Gascon, M
   Gotschi, T
   de Nazelle, A
   Gracia, E
   Ambros, A
   Marquez, S
   Marquet, O
   Avila-Palencia, I
   Brand, C
   Iacorossi, F
   Raser, E
   Gaupp-Berghausen, M
   Dons, E
   Laeremans, M
   Kahlmeier, S
   Sanchez, J
   Gerike, R
   Anaya-Boig, E
   Panis, LI
   Nieuwenhuijsen, M
AF Gascon, Mireia
   Gotschi, Thomas
   de Nazelle, Audrey
   Gracia, Esther
   Ambros, Albert
   Marquez, Sandra
   Marquet, Oriol
   Avila-Palencia, Ione
   Brand, Christian
   Iacorossi, Francesco
   Raser, Elisabeth
   Gaupp-Berghausen, Mailin
   Dons, Evi
   Laeremans, Michelle
   Kahlmeier, Sonja
   Sanchez, Julian
   Gerike, Regine
   Anaya-Boig, Esther
   Panis, Luc Int
   Nieuwenhuijsen, Mark
TI Correlates of Walking for Travel in Seven European Cities: The PASTA
   Project
SO ENVIRONMENTAL HEALTH PERSPECTIVES
RI Avila-Palencia, Ione/J-1062-2018; Marquet, Oriol/M-6159-2015; Brand,
   Christian/ABF-1401-2020; Dons, Evi/H-7913-2019; Gotschi,
   Thomas/AAL-4108-2021; Boig, Esther Anaya/K-5395-2015; Panis, Luc
   Int/C-8717-2009; Nieuwenhuijsen, Mark/C-3914-2017; Gerike,
   Regine/N-7835-2013
OI Avila-Palencia, Ione/0000-0002-4353-2256; Marquet,
   Oriol/0000-0002-7346-5664; Brand, Christian/0000-0002-1535-5328; Dons,
   Evi/0000-0002-6745-7246; Boig, Esther Anaya/0000-0002-9204-534X; Panis,
   Luc Int/0000-0002-2558-4351; Gascon, Mireia/0000-0003-4537-8472;
   Nieuwenhuijsen, Mark/0000-0001-9461-7981; de Nazelle,
   Audrey/0000-0002-1092-3971; Laeremans, Michelle/0000-0002-1406-7893;
   Gerike, Regine/0000-0002-8063-6636
SN 0091-6765
EI 1552-9924
PD SEP
PY 2019
VL 127
IS 9
AR 097003
DI 10.1289/EHP4603
UT WOS:000488971900003
PM 31532248
ER

PT J
AU Simmons, RA
   Cosgrove, SC
   Romney, MC
   Plumb, JD
   Brawer, RO
   Gonzalez, ET
   Fleisher, LG
   Moore, BS
AF Simmons, Robert A.
   Cosgrove, Susan C.
   Romney, Martha C.
   Plumb, James D.
   Brawer, Rickie O.
   Gonzalez, Evelyn T.
   Fleisher, Linda G.
   Moore, Bradley S.
TI Health Literacy: Cancer Prevention Strategies for Early Adults
SO AMERICAN JOURNAL OF PREVENTIVE MEDICINE
SN 0749-3797
EI 1873-2607
PD SEP
PY 2017
VL 53
IS 3
SU 1
SI SI
BP S73
EP S77
DI 10.1016/j.amepre.2017.03.016
UT WOS:000415192400010
PM 28818249
ER

PT J
AU Hengel, KMO
   Bosmans, JE
   Van Dongen, JM
   Bongers, PM
   Van der Beek, AJ
   Blatter, BM
AF Hengel, K. M. Oude
   Bosmans, J. E.
   Van Dongen, J. M.
   Bongers, P. M.
   Van der Beek, A. J.
   Blatter, B. M.
TI Prevention Program at Construction Worksites Aimed at Improving Health
   and Work Ability Is Cost-Saving to the Employer: Results From an RCT
SO AMERICAN JOURNAL OF INDUSTRIAL MEDICINE
OI Bosmans, Judith/0000-0002-1443-1026; van Dongen, Johanna
   Maria/0000-0002-1606-8742; van der Beek, Allard/0000-0002-4672-9062
SN 0271-3586
EI 1097-0274
PD JAN
PY 2014
VL 57
IS 1
BP 56
EP 68
DI 10.1002/ajim.22267
UT WOS:000327787100007
PM 24166711
ER

PT J
AU El Zoghbi, A
   Milanovic, I
   Janic, SR
   Mirkov, D
   Kukic, F
AF El Zoghbi, Allen
   Milanovic, Ivana
   Janic, Snezana Radisavljevic
   Mirkov, Dragan
   Kukic, Filip
TI Effects of a Three-Month COVID-19 Lockdown on Body Mass and Nutritional
   Status of Lebanese Students Who Study Physical Education
SO SUSTAINABILITY
RI Kukic, Filip/L-1852-2016; Kukic, Filip/GSO-1361-2022; Mirkov, Dragan
   M/W-1494-2019; Kukic, Filip/N-4697-2019
OI Kukic, Filip/0000-0002-8625-5375; Kukic, Filip/0000-0002-8625-5375;
   Mirkov, Dragan M/0000-0002-2395-9500; 
EI 2071-1050
PD FEB
PY 2022
VL 14
IS 3
AR 1196
DI 10.3390/su14031196
UT WOS:000754801200001
ER

PT J
AU Alvarez-Nieto, C
   Alvarez-Garcia, C
   Parra-Anguita, L
   Sanz-Martos, S
   Lopez-Medina, IM
AF Alvarez-Nieto, Carmen
   Alvarez-Garcia, Cristina
   Parra-Anguita, Laura
   Sanz-Martos, Sebastian
   Lopez-Medina, Isabel M.
TI Effectiveness of scenario-based learning and augmented reality for
   nursing students' attitudes and awareness toward climate change and
   sustainability
SO BMC NURSING
RI Alvarez-Garcia, Cristina/A-6641-2018; Parra-Anguita, Laura/AAJ-6572-2021
OI Alvarez-Garcia, Cristina/0000-0003-1381-7207; Parra-Anguita,
   Laura/0000-0003-0718-3340
SN 1472-6955
PD SEP 3
PY 2022
VL 21
IS 1
AR 245
DI 10.1186/s12912-022-01023-9
UT WOS:000849466700001
PM 36057567
ER

PT J
AU Cook, N
   Goodwin, D
   Collins, J
   Porter, J
AF Cook, Nathan
   Goodwin, Denise
   Collins, Jorja
   Porter, Judi
TI 'It's a constant changing environment, and we're just playing catch up':
   Hospital food services, food waste, and COVID-19
SO NUTRITION & DIETETICS
RI Porter, Judi/H-6243-2019
OI Porter, Judi/0000-0002-7535-1919; Cook, Nathan/0000-0002-4315-8495;
   Collins, Jorja/0000-0001-9541-6129; Goodwin, Denise/0000-0001-9260-8184
SN 1446-6368
EI 1747-0080
DI 10.1111/1747-0080.12762
EA JUL 2022
UT WOS:000826248000001
PM 35844090
ER

PT J
AU Sazvar, Z
   Rahmani, M
   Govindan, K
AF Sazvar, Zeinab
   Rahmani, Mina
   Govindan, Kannan
TI A sustainable supply chain for organic, conventional agro-food products:
   The role of demand substitution, climate change and public health
SO JOURNAL OF CLEANER PRODUCTION
RI Govindan, Kannan/M-5996-2017
OI Govindan, Kannan/0000-0002-6204-1196
SN 0959-6526
EI 1879-1786
PD SEP 1
PY 2018
VL 194
BP 564
EP 583
DI 10.1016/j.jclepro.2018.04.118
UT WOS:000438003200050
ER

PT J
AU Malekpoor, H
   Mishra, N
   Kumar, S
AF Malekpoor, Hanif
   Mishra, Nishikant
   Kumar, Sameer
TI A novel TOPSIS-CBR goal programming approach to sustainable healthcare
   treatment
SO ANNALS OF OPERATIONS RESEARCH
SN 0254-5330
EI 1572-9338
PD MAY
PY 2022
VL 312
IS 2
SI SI
BP 1403
EP 1425
DI 10.1007/s10479-018-2992-y
UT WOS:000809214800029
ER

PT J
AU Braithwaite, J
   Mannion, R
   Matsuyama, Y
   Shekelle, PG
   Whittaker, S
   Al-Adawi, S
   Ludlow, K
   James, W
   Ting, HP
   Herkes, J
   McPherson, E
   Churruca, K
   Lamprell, G
   Ellis, LA
   Boyling, C
   Warwick, M
   Pomare, C
   Nicklin, W
   Hughes, CF
AF Braithwaite, Jeffrey
   Mannion, Russell
   Matsuyama, Yukihiro
   Shekelle, Paul G.
   Whittaker, Stuart
   Al-Adawi, Samir
   Ludlow, Kristiana
   James, Wendy
   Ting, Hsuen P.
   Herkes, Jessica
   McPherson, Elise
   Churruca, Kate
   Lamprell, Gina
   Ellis, Louise A.
   Boyling, Claire
   Warwick, Meagan
   Pomare, Chiara
   Nicklin, Wendy
   Hughes, Clifford F.
TI The future of health systems to 2030: a roadmap for global progress and
   sustainability
SO INTERNATIONAL JOURNAL FOR QUALITY IN HEALTH CARE
RI Pomare, Chiara/AAE-8472-2019; Ludlow, Kristiana/AAE-5220-2019;
   Braithwaite, Jeffrey/AAN-1467-2020; Al-Adawi, Samir/A-9663-2016;
   Churruca, Kate/H-8623-2019
OI Pomare, Chiara/0000-0002-9118-7207; Ludlow,
   Kristiana/0000-0001-7284-5625; Braithwaite, Jeffrey/0000-0003-0296-4957;
   Al-Adawi, Samir/0000-0002-9858-5582; Churruca, Kate/0000-0002-9923-3116;
   Boyling, Claire/0000-0002-5721-3993; Ellis, Louise/0000-0001-6902-4578;
   Mannion, Russell/0000-0002-0680-8049; Warwick,
   Meagan/0000-0001-8337-2181
SN 1353-4505
EI 1464-3677
PD DEC
PY 2018
VL 30
IS 10
BP 823
EP 831
DI 10.1093/intqhc/mzy242
UT WOS:000457587100012
PM 30576556
ER

PT J
AU Amaah, P
AF Amaah, Penn
TI Quantitative and qualitative analysis of the knowledge, attitudes and
   social representations of cholera in the extreme northern region of
   Cameroon: the case of Maroua I, Maroua Ii And Mokolo
SO PAN AFRICAN MEDICAL JOURNAL
SN 1937-8688
PD APR 8
PY 2014
VL 17
AR 253
DI 10.11604/pamj.2014.17.253.2799
UT WOS:000216487900001
PM 25309653
ER

PT J
AU Polisena, J
   Trunk, G
   Gutierrez-Ibarluzea, I
   Joppi, R
AF Polisena, Julie
   Trunk, Gerhard
   Gutierrez-Ibarluzea, Inaki
   Joppi, Roberta
TI Disinvestment Activities and Candidates in the Health Technology
   Assessment Community: An Online Survey
SO INTERNATIONAL JOURNAL OF TECHNOLOGY ASSESSMENT IN HEALTH CARE
RI Gutierrez-Ibarluzea, Iñaki/AAH-6732-2019
OI Gutierrez-Ibarluzea, Iñaki/0000-0002-4080-7963
SN 0266-4623
EI 1471-6348
PY 2019
VL 35
IS 3
BP 189
EP 194
DI 10.1017/S0266462319000229
UT WOS:000472962200004
PM 31006390
ER

PT J
AU Thiel, CL
   Woods, NC
   Bilec, MM
AF Thiel, Cassandra L.
   Woods, Noe C.
   Bilec, Melissa M.
TI Strategies to Reduce Greenhouse Gas Emissions from Laparoscopic Surgery
SO AMERICAN JOURNAL OF PUBLIC HEALTH
OI Thiel, Cassandra/0000-0002-1875-886X
SN 0090-0036
EI 1541-0048
PD APR
PY 2018
VL 108
SU 2
BP S158
EP S164
DI 10.2105/AJPH.2018.304397
UT WOS:000440270700030
PM 29698098
ER

PT S
AU Fritz, M
AF Fritz, Marco
BE Kabisch, N
   Korn, H
   Stadler, J
   Bonn, A
TI Double Insurance in Dealing with Extremes: Ecological and Social Factors
   for Making Nature-Based Solutions Last
SO NATURE-BASED SOLUTIONS TO CLIMATE CHANGE ADAPTATION IN URBAN AREAS:
   LINKAGES BETWEEN SCIENCE, POLICY AND PRACTICE
SE Theory and Practice of Urban Sustainability Transitions
OI Andersson, Erik/0000-0003-2716-5502
SN 2199-5508
EI 2199-5516
BN 978-3-319-56091-5; 978-3-319-53750-4
PY 2017
BP 51
EP 64
DI 10.1007/978-3-319-56091-5_4
D2 10.1007/978-3-319-56091-5
UT WOS:000448878600005
ER

PT J
AU Yoong, SL
   Hall, A
   Stacey, F
   Nathan, N
   Reilly, K
   Delaney, T
   Sutherland, R
   Hodder, R
   Straus, S
   Wolfenden, L
AF Yoong, Sze Lin
   Hall, Alix
   Stacey, Fiona
   Nathan, Nicole
   Reilly, Kathryn
   Delaney, Tessa
   Sutherland, Rachel
   Hodder, Rebecca
   Straus, Sharon
   Wolfenden, Luke
TI An exploratory analysis to identify behavior change techniques of
   implementation interventions associated with the implementation of
   healthy canteen policies
SO TRANSLATIONAL BEHAVIORAL MEDICINE
RI Reilly, Kathryn/ABC-2167-2021; HALL, ALIX/AAX-8626-2021
OI HALL, ALIX/0000-0002-1043-6110; Delaney, Tessa/0000-0002-2756-4821;
   Reilly, Kathryn/0000-0002-2862-956X
SN 1869-6716
EI 1613-9860
PD AUG
PY 2021
VL 11
IS 8
BP 1606
EP 1616
DI 10.1093/tbm/ibab036
EA MAY 2021
UT WOS:000692637900013
PM 33950223
ER

PT J
AU Wu, SH
   Liu, LL
   Liu, YH
   Gao, JB
   Dai, EF
   Feng, AQ
   Wang, WT
AF Wu, Shaohong
   Liu, Lulu
   Liu, Yanhua
   Gao, Jiangbo
   Dai, Erfu
   Feng, Aiqing
   Wang, Wentao
TI The Belt and Road: Geographical pattern and regional risks
SO JOURNAL OF GEOGRAPHICAL SCIENCES
RI wang, wentao/V-5375-2019; liu, yan/HGV-1365-2022; Liu,
   Lulu/AAV-3376-2020; liu, yan/HCI-5542-2022
OI Liu, Lulu/0000-0002-3086-2686; 
SN 1009-637X
EI 1861-9568
PD APR
PY 2019
VL 29
IS 4
BP 483
EP 495
DI 10.1007/s11442-019-1611-4
UT WOS:000462476900001
ER

PT J
AU Brett, BE
   Doumbia, HOY
   Koko, BK
   Koffi, FK
   Assa, SE
   Zahe, KYAS
   Kort, R
   Sybesma, W
   Reid, G
   de Weerth, C
AF Brett, Bonnie E.
   Doumbia, Habib O. Y.
   Koko, Bruno K.
   Koffi, Frederic Kouadio
   Assa, Savorgnan E.
   Zahe, Kollet Y. A. S.
   Kort, Remco
   Sybesma, Wilbert
   Reid, Gregor
   de Weerth, Carolina
TI Normative cognition and the effects of a probiotic food intervention in
   first grade children in Cote d'Ivoire
SO SCIENTIFIC REPORTS
OI Kort, Remco/0000-0003-3674-598X
SN 2045-2322
PD NOV 14
PY 2022
VL 12
IS 1
AR 19491
DI 10.1038/s41598-022-23797-3
UT WOS:000883823800058
PM 36376341
ER

PT J
AU Liew, HP
   Brooks, T
AF Liew, Hui-Peng
   Brooks, Talbot
TI Spatial clusters of AIDS in Indonesia
SO HEALTH POLICY AND TECHNOLOGY
OI Brooks, Talbot/0000-0001-8457-5650
SN 2211-8837
PD JUN
PY 2017
VL 6
IS 2
BP 208
EP 213
DI 10.1016/j.hlpt.2017.01.005
UT WOS:000403988700011
ER

PT J
AU Hunt, P
   Barrios, L
   Telljohann, SK
   Mazyck, D
AF Hunt, Pete
   Barrios, Lisa
   Telljohann, Susan K.
   Mazyck, Donna
TI A Whole School Approach: Collaborative Development of School Health
   Policies, Processes, and Practices
SO JOURNAL OF SCHOOL HEALTH
SN 0022-4391
EI 1746-1561
PD NOV
PY 2015
VL 85
IS 11
SI SI
BP 802
EP 809
DI 10.1111/josh.12305
UT WOS:000362498700008
PM 26440822
ER

PT J
AU Perez-Cueto, FJA
   Rini, L
   Faber, I
   Rasmussen, MA
   Bechtold, KB
   Schouteten, JJ
   De Steur, H
AF Perez-Cueto, Federico J. A.
   Rini, Listia
   Faber, Ilona
   Rasmussen, Morten A.
   Bechtold, Kai-Brit
   Schouteten, Joachim J.
   De Steur, Hans
TI How barriers towards plant-based food consumption differ according to
   dietary lifestyle: Findings from a consumer survey in 10 EU countries
SO INTERNATIONAL JOURNAL OF GASTRONOMY AND FOOD SCIENCE
RI Schouteten, Joachim/L-2892-2015; Perez-Cueto, Federico JA/D-5800-2015
OI Schouteten, Joachim/0000-0002-2030-5608; De Steur,
   Hans/0000-0003-1340-0882; Perez-Cueto, Federico JA/0000-0003-1270-2678
SN 1878-450X
EI 1878-4518
PD SEP
PY 2022
VL 29
AR 100587
DI 10.1016/j.ijgfs.2022.100587
UT WOS:000891240600001
ER

PT J
AU Raspe, M
   Koch, P
   Zilezinski, M
   Schulte, K
   Bitzinger, D
   Gaisee, U
   Hammerschmide, A
   Kohnlein, R
   Puppe, J
   Tress, F
   Uden, T
   Nienhausz, A
AF Raspe, Matthias
   Koch, Peter
   Zilezinski, Max
   Schulte, Kevin
   Bitzinger, Diane
   Gaisee, Ulrike
   Hammerschmide, Andreas
   Koehnlein, Ralf
   Puppe, Julian
   Tress, Florian
   Uden, Theodor
   Nienhausz, Albert
TI Working conditions and health status of young physicians and nurses in
   German hospitals
SO BUNDESGESUNDHEITSBLATT-GESUNDHEITSFORSCHUNG-GESUNDHEITSSCHUTZ
RI Bitzinger, Diane/AGX-6025-2022
SN 1436-9990
EI 1437-1588
PD JAN
PY 2020
VL 63
IS 1
SI SI
BP 113
EP 121
DI 10.1007/s00103-019-03057-y
EA NOV 2019
UT WOS:000496242400003
PM 31720739
ER

PT J
AU Tham, DSY
   Sowden, PT
   Grandison, A
   Franklin, A
   Lee, AKW
   Ng, M
   Park, JY
   Pang, WG
   Zhao, JW
AF Tham, Diana Su Yun
   Sowden, Paul T.
   Grandison, Alexandra
   Franklin, Anna
   Lee, Anna Kai Win
   Ng, Michelle
   Park, Juhyun
   Pang, Weiguo
   Zhao, Jingwen
TI A Systematic Investigation of Conceptual Color Associations
SO JOURNAL OF EXPERIMENTAL PSYCHOLOGY-GENERAL
RI ; Franklin, Anna/B-5812-2017
OI Park, Juhyun/0000-0001-7112-6493; Tham, Diana Su
   Yun/0000-0003-3963-6404; Franklin, Anna/0000-0003-2201-4377
SN 0096-3445
EI 1939-2222
PD JUL
PY 2020
VL 149
IS 7
BP 1311
EP 1332
DI 10.1037/xge0000703
UT WOS:000537798700006
PM 31763867
ER

PT J
AU Iacobucci, E
AF Iacobucci, Evan
TI "Would it be weird to live here without a car?": Using social media to
   understand car ownership decisions
SO TRANSPORTATION
SN 0049-4488
EI 1572-9435
DI 10.1007/s11116-022-10340-6
EA SEP 2022
UT WOS:000863140500001
ER

PT J
AU Kuhlmann, E
   Batenburg, R
   Wismar, M
   Dussault, G
   Maier, CB
   Glinos, IA
   Azzopardi-Muscat, N
   Bond, C
   Burau, V
   Correia, T
   Groenewegen, PP
   Hansen, J
   Hunter, DJ
   Khan, U
   Kluge, HH
   Kroezen, M
   Leone, C
   Santric-Milicevic, M
   Sermeus, W
   Ungureanu, M
AF Kuhlmann, Ellen
   Batenburg, Ronald
   Wismar, Matthias
   Dussault, Gilles
   Maier, Claudia B.
   Glinos, Irene A.
   Azzopardi-Muscat, Natasha
   Bond, Christine
   Burau, Viola
   Correia, Tiago
   Groenewegen, Peter P.
   Hansen, Johan
   Hunter, David J.
   Khan, Usman
   Kluge, Hans H.
   Kroezen, Marieke
   Leone, Claudia
   Santric-Milicevic, Milena
   Sermeus, Walter
   Ungureanu, Marius
TI A call for action to establish a research agenda for building a future
   health workforce in Europe
SO HEALTH RESEARCH POLICY AND SYSTEMS
RI Ungureanu, Marius/O-5909-2015; Sermeus, Walter/J-4290-2017
OI Ungureanu, Marius/0000-0002-8571-7996; Sermeus,
   Walter/0000-0002-5915-1845; Maier, Claudia B./0000-0002-7734-2258;
   Burau, Viola/0000-0003-1225-6583; Correia, Tiago/0000-0001-6015-3314;
   Batenburg, Ronald/0000-0001-9453-481X; Kuhlmann,
   Ellen/0000-0002-7337-114X
SN 1478-4505
PD JUN 20
PY 2018
VL 16
AR 52
DI 10.1186/s12961-018-0333-x
UT WOS:000435959100002
PM 29925432
ER

PT J
AU Keoprasith, B
   Kizuki, M
   Watanabe, M
   Takano, T
AF Keoprasith, Bounserth
   Kizuki, Masashi
   Watanabe, Masafumi
   Takano, Takehito
TI The impact of community-based, workshop activities in multiple local
   dialects on the vaccination coverage, sanitary living and the health
   status of multiethnic populations in Lao PDR
SO HEALTH PROMOTION INTERNATIONAL
SN 0957-4824
EI 1460-2245
PD SEP
PY 2013
VL 28
IS 3
BP 453
EP 465
DI 10.1093/heapro/das030
UT WOS:000322975000017
PM 22773609
ER

PT J
AU Johnston, CS
   Belanger, E
   Wong, K
   Snadden, D
AF Johnston, Campbell Stuart
   Belanger, Erika
   Wong, Krystal
   Snadden, David
TI How can rural community-engaged health services planning achieve
   sustainable healthcare system changes?
SO BMJ OPEN
OI Belanger, Erika/0000-0002-2511-8799
SN 2044-6055
PD OCT
PY 2021
VL 11
IS 10
AR e047165
DI 10.1136/bmjopen-2020-047165
UT WOS:000709009700010
PM 34649845
ER

PT J
AU Karunanidhi, D
   Aravinthasamy, P
   Subramani, T
   Kumar, M
AF Karunanidhi, D.
   Aravinthasamy, P.
   Subramani, T.
   Kumar, Manish
TI Human health risks associated with multipath exposure of groundwater
   nitrate and environmental friendly actions for quality improvement and
   sustainable management: A case study from Texvalley (Tiruppur region) of
   India
SO CHEMOSPHERE
RI Karunanidhi, D/AAW-6216-2021; T, Subramani/GPK-5090-2022
OI Karunanidhi, D/0000-0002-4722-9043; , Prof. T.
   SUBRAMANI/0000-0002-8273-765X
SN 0045-6535
EI 1879-1298
PD FEB
PY 2021
VL 265
AR 129083
DI 10.1016/j.chemosphere.2020.129083
UT WOS:000603465000064
PM 33280842
ER

PT J
AU Mehta, A
   Ramaswami, U
   Muenzer, J
   Giugliani, R
   Ullrich, K
   Collin-Histed, T
   Panahloo, Z
   Wellhoefer, H
   Frader, J
AF Mehta, Atul
   Ramaswami, Uma
   Muenzer, Joseph
   Giugliani, Roberto
   Ullrich, Kurt
   Collin-Histed, Tanya
   Panahloo, Zoya
   Wellhoefer, Hartmann
   Frader, Joel
TI A charitable access program for patients with lysosomal storage
   disorders in underserved communities worldwide
SO ORPHANET JOURNAL OF RARE DISEASES
RI Mehta, Atul/GPC-7364-2022; Mehta, Atul/AAF-3559-2022; Mehta,
   Atul/AFI-0044-2022
EI 1750-1172
PD JAN 6
PY 2021
VL 16
IS 1
AR 8
DI 10.1186/s13023-020-01645-9
UT WOS:000608045200006
PM 33407729
ER

PT J
AU Gouws, SC
AF Gouws, S. C.
TI A review of current tunnelling technology and boring applications in
   mining and infrastructure development an EPCM perspective
SO JOURNAL OF THE SOUTHERN AFRICAN INSTITUTE OF MINING AND METALLURGY
SN 2225-6253
EI 2411-9717
PD NOV
PY 2015
VL 115
IS 11
BP 1127
EP 1130
DI 10.17159/2411-9717/2015/v115n11a17
UT WOS:000370397100017
ER

PT J
AU Cambeses-Franco, C
   Feijoo, G
   Moreira, MT
   Gonzalez-Garcia, S
AF Cambeses-Franco, Cristina
   Feijoo, Gumersindo
   Moreira, Maria Teresa
   Gonzalez-Garcia, Sara
TI Co-benefits of the EAT-Lancet diet for environmental protection in the
   framework of the Spanish dietary pattern
SO SCIENCE OF THE TOTAL ENVIRONMENT
SN 0048-9697
EI 1879-1026
PD AUG 25
PY 2022
VL 836
AR 155683
DI 10.1016/j.scitotenv.2022.155683
UT WOS:000807359900012
PM 35526623
ER

PT J
AU Taniguchi, T
   Haslam, A
   Sun, WJ
   Sisk, M
   Hayman, J
   Jernigan, VBB
AF Taniguchi, Tori
   Haslam, Alyson
   Sun, Wenjie
   Sisk, Margaret
   Hayman, Jann
   Jernigan, Valarie Blue Bird
TI Impact of a Farm-to-School Nutrition and Gardening Intervention for
   Native American Families from the FRESH Study: A Randomized Wait-List
   Controlled Trial
SO NUTRIENTS
OI Taniguchi, Tori/0000-0002-6761-212X; Blue Bird Jernigan,
   Valarie/0000-0002-3965-8518
EI 2072-6643
PD JUL
PY 2022
VL 14
IS 13
AR 2601
DI 10.3390/nu14132601
UT WOS:000824701200001
PM 35807781
ER

PT J
AU Rodd, K
   Romero, J
   Hunter, V
   Martyn, SV
AF Rodd, Kristian
   Romero, Jara
   Hunter, Victor
   Martyn, Scott Vladimir
TI Aboriginal Community Co-Design and Co-Build-Far More than a House
SO SUSTAINABILITY
EI 2071-1050
PD MAY
PY 2022
VL 14
IS 9
AR 5294
DI 10.3390/su14095294
UT WOS:000794652800001
ER

PT J
AU Ali, MJ
AF Ali, Mohammad Javed
TI COVID-19 pandemic and lacrimal practice: Multipronged resumption
   strategies and getting back on our feet
SO INDIAN JOURNAL OF OPHTHALMOLOGY
SN 0301-4738
EI 1998-3689
PD JUL
PY 2020
VL 68
IS 7
BP 1292
EP 1299
DI 10.4103/ijo.IJO_1753_20
UT WOS:000546038300016
PM 32587153
ER

PT J
AU Carlisle, K
   Farmer, J
   Taylor, J
   Larkins, S
   Evans, R
AF Carlisle, Karen
   Farmer, Jane
   Taylor, Judy
   Larkins, Sarah
   Evans, Rebecca
TI Evaluating community participation: A comparison of participatory
   approaches in the planning and implementation of new primary health-care
   services in northern Australia
SO INTERNATIONAL JOURNAL OF HEALTH PLANNING AND MANAGEMENT
RI Larkins, Sarah/A-2319-2013; Evans, Rebecca/B-5461-2015
OI Larkins, Sarah/0000-0002-7561-3202; Farmer, Jane/0000-0003-1730-2622;
   Evans, Rebecca/0000-0001-6393-2903; Carlisle, Karen/0000-0002-1781-4057
SN 0749-6753
EI 1099-1751
PD JUL-SEP
PY 2018
VL 33
IS 3
BP 704
EP 722
DI 10.1002/hpm.2523
UT WOS:000442224700015
PM 29658139
ER

PT J
AU Takayama, A
   Narukawa, M
AF Takayama, Akane
   Narukawa, Mamoru
TI Comparison of New Drug Accessibility and Price Between Japan and Major
   European Countries
SO THERAPEUTIC INNOVATION & REGULATORY SCIENCE
SN 2168-4790
EI 2168-4804
PD SEP
PY 2017
VL 51
IS 5
BP 604
EP 611
DI 10.1177/2168479017706716
UT WOS:000409535200010
PM 30231682
ER

PT J
AU Frosini, F
   Miniati, R
   Avezzano, P
   Cecconi, G
   Dori, F
   Gentili, GB
   Belardinelli, A
AF Frosini, Francesco
   Miniati, Roberto
   Avezzano, Paolo
   Cecconi, Giulio
   Dori, Fabrizio
   Gentili, Guido Biffi
   Belardinelli, Andrea
TI Development of a web based monitoring system for safety and activity
   analysis in operating theatres
SO TECHNOLOGY AND HEALTH CARE
SN 0928-7329
EI 1878-7401
PY 2016
VL 24
IS 1
BP 99
EP 109
DI 10.3233/THC-151073
UT WOS:000370177500012
PM 26409560
ER

PT J
AU Hanley-Cook, GT
   Argaw, AA
   de Kok, BP
   Vanslambrouck, KW
   Toe, LC
   Kolsteren, PW
   Jones, AD
   Lachat, CK
AF Hanley-Cook, Giles T.
   Argaw, Alemayehu A.
   de Kok, Brenda P.
   Vanslambrouck, Katrien W.
   Toe, Laeticia C.
   Kolsteren, Patrick W.
   Jones, Andrew D.
   Lachat, Carl K.
TI EAT-Lancet diet score requires minimum intake values to predict higher
   micronutrient adequacy of diets in rural women of reproductive age from
   five low- and middle-income countries
SO BRITISH JOURNAL OF NUTRITION
RI Hanley-Cook, Giles/ABH-7297-2020; de Kok, Brenda/GPX-1828-2022
OI Hanley-Cook, Giles/0000-0001-9907-594X; de Kok,
   Brenda/0000-0002-5267-327X; Argaw, Alemayehu/0000-0003-3982-5408
SN 0007-1145
EI 1475-2662
PD JUL 14
PY 2021
VL 126
IS 1
BP 92
EP 100
AR PII S0007114520003864
DI 10.1017/S0007114520003864
UT WOS:000658713600010
PM 32993824
ER

PT J
AU Altaf, A
   Abbas, H
   Iqbal, F
   Khan, MMZM
   Daneshmand, M
AF Altaf, Ayesha
   Abbas, Haider
   Iqbal, Faiza
   Khan, Malik Muhammad Zaki Murtaza
   Daneshmand, Mahmoud
TI Robust, Secure, and Adaptive Trust-Oriented Service Selection in
   IoT-Based Smart Buildings
SO IEEE INTERNET OF THINGS JOURNAL
RI Abbas, Haider/ABB-1219-2021
OI Abbas, Haider/0000-0002-2437-4870; Altaf, Ayesha/0000-0001-6446-4945;
   Iqbal, Faiza/0000-0002-5536-8764
SN 2327-4662
PD MAY 1
PY 2021
VL 8
IS 9
BP 7497
EP 7509
DI 10.1109/JIOT.2020.3040775
UT WOS:000642765500032
ER

PT J
AU Lin, MF
   Wang, XT
   Penuelas, J
   Sardans, J
   Alrefaei, AF
   Zheng, Y
   Xu, XP
   Jin, Q
   Liu, XY
   Wang, WQ
AF Lin, Meifen
   Wang, Xiaotong
   Penuelas, Josep
   Sardans, Jordi
   Alrefaei, Abdulwahed Fahad
   Zheng, Yi
   Xu, Xuping
   Jin, Qiang
   Liu, Xuyang
   Wang, Weiqi
TI Effects of biochar-based silicate fertilizer on iron reduction by
   bacteria and root iron plaque formation in subtropical paddy soils
SO JOURNAL OF SOILS AND SEDIMENTS
RI Penuelas, Josep/D-9704-2011
OI Penuelas, Josep/0000-0002-7215-0150
SN 1439-0108
EI 1614-7480
DI 10.1007/s11368-022-03338-1
EA SEP 2022
UT WOS:000857272300001
ER

PT J
AU Spencer, SA
   Andriamasy, EH
   Linder, C
   Penney, JMS
   Henstridge-Blows, J
   Russell, HJ
   Hyde, K
   Sheehy, C
   Young, IL
   Sjoflot, B
   Rakotomampianina, DAL
   Nandimbiniaina, AM
   Raderalazasoa, GU
   Ranaivoson, TN
   Andrianiaina, A
   Michele, RSM
   Rohe, ZA
   Bustinduy, AL
   Stothard, JR
   Cruickshank, SM
   Edosoa, GT
   Rahetilahy, AM
AF Spencer, Stephen A.
   Andriamasy, Emmanuel H.
   Linder, Cortland
   Penney, James M. StJ
   Henstridge-Blows, Jemima
   Russell, Hannah J.
   Hyde, Kate
   Sheehy, Caitlin
   Young, Isla L.
   Sjoflot, Benedicte
   Rakotomampianina, Daniel A. L.
   Nandimbiniaina, Anjara M.
   Raderalazasoa, Gina U.
   Ranaivoson, Tahiry N.
   Andrianiaina, Antsa
   Michele, Rasolofomanana S. M.
   Rohe, Zafera A.
   Bustinduy, Amaya L.
   Stothard, J. Russell
   Cruickshank, Sheena M.
   Edosoa, Glenn T.
   Rahetilahy, Alain M.
TI Impact of a Novel, Low-Cost and Sustainable Health Education Program on
   the Knowledge, Attitudes, and Practices Related to Intestinal
   Schistosomiasis in School Children in a Hard-to-Reach District of
   Madagascar
SO AMERICAN JOURNAL OF TROPICAL MEDICINE AND HYGIENE
OI Bustinduy, Amaya/0000-0001-6131-4159; Spencer,
   Stephen/0000-0001-8451-7514
SN 0002-9637
EI 1476-1645
PD FEB
PY 2022
VL 106
IS 2
BP 685
EP 694
DI 10.4269/ajtmh.21-0220
UT WOS:000762022500027
PM 35008056
ER

PT J
AU Prathapan, S
   Fernando, GVMC
   Matthias, AT
   Charuni, YBMA
   Abeygunawardhana, HMG
   Somathilake, BGGK
AF Prathapan, Shamini
   Fernando, Gunasekara Vidana Mestrige Chamath
   Matthias, Anne Thushara
   Charuni, Yashodara Bentota Mallawa Arachchige
   Abeygunawardhana, Herath Mudiyanselage Gayan
   Somathilake, Batheegama Gamarachchige Gayasha Kavindi
TI The rising complexity and burden of multimorbidity in a middle-income
   country
SO PLOS ONE
RI FERNANDO, GVM CHAMATH/L-8729-2018
OI FERNANDO, GVM CHAMATH/0000-0003-2689-7306
SN 1932-6203
PD DEC 11
PY 2020
VL 15
IS 12
AR e0243614
DI 10.1371/journal.pone.0243614
UT WOS:000600144200056
PM 33306724
ER

PT J
AU Hardy, SE
   Malby, R
   Hallett, N
   Farooq, A
   Chamley, C
   Young, G
   White, XH
   Turner, W
AF Hardy, Sally Elizabeth
   Malby, Rebecca
   Hallett, Nina
   Farooq, Anam
   Chamley, Carol
   Young, Gwendoline
   White, Xavier Hilts
   Turner, Warren
TI Introducing a People's Academy into Higher Education A coproduction
   approach to sustained well-being
SO HIGHER EDUCATION SKILLS AND WORK-BASED LEARNING
OI Malby, Rebecca/0000-0002-3152-3053
SN 2042-3896
EI 2042-390X
PY 2018
VL 8
IS 1
SI SI
BP 70
EP 79
DI 10.1108/HESWBL-10-2017-0075
UT WOS:000440257500006
ER

PT J
AU Po'e, EK
   Heerman, WJ
   Mistry, RS
   Barkin, SL
AF Po'e, Eli K.
   Heerman, William J.
   Mistry, Rishi S.
   Barkin, Shari L.
TI Growing Right Onto Wellness (GROW): A family-centered, community-based
   obesity prevention randomized controlled trial for preschool
   child-parent pairs
SO CONTEMPORARY CLINICAL TRIALS
SN 1551-7144
EI 1559-2030
PD NOV
PY 2013
VL 36
IS 2
BP 436
EP 449
DI 10.1016/j.cct.2013.08.013
UT WOS:000329265300013
PM 24012890
ER

PT J
AU Gavurova, B
   Kocisova, K
AF Gavurova, Beata
   Kocisova, Kristina
TI THE EFFICIENCY OF HOSPITALS: PLATFORM FOR SUSTAINABLE HEALTH CARE SYSTEM
SO ENTREPRENEURSHIP AND SUSTAINABILITY ISSUES
RI Gavurová, Beáta/N-9159-2018; Kocisova, Kristina/AAA-5401-2020
OI Gavurová, Beáta/0000-0002-0606-879X; Kocisova,
   Kristina/0000-0003-0784-441X
SN 2345-0282
PD DEC
PY 2020
VL 8
IS 2
BP 133
EP 146
DI 10.9770/jesi.2020.8.2(8)
UT WOS:000593042200008
ER

PT J
AU Grose, J
   Doman, M
   Kelsey, J
   Richardson, J
   Woods, M
AF Grose, Jane
   Doman, Maggie
   Kelsey, Janet
   Richardson, Janet
   Woods, Mike
TI Integrating sustainability education into nursing using an
   interdisciplinary approach
SO LOCAL ECONOMY
OI Kelsey, Janet/0000-0001-8697-070X
SN 0269-0942
EI 1470-9325
PD MAY
PY 2015
VL 30
IS 3
SI SI
BP 342
EP 351
DI 10.1177/0269094215578224
UT WOS:000415179300009
ER

PT J
AU Alsalamah, HA
   Nasser, S
   Alsalamah, S
   Almohana, AI
   Alanazi, A
   Alrrshaid, F
AF Alsalamah, Hessah A.
   Nasser, Shorog
   Alsalamah, Shada
   Almohana, Albatoul, I
   Alanazi, Areej
   Alrrshaid, Fay
TI Wholesome Coin: A pHealth Solution to Reduce High Obesity Rates in Gulf
   Cooperation Council Countries Using Cryptocurrency
SO FRONTIERS IN BLOCKCHAIN
RI Alsalamah, Shada/GYA-1496-2022
OI Alsalamah, Shada/0000-0002-3054-5015
SN 2624-7852
PD JUL 12
PY 2021
VL 4
AR 654539
DI 10.3389/fbloc.2021.654539
UT WOS:000677510800001
ER

PT J
AU Thakur, V
AF Thakur, Vikas
TI Framework for PESTEL dimensions of sustainable healthcare waste
   management: Learnings from COVID-19 outbreak
SO JOURNAL OF CLEANER PRODUCTION
OI Thakur, Vikas/0000-0003-2084-9151
SN 0959-6526
EI 1879-1786
PD MAR 10
PY 2021
VL 287
AR 125562
DI 10.1016/j.jclepro.2020.125562
UT WOS:000613195600009
PM 33349739
ER

PT J
AU Vela, N
   Davis, LE
   Cheng, SY
   Hammad, A
   Liu, Y
   Kagedan, DJ
   Paszat, L
   Bubis, LD
   Earle, CC
   Myrehaug, S
   Mahar, AL
   Mittmann, N
   Coburn, NG
   Siqqidui, M
   Li, Q
   Elmi, M
   Shin, E
   Hsieh, E
   Goyert, N
AF Vela, Nivethan
   Davis, Laura E.
   Cheng, Stephanie Y.
   Hammad, Ahmed
   Liu, Ying
   Kagedan, Daniel J.
   Paszat, Lawrence
   Bubis, Lev D.
   Earle, Craig C.
   Myrehaug, Sten
   Mahar, Alyson L.
   Mittmann, Nicole
   Coburn, Natalie G.
   Siqqidui, Mina
   Li, Qing
   Elmi, Maryam
   Shin, Elizabeth
   Hsieh, Eugene
   Goyert, Nik
CA Pancreas Canc Population Outcomes
TI Economic Analysis of Adjuvant Chemoradiotherapy Compared with
   Chemotherapy in Resected Pancreas Cancer
SO ANNALS OF SURGICAL ONCOLOGY
SN 1068-9265
EI 1534-4681
PD DEC
PY 2019
VL 26
IS 13
BP 4193
EP 4203
DI 10.1245/s10434-019-07808-8
UT WOS:000506884200013
PM 31535303
ER

PT J
AU Holt, DH
   Frohlich, KL
   Tjornhoj-Thomsen, T
   Clavier, C
AF Holt, Ditte H.
   Frohlich, Katherine L.
   Tjornhoj-Thomsen, Tine
   Clavier, Carole
TI Intersectoriality in Danish municipalities: corrupting the social
   determinants of health?
SO HEALTH PROMOTION INTERNATIONAL
RI Clavier, Carole/AAI-3578-2020
OI Clavier, Carole/0000-0001-7327-1571; Holt, Ditte
   Heering/0000-0002-2164-3190
SN 0957-4824
EI 1460-2245
PD OCT
PY 2017
VL 32
IS 5
BP 881
EP 890
DI 10.1093/heapro/daw020
UT WOS:000412570300013
PM 27006364
ER

PT J
AU Simangunsong, DE
   Siregar, MFG
   Triyoga, RS
   Lubis, R
AF Simangunsong, D. E.
   Siregar, M. F. G.
   Triyoga, R. S.
   Lubis, R.
TI The impact of premenopausal empowerment model based health belie model
   to changes in physical activity levels in controlling complaints of
   perimenopausal women in Pematangsiantar City, Indonesia, 2017
SO GIORNALE ITALIANO DI OSTETRICIA E GINECOLOGIA
RI Siregar, Muhammad Fidel Ganis/GRR-6338-2022; Simangunsong, Dame
   Evalina/AAJ-4698-2021
OI Simangunsong, Dame Evalina/0000-0001-7208-5662; Siregar, Muhammad Fidel
   Ganis/0000-0002-2702-4091
SN 0391-9013
EI 1971-1433
PD JUL-OCT
PY 2017
VL 39
IS 4-5
BP 181
EP 192
DI 10.11138/giog/2017.39.4.181
UT WOS:000456790900001
ER

PT J
AU Warshawsky, DN
AF Warshawsky, Daniel N.
TI Civil Society and the Governance of Urban Food Systems in Sub-Saharan
   Africa
SO GEOGRAPHY COMPASS
SN 1749-8198
PD JUL
PY 2016
VL 10
IS 7
BP 293
EP 306
DI 10.1111/gec3.12273
UT WOS:000380909400002
ER

PT J
AU Some, S
   Roy, J
   Chatterjee, JS
   Butt, MH
AF Some, Shreya
   Roy, Joyashree
   Chatterjee, Joyee Shairee
   Butt, M. Huzaifa
TI Low demand mitigation options for achieving Sustainable Development
   Goals: Role of reduced food waste and sustainable dietary choice
SO JOURNAL OF CLEANER PRODUCTION
OI Some, Shreya/0000-0002-7254-9970; Roy, Joyashree/0000-0002-9270-8860;
   Butt, Muhammad Huzaifa/0000-0002-9281-2561
SN 0959-6526
EI 1879-1786
PD OCT 1
PY 2022
VL 369
AR 133432
DI 10.1016/j.jclepro.2022.133432
UT WOS:000859837700004
ER

PT J
AU Bitanihirwe, B
   Ssewanyana, D
   Ddumba-Nyanzi, I
AF Bitanihirwe, Byron
   Ssewanyana, Derrick
   Ddumba-Nyanzi, Ismael
TI Pacing Forward in the Face of Fragility: Lessons From African
   Institutions and Governments' Response to Public Health Emergencies
SO FRONTIERS IN PUBLIC HEALTH
EI 2296-2565
PD NOV 25
PY 2021
VL 9
AR 714812
DI 10.3389/fpubh.2021.714812
UT WOS:000728945600001
PM 34900886
ER

PT J
AU Salvatore, FP
   Fanelli, S
AF Salvatore, Fiorella Pia
   Fanelli, Simone
TI The Healthcare Organization in COVID-19 Age: An Evaluation Framework for
   the Performance of a Telemonitoring Model
SO SUSTAINABILITY
OI Fanelli, Simone/0000-0003-1094-3291; Salvatore, Fiorella
   Pia/0000-0001-6294-3360
EI 2071-1050
PD NOV
PY 2021
VL 13
IS 22
AR 12765
DI 10.3390/su132212765
UT WOS:000728055600001
ER

PT J
AU Lotrean, LM
   Ailoaiei, R
   Stan, O
AF Lotrean, Lucia Maria
   Ailoaiei, Roxana
   Stan, Ovidiu
TI Use of information technology by adolescents and young people and its
   effect on health promotion
SO BALNEO RESEARCH JOURNAL
RI Stan, Ovidiu/AAC-5059-2022; Lotrean, Lucia M/C-2859-2011; Stan,
   Ovidiu/O-9722-2016
OI Stan, Ovidiu/0000-0002-2006-9633; Stan, Ovidiu/0000-0002-2006-9633
SN 2069-7597
EI 2069-7619
PD SEP
PY 2016
VL 7
IS 3
BP 76
EP 80
DI 10.12680/balneo.2016.123
UT WOS:000405860400002
ER

PT J
AU Giunta, AD
   Runyon, JB
   Jenkins, MJ
   Teich, M
AF Giunta, A. D.
   Runyon, J. B.
   Jenkins, M. J.
   Teich, M.
TI Volatile and Within-Needle Terpene Changes to Douglas-fir Trees
   Associated With Douglas-fir Beetle (Coleoptera: Curculionidae) Attack
SO ENVIRONMENTAL ENTOMOLOGY
RI Teich, Michaela/D-8663-2016
OI Teich, Michaela/0000-0002-8850-9279
SN 0046-225X
EI 1938-2936
PD AUG
PY 2016
VL 45
IS 4
BP 920
EP 929
DI 10.1093/ee/nvw040
UT WOS:000381911600017
PM 27231258
ER

PT J
AU Vreeling, K
   Kersemaekers, W
   Cillessen, L
   van Dierendonck, D
   Speckens, A
AF Vreeling, Kiki
   Kersemaekers, Wendy
   Cillessen, Linda
   van Dierendonck, Dirk
   Speckens, Anne
TI How medical specialists experience the effects of a mindful leadership
   course on their leadership capabilities: a qualitative interview study
   in the Netherlands
SO BMJ OPEN
RI Cillessen, Linda/V-7208-2017
OI Cillessen, Linda/0000-0003-2030-8646; van Dierendonck,
   Dirk/0000-0002-3545-1798
SN 2044-6055
PD DEC
PY 2019
VL 9
IS 12
AR e031643
DI 10.1136/bmjopen-2019-031643
UT WOS:000512773400112
PM 31843829
ER

PT J
AU Louw, G
   Duvenhage, A
AF Louw, Gabriel
   Duvenhage, Andre
TI Are there 200,000 and more traditional healers practicing in South
   Africa?
SO AUSTRALASIAN MEDICAL JOURNAL
SN 1836-1935
PY 2016
VL 9
IS 12
BP 498
EP 505
DI 10.21767/AMJ.2016.2728
UT WOS:000392643300004
ER

PT J
AU Schwerdtle, PN
   Maxwell, J
   Horton, G
   Bonnamy, J
AF Schwerdtle, Patricia Nayna
   Maxwell, Janie
   Horton, Graeme
   Bonnamy, James
TI '12 tips for teaching environmental sustainability to health
   professionals'
SO MEDICAL TEACHER
RI HORTON, GRAEME/ABG-7139-2021
OI HORTON, GRAEME/0000-0003-0189-1602
SN 0142-159X
EI 1466-187X
PD FEB 1
PY 2020
VL 42
IS 2
BP 150
EP 155
DI 10.1080/0142159X.2018.1551994
UT WOS:000512639900003
PM 30676137
ER

PT J
AU Jonsson, B
   Hampson, G
   Michaels, J
   Towse, A
   von der Schulenburg, JMG
   Wong, O
AF Jonsson, Bengt
   Hampson, Grace
   Michaels, Jonathan
   Towse, Adrian
   von der Schulenburg, J. -Matthias Graf
   Wong, Olivier
TI Advanced therapy medicinal products and health technology assessment
   principles and practices for value-based and sustainable healthcare
SO EUROPEAN JOURNAL OF HEALTH ECONOMICS
RI Michaels, Jonathan/N-8893-2019; Hampson, Grace/M-4470-2014
OI Michaels, Jonathan/0000-0002-3422-7102; Graf von der Schulenburg,
   Johann-Matthias/0000-0002-5322-9453; Hampson, Grace/0000-0002-2019-1268
SN 1618-7598
EI 1618-7601
PD APR
PY 2019
VL 20
IS 3
BP 427
EP 438
DI 10.1007/s10198-018-1007-x
UT WOS:000463662800009
PM 30229376
ER

PT B
AU Shani, AB
   Mohrman, SA
AF Shani, Abraham B. (Rami)
   Mohrman, Susan Albers
BE Mohrman, SA
   Shani, AB
TI RECONFIGURING THE ECOSYSTEM FOR SUSTAINABLE HEALTHCARE: INTEGRATING
   OUTSIDE-IN AND INSIDE-OUT PERSPECTIVES
SO RECONFIGURING THE ECOSYSTEM FOR SUSTAINABLE HEALTHCARE
SE Organizing for Sustainable Effectiveness
BN 978-1-78441-034-6; 978-1-78441-035-3
PY 2014
VL 4
BP 217
EP 242
DI 10.1108/S2045-060520140000004012
D2 10.1108/S2045-060520144
UT WOS:000358061800009
ER

PT J
AU Rehman, E
   Rehman, S
AF Rehman, Erum
   Rehman, Shazia
TI Particulate air pollution and metabolic risk factors: Which are more
   prone to cardiac mortality
SO FRONTIERS IN PUBLIC HEALTH
EI 2296-2565
PD OCT 20
PY 2022
VL 10
AR 995987
DI 10.3389/fpubh.2022.995987
UT WOS:000879961800001
PM 36339190
ER

PT J
AU Van Dam, PJ
   Griffin, P
   Reeves, NS
   Prior, SJ
   Paton, B
   Verma, R
   Giles, A
   Kirkwood, L
   Peterson, GM
AF Van Dam, Pieter J.
   Griffin, Phoebe
   Reeves, Nicole S.
   Prior, Sarah J.
   Paton, Bronwyn
   Verma, Raj
   Giles, Amelia
   Kirkwood, Lea
   Peterson, Gregory M.
TI Learning in Practice: Collaboration Is the Way to Improve Health System
   Outcomes
SO HEALTHCARE
RI Prior, Sarah/J-2388-2019
OI Prior, Sarah/0000-0001-5782-9141; Van Dam, Pieter
   Jan/0000-0003-3341-6793; Griffin, Phoebe/0000-0001-8208-5818
EI 2227-9032
PD SEP
PY 2019
VL 7
IS 3
AR 90
DI 10.3390/healthcare7030090
UT WOS:000487988000024
PM 31324061
ER

PT J
AU Heusser, R
   Baumann, A
   Noseda, G
AF Heusser, Rolf
   Baumann, Aron
   Noseda, Giorgio
TI Cancer in Switzerland. Numbers, further development of cancer
   registration and consequences
SO ONKOLOGE
SN 0947-8965
EI 1433-0415
PD AUG
PY 2017
VL 23
IS 8
BP 588
EP 596
DI 10.1007/s00761-017-0252-4
UT WOS:000406331800002
ER

PT J
AU Lv, KL
   Yuan, QX
   Li, H
   Li, TT
   Ma, HQ
   Gao, CH
   Zhang, SY
   Liu, YH
   Zhao, LY
AF Lv, Kunling
   Yuan, Qingxia
   Li, Hong
   Li, Tingting
   Ma, Haiqiong
   Gao, Chenghai
   Zhang, Siyuan
   Liu, Yonghong
   Zhao, Longyan
TI Chlorella pyrenoidosa Polysaccharides as a Prebiotic to Modulate Gut
   Microbiota: Physicochemical Properties and Fermentation Characteristics
   In Vitro
SO FOODS
RI Liu, Yonghong/E-3118-2014
OI Liu, Yonghong/0000-0001-8327-3108
EI 2304-8158
PD MAR
PY 2022
VL 11
IS 5
AR 725
DI 10.3390/foods11050725
UT WOS:000774137600001
PM 35267359
ER

PT J
AU Shrestha, RK
   Davis, N
   Coleman, M
   Rusie, LK
   Smith, DK
AF Shrestha, Ram K.
   Davis, Nicholas
   Coleman, Megan
   Rusie, Laura K.
   Smith, Dawn K.
TI Costs of Providing Preexposure Prophylaxis for HIV Prevention at
   Community Health Centers in the United States
SO PUBLIC HEALTH REPORTS
OI Shrestha, Ram/0000-0002-2812-8933
SN 0033-3549
EI 1468-2877
DI 10.1177/00333549221133071
EA NOV 2022
UT WOS:000883125000001
PM 36346165
ER

PT J
AU Sanchez, SA
   Eckelman, MJ
   Sherman, JD
AF Sanchez, Sarah A.
   Eckelman, Matthew J.
   Sherman, Jodi D.
TI Environmental and economic comparison of reusable and disposable blood
   pressure cuffs in multiple clinical settings
SO RESOURCES CONSERVATION AND RECYCLING
OI sherman, jodi/0000-0003-4157-9728
SN 0921-3449
EI 1879-0658
PD APR
PY 2020
VL 155
DI 10.1016/j.resconrec.2019.104643
UT WOS:000540558400017
ER

PT J
AU Ahmad, M
   Ahmed, I
   Jeon, G
AF Ahmad, Misbah
   Ahmed, Imran
   Jeon, Gwanggil
TI A sustainable advanced artificial intelligence-based framework for
   analysis of COVID-19 spread
SO ENVIRONMENT DEVELOPMENT AND SUSTAINABILITY
RI Ahmed, Imran/HDL-7255-2022
SN 1387-585X
EI 1573-2975
DI 10.1007/s10668-022-02584-0
EA AUG 2022
UT WOS:000841097500004
PM 35993085
ER

PT J
AU Ebekozien, A
   Aigbavboa, C
   Emuchay, FE
   Aigbedion, M
   Ogbaini, IF
   Awo-Osagie, AI
AF Ebekozien, Andrew
   Aigbavboa, Clinton
   Emuchay, Faith Ebekozien
   Aigbedion, Marvelous
   Ogbaini, Iliye Faith
   Awo-Osagie, Andrew Igiebor
TI Urban solid waste challenges and opportunities to promote sustainable
   developing cities through the fourth industrial revolution technologies
SO INTERNATIONAL JOURNAL OF BUILDING PATHOLOGY AND ADAPTATION
RI Aigbavboa, Clinton/AAS-6493-2020
OI Aigbavboa, Clinton/0000-0003-2866-3706; Ebeks,
   Faith/0000-0002-2108-7534; Ebekozien, Andrew/0000-0002-4663-5592
SN 2398-4708
DI 10.1108/IJBPA-09-2021-0119
EA JAN 2022
UT WOS:000751831900001
ER

PT J
AU Anser, MK
   Godil, DI
   Khan, MA
   Nassani, AA
   Askar, SE
   Zaman, K
   Salamun, H
   Sasmoko
   Indrianti, Y
   Abro, MMQ
AF Anser, Muhammad Khalid
   Godil, Danish Iqbal
   Khan, Muhammad Azhar
   Nassani, Abdelmohsen A.
   Askar, Sameh E.
   Zaman, Khalid
   Salamun, Hailan
   Sasmoko
   Indrianti, Yasinta
   Abro, Muhammad Moinuddin Qazi
TI Nonlinearity in the relationship between COVID-19 cases and carbon
   damages: controlling financial development, green energy, and R&D
   expenditures for shared prosperity
SO ENVIRONMENTAL SCIENCE AND POLLUTION RESEARCH
RI Salamun, Hailan/B-4403-2019; Godil, Danish Iqbal/AAA-3777-2022; Abro,
   Muhammad/GOP-0405-2022; Indrianti, Yasinta/ABB-9874-2021; Nassani,
   Abdelmohsen A./AAG-9442-2021; , Sasmoko/D-2540-2015; Askar,
   Sameh/ABA-6011-2020; Abro, Muhammad Moinuddin/CAF-3393-2022
OI Godil, Danish Iqbal/0000-0003-1602-3744; Nassani, Abdelmohsen
   A./0000-0001-9658-8299; Askar, Sameh/0000-0002-1167-2430; 
SN 0944-1344
EI 1614-7499
PD JAN
PY 2022
VL 29
IS 4
BP 5648
EP 5660
DI 10.1007/s11356-021-15978-w
EA AUG 2021
UT WOS:000687552600011
PM 34424465
ER

PT J
AU Gong, L
   Song, DD
   Lyu, Y
   Wang, JS
   Zhang, Y
   Yang, M
   Wu, JB
   Ma, L
   Xu, XW
   Gao, WL
   Su, B
AF Gong, Lei
   Song, Dandan
   Lyu, Yong
   Wang, Jinsheng
   Zhang, Yong
   Yang, Ming
   Wu, Jiabing
   Ma, Li
   Xu, Xuewei
   Gao, Weilin
   Su, Bin
TI Knowledge, Attitudes, and Practices regarding Severe Fever with
   Thrombocytopenia Syndrome in Endemic Areas of Anhui Province, Eastern
   China
SO AMERICAN JOURNAL OF TROPICAL MEDICINE AND HYGIENE
SN 0002-9637
EI 1476-1645
PY 2019
VL 100
IS 3
BP 652
EP 658
DI 10.4269/ajtmh.18-0123
UT WOS:000460416400036
PM 30675836
ER

PT J
AU Axinn, WG
   Zhang, Y
   Ghimire, DJ
   Chardoul, SA
   Scott, KM
   Bruffaerts, R
AF Axinn, William G.
   Zhang, Yang
   Ghimire, Dirgha J.
   Chardoul, Stephanie A.
   Scott, Kate M.
   Bruffaerts, Ronny
TI The association between marital transitions and the onset of major
   depressive disorder in a south asian general population
SO JOURNAL OF AFFECTIVE DISORDERS
RI BRUFFAERTS, RONNY/AAA-2364-2021
OI BRUFFAERTS, RONNY/0000-0002-0330-3694
SN 0165-0327
EI 1573-2517
PD APR 1
PY 2020
VL 266
BP 165
EP 172
DI 10.1016/j.jad.2020.01.069
UT WOS:000520892700022
PM 32056872
ER

PT J
AU Kastien-Hilka, T
   Rosenkranz, B
   Bennett, B
   Sinanovic, E
   Schwenkglenks, M
AF Kastien-Hilka, Tanja
   Rosenkranz, Bernd
   Bennett, Bryan
   Sinanovic, Edina
   Schwenkglenks, Matthias
TI How to Evaluate Health-Related Quality of Life and Its Association with
   Medication Adherence in Pulmonary Tuberculosis - Designing a Prospective
   Observational Study in South Africa
SO FRONTIERS IN PHARMACOLOGY
RI Sinanovic, Edina/AAR-2590-2020
OI Schwenkglenks, Matthias/0000-0001-7217-1173
EI 1663-9812
PD MAY 31
PY 2016
VL 6
AR 125
DI 10.3389/fphar.2016.00125
UT WOS:000376726700001
PM 27303294
ER

PT J
AU Wild, K
   Tapley, A
   Fielding, A
   Holliday, E
   Ball, J
   Horton, G
   Blashki, G
   Davey, A
   van Driel, M
   Turner, A
   FitzGerald, K
   Spike, N
   Magin, P
AF Wild, Kathleen
   Tapley, Amanda
   Fielding, Alison
   Holliday, Elizabeth
   Ball, Jean
   Horton, Graeme
   Blashki, Grant
   Davey, Andrew
   van Driel, Mieke
   Turner, Alexandria
   FitzGerald, Kristen
   Spike, Neil
   Magin, Parker
TI Climate change and Australian general practice vocational education: a
   cross-sectional study
SO FAMILY PRACTICE
OI Turner, Alexandria/0000-0002-8558-5321; Fielding,
   Alison/0000-0001-5884-3068; Tapley, Amanda/0000-0002-1536-5518; Davey,
   Andrew/0000-0002-7547-779X; Ball, Jean/0000-0001-5402-6415; Horton,
   Graeme/0000-0003-0189-1602
SN 0263-2136
EI 1460-2229
AR cmac053
DI 10.1093/fampra/cmac053
EA MAY 2022
UT WOS:000800206100001
PM 35616123
ER

PT J
AU Lian, WW
   Wang, KC
   Li, YC
   Chen, HY
   Yang, CH
AF Lian, Wenwu
   Wang, Kun-Chieh
   Li, Youchang
   Chen, Hong-Yi
   Yang, Chi-Hsin
TI Affective-Blue Design Methodology for Product Design Based on Integral
   Kansei Engineering
SO MATHEMATICAL PROBLEMS IN ENGINEERING
SN 1024-123X
EI 1563-5147
PD APR 27
PY 2022
VL 2022
AR 5019588
DI 10.1155/2022/5019588
UT WOS:000795694500002
ER

PT J
AU Amouzegar, A
   Abu-Alfa, AK
   Alrukhaimi, MN
   Bello, AK
   Ghnaimat, MA
   Johnson, DW
   Jha, V
   Harris, DCH
   Levin, A
   Tonelli, M
   Lunney, M
   Saad, S
   Khan, M
   Zaidi, D
   Osman, MA
   Ye, F
   Okpechi, IG
   Ossareh, S
AF Amouzegar, Atefeh
   Abu-Alfa, Ali K.
   Alrukhaimi, Mona N.
   Bello, Aminu K.
   Ghnaimat, Mohammad A.
   Johnson, David W.
   Jha, Vivekanand
   Harris, David C. H.
   Levin, Adeera
   Tonelli, Marcello
   Lunney, Meaghan
   Saad, Syed
   Khan, Maryam
   Zaidi, Deenaz
   Osman, Mohamed A.
   Ye, Feng
   Okpechi, Ikechi G.
   Ossareh, Shahrzad
TI International Society of Nephrology Global Kidney Health Atlas:
   structures, organization, and services for the management of kidney
   failure in the Middle East
SO KIDNEY INTERNATIONAL SUPPLEMENTS
RI Tonelli, Marcello/B-3028-2009; Johnson, David/F-2897-2011
OI Tonelli, Marcello/0000-0002-0846-3187; Johnson,
   David/0000-0001-5491-3460; Jha, Vivekanand/0000-0002-8015-9470
SN 2157-1724
EI 2157-1716
PD MAY
PY 2021
VL 11
IS 2
BP E47
EP E56
DI 10.1016/j.kisu.2021.01.002
EA APR 2021
UT WOS:000640160100006
PM 33981470
ER

PT J
AU Ordway, A
   Pitonyak, JS
   Johnson, KL
AF Ordway, Anne
   Pitonyak, Jennifer S.
   Johnson, Kurt L.
TI Durable medical equipment reuse and recycling: uncovering hidden
   opportunities for reducing medical waste
SO DISABILITY AND REHABILITATION-ASSISTIVE TECHNOLOGY
SN 1748-3107
EI 1748-3115
PD JAN 2
PY 2020
VL 15
IS 1
BP 21
EP 28
DI 10.1080/17483107.2018.1508516
UT WOS:000506657200003
PM 30318953
ER

PT J
AU Cavicchi, C
   Vagnoni, E
AF Cavicchi, Caterina
   Vagnoni, Emidia
TI Does intellectual capital promote the shift of healthcare organizations
   towards sustainable development? Evidence from Italy
SO JOURNAL OF CLEANER PRODUCTION
RI Vagnoni, Emidia/G-5109-2015
OI Vagnoni, Emidia/0000-0002-5745-1414; Cavicchi,
   Caterina/0000-0001-8819-1857
SN 0959-6526
EI 1879-1786
PD JUN
PY 2017
VL 153
IS 1
BP 275
EP 286
DI 10.1016/j.jclepro.2017.03.175
UT WOS:000401042100024
ER

PT J
AU Ellis, I
   Cheek, C
   Jaffray, L
   Skinner, TC
AF Ellis, I.
   Cheek, C.
   Jaffray, L.
   Skinner, T. C.
TI Making a case for telehealth: measuring the carbon cost of
   health-related travel
SO RURAL AND REMOTE HEALTH
RI Cheek, Colleen/J-7663-2014; Skinner, Timothy/N-2221-2013
OI Cheek, Colleen/0000-0001-9426-1102; Skinner, Timothy/0000-0002-0018-6963
SN 1445-6354
PD OCT-DEC
PY 2013
VL 13
IS 4
AR 2723
UT WOS:000343520700020
PM 24299428
ER

PT J
AU Sauter, A
   Lindacher, V
   Rueter, J
   Curbach, J
   Loss, J
AF Sauter, Alexandra
   Lindacher, Verena
   Rueter, Jana
   Curbach, Janina
   Loss, Julika
TI How Health Promoters Can Assess Capacity Building Processes in
   Setting-Based Approaches-Development and Testing of a Monitoring
   Instrument
SO INTERNATIONAL JOURNAL OF ENVIRONMENTAL RESEARCH AND PUBLIC HEALTH
RI Sauter, Alexandra/AAQ-4682-2021; Sauter, Alexandra/AAL-6108-2021
OI Sauter, Alexandra/0000-0002-9635-3323; 
EI 1660-4601
PD JAN 2
PY 2020
VL 17
IS 2
AR 407
DI 10.3390/ijerph17020407
UT WOS:000516827400028
PM 31936242
ER

PT J
AU Sonnenberg, L
   Gelsomin, E
   Levy, DE
   Riis, J
   Barraclough, S
   Thorndike, AN
AF Sonnenberg, Lillian
   Gelsomin, Emily
   Levy, Douglas E.
   Riis, Jason
   Barraclough, Susan
   Thorndike, Anne N.
TI A traffic light food labeling intervention increases consumer awareness
   of health and healthy choices at the point-of-purchase
SO PREVENTIVE MEDICINE
RI Thorndike, Anne/R-6291-2019; Levy, Douglas/W-1516-2019
OI Thorndike, Anne/0000-0003-1096-9221; Levy, Douglas/0000-0001-9446-7899
SN 0091-7435
EI 1096-0260
PD OCT
PY 2013
VL 57
IS 4
BP 253
EP 257
DI 10.1016/j.ypmed.2013.07.001
UT WOS:000324789100001
PM 23859926
ER

PT J
AU Jiang, K
   Wu, XY
   Lei, JG
   Hu, ZH
   Gao, GL
   Tang, Y
   Diao, DF
AF Jiang, Kai
   Wu, Xiaoyu
   Lei, Jianguo
   Hu, Zuohuan
   Gao, Guoli
   Tang, Yong
   Diao, Dongfeng
TI Investigation on the geometric evolution of microstructures in EDM with
   a composite laminated electrode
SO JOURNAL OF CLEANER PRODUCTION
SN 0959-6526
EI 1879-1786
PD MAY 20
PY 2021
VL 298
DI 10.1016/j.jclepro.2021.126765
EA MAR 2021
UT WOS:000643668100009
ER

PT J
AU Ashinyo, ME
   Amegah, KE
   Kariyo, PC
   Ackon, A
   Asrat, S
   Dubik, SD
AF Ashinyo, Mary Eyram
   Amegah, Kingsley E.
   Kariyo, Pierre Claver
   Ackon, Angela
   Asrat, Sofonias
   Dubik, Stephen Dajaan
TI Status of patient safety in selected Ghanaian hospitals: a national
   cross-sectional study
SO BMJ OPEN QUALITY
OI Dubik, Stephen Dajaan/0000-0001-9833-2676; Ashinyo, Mary
   Eyram/0000-0002-8493-9378
EI 2399-6641
PD OCT
PY 2022
VL 11
IS 4
AR e001938
DI 10.1136/bmjoq-2022-001938
UT WOS:000870715200001
PM 36261212
ER

PT J
AU Sarosh, P
   Parah, SA
   Bhat, GM
   Heidari, AA
   Muhammad, K
AF Sarosh, Parsa
   Parah, Shabir A.
   Bhat, G. Mohiuddin
   Heidari, Ali Asghar
   Muhammad, Khan
TI Secret Sharing-based Personal Health Records Management for the Internet
   of Health Things
SO SUSTAINABLE CITIES AND SOCIETY
RI Heidari, Ali Asghar/M-6255-2018; Sarosh, Parsa/GYV-3178-2022; Muhammad,
   Khan/L-9059-2016
OI Heidari, Ali Asghar/0000-0001-6938-9948; Sarosh,
   Parsa/0000-0001-5760-9667; Muhammad, Khan/0000-0003-4055-7412
SN 2210-6707
EI 2210-6715
PD NOV
PY 2021
VL 74
AR 103129
DI 10.1016/j.scs.2021.103129
EA JUL 2021
UT WOS:000725256500001
ER

PT J
AU Truong, L
   Tat, J
   Booy, M
   Le, A
   Marasigan, JM
   Yuan, C
   Zeng, A
   Panchal, A
   Sadler, GR
AF Truong, Linh
   Tat, John
   Booy, Molly
   Le, Annie
   Marasigan, Jeanne Marie
   Yuan, Christine
   Zeng, Athena
   Panchal, Anand
   Sadler, Georgia Robins
TI The Asian Grocery Store-Based Cancer Education Program: Creating New
   Education Modules
SO JOURNAL OF CANCER EDUCATION
OI Yuan, Christine/0000-0003-0279-859X
SN 0885-8195
EI 1543-0154
PD JUN
PY 2016
VL 31
IS 2
BP 292
EP 300
DI 10.1007/s13187-015-0836-x
UT WOS:000374285800014
PM 25971431
ER

PT J
AU Bekelis, K
   McGirt, MJ
   Parker, SL
   Holland, CM
   Davies, J
   Devin, CJ
   Atkins, T
   Knightly, J
   Groman, R
   Zyung, I
   Asher, AL
AF Bekelis, Kimon
   McGirt, Matthew J.
   Parker, Scott L.
   Holland, Christopher M.
   Davies, Jason
   Devin, Clinton J.
   Atkins, Tyler
   Knightly, Jack
   Groman, Rachel
   Zyung, Irene
   Asher, Anthony L.
TI The present and future of quality measures and public reporting in
   neurosurgery
SO NEUROSURGICAL FOCUS
RI Bekelis, Kimon/Y-3402-2019
SN 1092-0684
PD DEC
PY 2015
VL 39
IS 6
AR E3
DI 10.3171/2015.8.FOCUS15354
UT WOS:000367453700003
PM 26621417
ER

PT J
AU Andryei, B
   Horvath, KZ
   Agyemang Duah, S
   Takacs, S
   Egei, M
   Szuvandzsiev, P
   Nemenyi, A
AF Andryei, Bulgan
   Horvath, Kitti Zsuzsanna
   Agyemang Duah, Stella
   Takacs, Sandor
   Egei, Marton
   Szuvandzsiev, Peter
   Nemenyi, Andras
TI Use of plant growth promoting rhizobacteria (PGPRs) in the mitigation o
   water deficiency of tomato plants (Solanum lycopersicum L.)
SO JOURNAL OF CENTRAL EUROPEAN AGRICULTURE
RI Takács, Sándor/AAD-7140-2019; Agyemang Duah, Stella/GRX-6831-2022; Duah,
   Stella Agyemang/AAN-5649-2021
OI Takács, Sándor/0000-0001-5401-7658; Duah, Stella
   Agyemang/0000-0003-3411-8819
SN 1332-9049
PY 2021
VL 22
IS 1
BP 167
EP 177
DI 10.5513/JCEA01/22.1.3036
UT WOS:000635576100017
ER

PT J
AU Thavinpipatkul, C
   Ratana-Ubol, A
   Charungkaittikul, S
AF Thavinpipatkul, Chanchai
   Ratana-Ubol, Archanya
   Charungkaittikul, Suwithida
TI Transformative Learning Factors to Enhance Integral Healthy
   Organizations
SO INTERNATIONAL JOURNAL OF ADULT VOCATIONAL EDUCATION AND TECHNOLOGY
SN 1947-8607
EI 1947-878X
PD JAN-MAR
PY 2016
VL 7
IS 1
BP 65
EP 83
DI 10.4018/IJAVET.2016010105
UT WOS:000413361100004
ER

PT J
AU Ebeigbe, JA
AF Ebeigbe, J. A.
TI Traditional eye medicine practice in Benin-City, Nigeria
SO AFRICAN VISION AND EYE HEALTH JOURNAL
SN 0378-9411
EI 2410-3039
PY 2013
VL 72
IS 4
BP 167
EP 172
AR a54
UT WOS:000435144500003
ER

PT J
AU Gomes, FE
   Brandao, J
   Sumner, J
   Kearney, M
   Freitas, I
   Johnson, J
   Cutler, D
   Nevarez, J
AF Gomes, Filipe Espinheira
   Brandao, Joao
   Sumner, Julia
   Kearney, Michael
   Freitas, Ines
   Johnson, James, III
   Cutler, Daniel
   Nevarez, Javier
TI Survey of ophthalmic anterior segment findings and intraocular pressure
   in 95 North American box turtles (Terrapene spp.)
SO VETERINARY OPHTHALMOLOGY
RI Brandão, João/P-7212-2016
OI Brandão, João/0000-0002-5673-7218; Johnson, James/0000-0002-5848-6109;
   Sumner, Julia/0000-0003-4635-9791
SN 1463-5216
EI 1463-5224
PD MAR
PY 2016
VL 19
IS 2
BP 93
EP 101
DI 10.1111/vop.12257
UT WOS:000371538800001
PM 25683768
ER

PT J
AU Li, SW
   Lin, YZ
   Zhu, SY
   Liu, G
AF Li, Siwen
   Lin, Yingzi
   Zhu, Suiyi
   Liu, Gen
TI Electrocatalytic degradation of sulfamethylthiadiazole by GAC@Ni/Fe
   three-dimensional particle electrode
SO ENVIRONMENTAL SCIENCE AND POLLUTION RESEARCH
OI Suiyi, Zhu/0000-0002-9784-2698
SN 0944-1344
EI 1614-7499
PD AUG
PY 2022
VL 29
IS 38
BP 57112
EP 57126
DI 10.1007/s11356-022-19021-4
EA MAR 2022
UT WOS:000773866000009
PM 35344147
ER

PT J
AU Lv, M
   Wu, WB
AF Lv, Miao
   Wu, Wenbiao
TI Simultaneous Recovery of High Quality Black Sesame Oil and Defatted Meal
   by a New Aqueous Method: Optimization and Comparison with Other Methods
SO JOURNAL OF OLEO SCIENCE
SN 1345-8957
EI 1347-3352
PY 2021
VL 70
IS 9
BP 1211
EP 1223
DI 10.5650/jos.ess21067
UT WOS:000709764400003
PM 34373404
ER

PT J
AU Thorndike, AN
   Riis, J
   Sonnenberg, LM
   Levy, DE
AF Thorndike, Anne N.
   Riis, Jason
   Sonnenberg, Lillian M.
   Levy, Douglas E.
TI Traffic-Light Labels and Choice Architecture Promoting Healthy Food
   Choices
SO AMERICAN JOURNAL OF PREVENTIVE MEDICINE
RI Levy, Douglas/W-1516-2019; Thorndike, Anne/R-6291-2019
OI Levy, Douglas/0000-0001-9446-7899; Thorndike, Anne/0000-0003-1096-9221
SN 0749-3797
EI 1873-2607
PD FEB
PY 2014
VL 46
IS 2
BP 143
EP 149
DI 10.1016/j.amepre.2013.10.002
UT WOS:000329859200007
PM 24439347
ER

PT J
AU Bolarinwa, OA
   Akande, TM
   Janssens, W
   Boahene, K
   de Wit, TR
AF Bolarinwa, Oladimeji Akeem
   Akande, Tanimola Makanjuola
   Janssens, Wendy
   Boahene, Kwasi
   de Wit, Tobias Rinke
TI Effects of a temporary suspension of community-based health insurance in
   Kwara State, North-Central Nigeria
SO PAN AFRICAN MEDICAL JOURNAL
OI Janssens, Wendy/0000-0002-2085-8608
EI 1937-8688
PD JAN 5
PY 2022
VL 41
AR 10
DI 10.11604/pamj.2022.41.10.27978
UT WOS:000791138500003
PM 35145602
ER

PT J
AU Wilson, E
   Hanson, LC
   Tori, KE
   Perrin, BM
AF Wilson, Elena
   Hanson, Lisa C.
   Tori, Kathleen E.
   Perrin, Byron M.
TI Nurse practitioner led model of after-hours emergency care in an
   Australian rural urgent care Centre: health service stakeholder
   perceptions
SO BMC HEALTH SERVICES RESEARCH
RI Perrin, Byron Matthew/GXW-0790-2022
OI Perrin, Byron Matthew/0000-0003-4616-3510
EI 1472-6963
PD AUG 15
PY 2021
VL 21
IS 1
AR 819
DI 10.1186/s12913-021-06864-9
UT WOS:000686687200001
PM 34391412
ER

PT J
AU Sharma, D
   Bhaskar, S
AF Sharma, Divyansh
   Bhaskar, Sonu
TI Addressing the Covid-19 Burden on Medical Education and Training: The
   Role of Telemedicine and Tele-Education During and Beyond the Pandemic
SO FRONTIERS IN PUBLIC HEALTH
RI Bhaskar, Sonu/AAU-1402-2020
OI Bhaskar, Sonu/0000-0002-9783-3628; Sharma, Divyansh/0000-0002-8387-3856
EI 2296-2565
PD NOV 27
PY 2020
VL 8
AR 589669
DI 10.3389/fpubh.2020.589669
UT WOS:000597975200001
PM 33330333
ER

PT J
AU Heikinheimo, V
   Tenkanen, H
   Bergroth, C
   Jarv, O
   Hiippala, T
   Toivonen, T
AF Heikinheimo, Vuokko
   Tenkanen, Henrikki
   Bergroth, Claudia
   Jarv, Olle
   Hiippala, Tuomo
   Toivonen, Tuuli
TI Understanding the use of urban green spaces from user-generated
   geographic information
SO LANDSCAPE AND URBAN PLANNING
RI Järv, Olle/N-5312-2019; Järv, Olle/L-3488-2016; Hiippala,
   Tuomo/F-1088-2013
OI Järv, Olle/0000-0003-3446-1545; Järv, Olle/0000-0003-3446-1545;
   Heikinheimo, Vuokko/0000-0001-5119-0957; Toivonen,
   Tuuli/0000-0002-6625-4922; Tenkanen, Henrikki/0000-0002-0918-4710
SN 0169-2046
EI 1872-6062
PD SEP
PY 2020
VL 201
AR 103845
DI 10.1016/j.landurbplan.2020.103845
UT WOS:000550128400006
ER

PT J
AU De Maria, C
   Di Pietro, L
   Lantada, AD
   Madete, J
   Makobore, PN
   Mridha, M
   Ravizza, A
   Torop, J
   Ahluwalia, A
AF De Maria, Carmelo
   Di Pietro, Licia
   Lantada, Andres Diaz
   Madete, June
   Makobore, Philippa Ngaju
   Mridha, Mannan
   Ravizza, Alice
   Torop, Janno
   Ahluwalia, Arti
TI Safe innovation: On medical device legislation in Europe and Africa
SO HEALTH POLICY AND TECHNOLOGY
RI Lantada, Andres Diaz/ABH-2560-2020; De Maria, Carmelo/AAC-8978-2021
OI Lantada, Andres Diaz/0000-0002-0358-9186; De Maria,
   Carmelo/0000-0002-1368-3571; Ahluwalia, Arti/0000-0001-5370-6750; Torop,
   Janno/0000-0002-6022-0975
SN 2211-8837
PD JUN
PY 2018
VL 7
IS 2
BP 156
EP 165
DI 10.1016/j.hlpt.2018.01.012
UT WOS:000436912800009
ER

PT J
AU Crema, M
   Verbano, C
AF Crema, Maria
   Verbano, Chiara
TI How to combine lean and safety management in health care processes: A
   case from Spain
SO SAFETY SCIENCE
RI Verbano, Chiara/B-9592-2013; Verbano, Chiara/ABC-3215-2020
OI Verbano, Chiara/0000-0002-2300-7235; Verbano, Chiara/0000-0002-2300-7235
SN 0925-7535
EI 1879-1042
PD NOV
PY 2015
VL 79
BP 63
EP 71
DI 10.1016/j.ssci.2015.05.007
UT WOS:000360517400007
ER

PT J
AU Blickem, C
   Kennedy, A
   Vassilev, I
   Morris, R
   Brooks, H
   Jariwala, P
   Blakeman, T
   Rogers, A
AF Blickem, Christian
   Kennedy, Anne
   Vassilev, Ivaylo
   Morris, Rebecca
   Brooks, Helen
   Jariwala, Praksha
   Blakeman, Tom
   Rogers, Anne
TI Linking people with long-term health conditions to healthy community
   activities: development of Patient-Led Assessment for Network Support
   (PLANS)
SO HEALTH EXPECTATIONS
RI Brooks, Helen/O-4307-2014; Brooks, Helen/N-3849-2018; Morris,
   Rebecca/A-1940-2019
OI Brooks, Helen/0000-0002-2157-0200; Brooks, Helen/0000-0002-2157-0200;
   Morris, Rebecca/0000-0003-1587-0802; Vassilev,
   Ivaylo/0000-0002-2206-8247; Blakeman, Tom/0000-0003-3298-8423
SN 1369-6513
EI 1369-7625
PD SEP
PY 2013
VL 16
IS 3
BP E48
EP E59
DI 10.1111/hex.12088
UT WOS:000323049300005
PM 23731452
ER

PT J
AU Wilkinson, A
   Maslova, E
   Janson, C
   Xu, Y
   Haughney, J
   Quint, JK
   Budgen, N
   Menzies-Gow, A
   Bell, J
   Crooks, MG
AF Wilkinson, Alex
   Maslova, Ekaterina
   Janson, Christer
   Xu, Yang
   Haughney, John
   Quint, Jennifer K.
   Budgen, Nigel
   Menzies-Gow, Andrew
   Bell, John
   Crooks, Michael G.
TI Environmental Sustainability in Respiratory Care: An Overview of the
   healthCARe-Based envirONmental Cost of Treatment (CARBON) Programme
SO ADVANCES IN THERAPY
RI quint, jennifer/ABE-3384-2020
OI Crooks, Michael/0000-0001-6876-0258
SN 0741-238X
EI 1865-8652
PD MAY
PY 2022
VL 39
IS 5
BP 2270
EP 2280
DI 10.1007/s12325-022-02076-7
EA MAR 2022
UT WOS:000768119100001
PM 35279810
ER

PT J
AU Wirnitzer, KCC
   Drenowatz, C
   Cocca, A
   Tanous, DR
   Motevalli, M
   Wirnitzer, G
   Schaetzer, M
   Ruedl, G
   Kirschner, W
AF Wirnitzer, Katharina C. C.
   Drenowatz, Clemens
   Cocca, Armando
   Tanous, Derrick R.
   Motevalli, Mohamad
   Wirnitzer, Gerold
   Schaetzer, Manuel
   Ruedl, Gerhard
   Kirschner, Werner
TI Health Behaviors of Austrian Secondary School Teachers and Principals at
   a Glance: First Results of the From Science 2 School Study Focusing on
   Sports Linked to Mixed, Vegetarian, and Vegan Diets
SO NUTRIENTS
RI Cocca, Armando/ADU-3428-2022; Motevalli, Mohamad/AAM-8007-2020
OI Cocca, Armando/0000-0002-1109-0887; Drenowatz,
   Clemens/0000-0002-3861-5364; Wirnitzer, Katharina/0000-0002-6208-4655
EI 2072-6643
PD MAR
PY 2022
VL 14
IS 5
AR 1065
DI 10.3390/nu14051065
UT WOS:000771512800001
PM 35268041
ER

PT J
AU Moloo, H
   Selvam, R
   Seguin, N
   Zhang, LS
   Lacaille-Ranger, A
   Sikora, L
   McIsaac, DI
AF Moloo, Husein
   Selvam, Rajajee
   Seguin, Nieve
   Zhang, Lisa
   Lacaille-Ranger, Ariane
   Sikora, Lindsey
   McIsaac, Daniel I.
TI Integration of planetary health in undergraduate and postgraduate
   medical education: protocol for a scoping review
SO BMJ OPEN
OI Selvam, Rajajee/0000-0002-7424-9170; McIsaac, Daniel/0000-0002-8543-1859
SN 2044-6055
PD JUN
PY 2022
VL 12
IS 6
AR e057207
DI 10.1136/bmjopen-2021-057207
UT WOS:000806326300013
PM 35649619
ER

PT J
AU Tawiah, R
   Jagger, C
   Anstey, KJ
   Kiely, KM
AF Tawiah, Richard
   Jagger, Carol
   Anstey, Kaarin J.
   Kiely, Kim M.
TI Lifecourse socioeconomic position and cohort differences in health
   expectancy in Australia: a longitudinal cohort study
SO LANCET PUBLIC HEALTH
OI Tawiah, Richard/0000-0002-4399-790X
SN 2468-2667
PD APR
PY 2022
VL 7
IS 4
BP E347
EP E355
UT WOS:000819731600013
PM 35366409
ER

PT J
AU Chehere, B
   Pernot, J
   Costes, F
AF Chehere, B.
   Pernot, J.
   Costes, F.
TI Physical activity and pulmonary rehabilitation
SO REVUE DES MALADIES RESPIRATOIRES
SN 0761-8425
EI 1776-2588
PD DEC
PY 2021
VL 38
IS 10
BP 993
EP 1004
DI 10.1016/j.rmr.2021.09.004
EA DEC 2021
UT WOS:000729805100008
PM 34656400
ER

PT J
AU Mulemi, BA
AF Mulemi, Benson A.
TI Lyrics and artistic improvisations in health promotion for COVID-19
   pandemic control in East Africa
SO GLOBAL HEALTH PROMOTION
RI Mulemi, Prof. dr. Benson A./N-8496-2018
OI Mulemi, Prof. dr. Benson A./0000-0002-5677-4625
SN 1757-9759
EI 1757-9767
PD MAR
PY 2021
VL 28
IS 1
SI SI
BP 23
EP 32
AR 1757975920973671
DI 10.1177/1757975920973671
EA DEC 2020
UT WOS:000600181400001
PM 33331235
ER

PT J
AU Anderson, FE
   Barton, J
AF Anderson, Freda E.
   Barton, Jane
TI Notes on Puccinia graminella, a rust of stipoid grasses in South America
   and a potential biocontrol agent for Nassella neesiana in New Zealand
   and Australia
SO NEW ZEALAND JOURNAL OF BOTANY
SN 0028-825X
EI 1175-8643
DI 10.1080/0028825X.2022.2123279
EA SEP 2022
UT WOS:000855342600001
ER

PT J
AU Selam, MN
   Abera, S
   Geremew, H
   Ali, EE
AF Selam, Muluken Nigatu
   Abera, Samuel
   Geremew, Helen
   Ali, Eskinder Eshetu
TI Local pharmaceutical research and development capacity in a developing
   country: a qualitative exploration of perspectives from key stakeholders
   in Ethiopia
SO JOURNAL OF PHARMACEUTICAL POLICY AND PRACTICE
RI Ali, Eskinder Eshetu/K-9463-2016
OI Ali, Eskinder Eshetu/0000-0002-3581-6451
EI 2052-3211
PD NOV 24
PY 2022
VL 15
IS 1
AR 92
DI 10.1186/s40545-022-00491-3
UT WOS:000888723900001
PM 36434670
ER

PT J
AU Ashton, K
   Green, L
   Clemens, T
   Parry-Williams, L
   Dyakova, M
   Bellis, MA
AF Ashton, Kathryn
   Green, Liz
   Clemens, Timo
   Parry-Williams, Lee
   Dyakova, Mariana
   Bellis, Mark A.
TI Exploring the social value of Public Health Institutes: An international
   scoping survey and expert interviews
SO FRONTIERS IN PUBLIC HEALTH
RI Bellis, Mark A./HGA-2019-2022
EI 2296-2565
PD AUG 17
PY 2022
VL 10
AR 906286
DI 10.3389/fpubh.2022.906286
UT WOS:000864520300001
PM 36062109
ER

PT J
AU Brauer, K
   Wulff, H
   Pawellek, S
   Ziegeldorf, A
AF Brauer, Katharina
   Wulff, Hagen
   Pawellek, Sabine
   Ziegeldorf, Alexandra
TI Network Analysis for a Community-Based School- and Family-Based Obesity
   Prevention Program
SO HEALTHCARE
RI Wulff, Hagen/S-3431-2019
OI Wulff, Hagen/0000-0001-8814-5228
EI 2227-9032
PD AUG
PY 2022
VL 10
IS 8
AR 1501
DI 10.3390/healthcare10081501
UT WOS:000845982500001
PM 36011157
ER

PT J
AU Tang, YK
   Chen, YZ
   Wang, K
   Xu, H
   Yi, XQ
AF Tang, Yingkai
   Chen, Yaozhi
   Wang, Kun
   Xu, He
   Yi, Xiaoqi
TI An Analysis on the Spatial Effect of Absorptive Capacity on Regional
   Innovation Ability Based on Empirical Research in China
SO SUSTAINABILITY
OI Xu, He/0000-0002-8170-424X; Chen, Yaozhi/0000-0002-4849-9862
EI 2071-1050
PD APR
PY 2020
VL 12
IS 7
AR 3021
DI 10.3390/su12073021
UT WOS:000531558100446
ER

PT J
AU Leng, ZH
   Bai, H
   Qing, Q
   He, HB
   Hou, JY
   Li, BY
   Tang, ZB
   Song, F
   Wu, HY
AF Leng, Zhihua
   Bai, Hao
   Qing, Qing
   He, Hongbo
   Hou, Jiayi
   Li, Bingying
   Tang, Zuobin
   Song, Fang
   Wu, Hongyue
TI A Zero-Thermal-Quenching Blue Phosphor for Sustainable and Human-Centric
   WLED Lighting
SO ACS SUSTAINABLE CHEMISTRY & ENGINEERING
OI Leng, Zhihua/0000-0002-8609-2238
SN 2168-0485
PD AUG 9
PY 2022
VL 10
IS 33
BP 10966
EP 10977
DI 10.1021/acssuschemeng.2c03028
UT WOS:000874833700001
ER

PT J
AU Alzubi, OA
   Alzubi, JA
   Shankar, K
   Gupta, D
AF Alzubi, Omar A.
   Alzubi, Jafar A.
   Shankar, K.
   Gupta, Deepak
TI Blockchain and artificial intelligence enabled privacy-preserving
   medical data transmission in Internet of Things
SO TRANSACTIONS ON EMERGING TELECOMMUNICATIONS TECHNOLOGIES
RI Alzubi, Jafar/G-7623-2017
OI Alzubi, Jafar/0000-0001-6724-1421; Alzubi, Omar/0000-0001-9986-1123
SN 2161-3915
PD DEC
PY 2021
VL 32
IS 12
AR e4360
DI 10.1002/ett.4360
EA SEP 2021
UT WOS:000696925200001
ER

PT J
AU Carfi, D
   Donato, A
AF Carfi, David
   Donato, Alessia
TI Risk management of food health hazard by meat consumption reduction: a
   coopetitive game approach
SO SOFT COMPUTING
RI Carfì, David/B-1091-2011; Donato, Alessia/W-2560-2019; Carfì,
   David/Q-7300-2019
OI Carfì, David/0000-0001-7451-7668; DONATO, ALESSIA/0000-0002-4796-4777
SN 1432-7643
EI 1433-7479
PD SEP
PY 2020
VL 24
IS 18
SI SI
BP 13705
EP 13716
DI 10.1007/s00500-019-04474-6
EA NOV 2019
UT WOS:000493720400005
ER

PT J
AU Pfeiffer, J
   Gimbel, S
   Chilundo, B
   Gloyd, S
   Chapman, R
   Sherr, K
AF Pfeiffer, James
   Gimbel, Sarah
   Chilundo, Baltazar
   Gloyd, Stephen
   Chapman, Rachel
   Sherr, Kenneth
TI Austerity and the "sector-wide approach" to health: The Mozambique
   experience
SO SOCIAL SCIENCE & MEDICINE
RI gimbel, sarah/AAP-3925-2021
SN 0277-9536
PD AUG
PY 2017
VL 187
BP 208
EP 216
DI 10.1016/j.socscimed.2017.05.008
UT WOS:000407405100024
PM 28527534
ER

PT J
AU Haynes, A
   Morley, B
   Dixon, H
   Scully, M
   McAleese, A
   Gascoyne, C
   Busbridge, R
   Cigognini, M
   Regev, I
   Wakefield, M
AF Haynes, Ashleigh
   Morley, Belinda
   Dixon, Helen
   Scully, Maree
   McAleese, Alison
   Gascoyne, Claudia
   Busbridge, Rachelle
   Cigognini, Mia
   Regev, Ilona
   Wakefield, Melanie
TI Secondary school canteens in Australia: analysis of canteen menus from a
   repeated cross-sectional national survey
SO PUBLIC HEALTH NUTRITION
RI Haynes, Ashleigh/F-7824-2015
OI Haynes, Ashleigh/0000-0002-3616-6673; Morley,
   Belinda/0000-0001-9055-7221; Wakefield, Melanie/0000-0002-6183-5699;
   Gascoyne, Claudia/0000-0002-1241-4062; Dixon, Helen/0000-0002-5365-9605
SN 1368-9800
EI 1475-2727
PD MAR
PY 2021
VL 24
IS 4
BP 696
EP 705
AR PII S1368980020003535
DI 10.1017/S1368980020003535
UT WOS:000620672200013
PM 33023707
ER

PT J
AU Xiang, KH
   Gao, F
   Qiao, GH
   Chen, QW
AF Xiang, Keheng
   Gao, Fan
   Qiao, Guanghui
   Chen, Qingwen
TI Hotel employees' occupational stigma narratives: perceived attributes,
   formation paths and destigmatization mechanisms
SO INTERNATIONAL JOURNAL OF CONTEMPORARY HOSPITALITY MANAGEMENT
RI GAO, Fan/AEF-4183-2022; Xiang, Keheng/HGB-2526-2022
OI GAO, Fan/0000-0001-6618-1957; Xiang, keheng/0000-0003-1144-4400
SN 0959-6119
EI 1757-1049
PD NOV 1
PY 2022
VL 34
IS 12
BP 4389
EP 4414
DI 10.1108/IJCHM-12-2021-1465
EA JUN 2022
UT WOS:000806423400001
ER

PT J
AU Kaswan, MS
   Rathi, R
   Singh, M
   Garza-Reyes, JA
   Antony, J
AF Kaswan, Mahender Singh
   Rathi, Rajeev
   Singh, Mahipal
   Garza-Reyes, Jose Arturo
   Antony, Jiju
TI Exploration and prioritization of just in time enablers for sustainable
   health care: an integrated GRA-Fuzzy TOPSIS application
SO WORLD JOURNAL OF ENGINEERING
RI Kaswan, Mahender Singh/AEX-7215-2022; Garza-Reyes, Jose
   Arturo/ABD-5164-2021; Reyes, José Antonio Reyes/GXZ-6957-2022; Singh,
   Mahipal/E-6338-2018
OI Garza-Reyes, Jose Arturo/0000-0002-5493-877X; 
SN 1708-5284
PD MAY 10
PY 2022
VL 19
IS 3
SI SI
BP 402
EP 417
DI 10.1108/WJE-09-2020-0414
EA JUN 2021
UT WOS:000663590200001
ER

PT J
AU Abu-Dayyeh, I
   Abu-Kwaik, J
   Weimann, A
   Abdelnour, A
AF Abu-Dayyeh, Issa
   Abu-Kwaik, Jumana
   Weimann, Alf
   Abdelnour, Amid
TI Prevalence of IgE-mediated sensitization in patients with suspected food
   allergic reactions in Jordan
SO IMMUNITY INFLAMMATION AND DISEASE
OI Abu-Dayyeh, Issa/0000-0003-0224-2292
EI 2050-4527
PD SEP
PY 2020
VL 8
IS 3
BP 384
EP 392
DI 10.1002/iid3.320
EA JUN 2020
UT WOS:000544199200001
PM 32542909
ER

PT J
AU Marquart, H
   Schlink, U
   Ueberham, M
AF Marquart, Heike
   Schlink, Uwe
   Ueberham, Maximilian
TI The planned and the perceived city: A comparison of cyclists' and
   decision-makers' views on cycling quality
SO JOURNAL OF TRANSPORT GEOGRAPHY
OI Marquart, Heike/0000-0003-1561-8543
SN 0966-6923
EI 1873-1236
PD JAN
PY 2020
VL 82
AR 102602
DI 10.1016/j.jtrangeo.2019.102602
UT WOS:000510953900037
ER

PT J
AU Mikkonen, K
   Tuomikoski, AM
   Sjogren, T
   Koivula, M
   Koskimaki, M
   Lahteenmaki, ML
   Maki-Hakola, H
   Wallin, O
   Sormunen, M
   Saaranen, T
   Koskinen, C
   Koskinen, M
   Salminen, L
   Holopainen, A
   Kaariainen, M
AF Mikkonen, Kristina
   Tuomikoski, Anna-Maria
   Sjogren, Tuulikki
   Koivula, Meeri
   Koskimaki, Minna
   Lahteenmaki, Marja-Leena
   Maki-Hakola, Hanne
   Wallin, Outi
   Sormunen, Marjorita
   Saaranen, Terhi
   Koskinen, Camilla
   Koskinen, Monika
   Salminen, Leena
   Holopainen, Arja
   Kaariainen, Maria
TI Development and testing of an instrument (HeSoEduCo) for health and
   social care educators' competence in professional education
SO NURSE EDUCATION TODAY
RI Koskinen, Monika Katarina/AAM-3431-2020; Mikkonen,
   Kristina/AAA-3803-2019
OI Koskinen, Monika Katarina/0000-0002-3854-4543; Mikkonen,
   Kristina/0000-0002-4355-3428; Salminen, Leena/0000-0002-9730-5331;
   Tuomikoski, Anna-Maria/0000-0001-9387-9058; Sormunen,
   Marjorita/0000-0001-6330-5176
SN 0260-6917
EI 1532-2793
PD JAN
PY 2020
VL 84
AR 104239
DI 10.1016/j.nedt.2019.104239
UT WOS:000501643800030
PM 31707253
ER

PT J
AU Permarupan, PY
   Al Mamun, A
   Samy, NK
   Saufi, RA
   Hayat, N
AF Permarupan, P. Yukthamarani
   Al Mamun, Abdullah
   Samy, Naresh Kumar
   Saufi, Roselina Ahmad
   Hayat, Naeem
TI Predicting Nurses Burnout through Quality of Work Life and Psychological
   Empowerment: A Study Towards Sustainable Healthcare Services in Malaysia
SO SUSTAINABILITY
RI SAUFI, ROSELINA AHMAD/AAK-5716-2021; PERMARUPAN, P
[truncated: 145,821 more chars]
