# Supplementary material for: Towards Green and Sustainable Healthcare: A Literature Review and Research Agenda for Green Leadership in the Healthcare Sector
Source: Int J Environ Res Public Health. 2023 Jan 4;20(2):908. doi: 10.3390/ijerph20020908 (PMC9858978; doi:10.3390/ijerph20020908)
Supplement: Supplementary file 1 [file ijerph-20-00908-s001.zip › The database of final 144 records included in a review.xlsx]

## Sheet: App144 with IF
Author Full Names	Article Title		Author Keywords	Times Cited	Publication Year	JOURNAL	IF 2021
Lim, Stephen S.; Allen, Kate; Bhutta, Zulfiqar A.; Dandona, Lalit; Forouzanfar, Mohammad H.; Fullman, Nancy; Gething, Peter W.; Goldberg, Ellen M.; Hay, Simon I.; Holmberg, Mollie; Kinfu, Yohannes; Kutz, Michael J.; Larson, Heidi J.; Liang, Xiaofeng; Lopez, Alan D.; Lozano, Rafael; McNellan, Claire R.; Mokdad, Ali H.; Mooney, Meghan D.; Naghavi, Mohsen; Olsen, Helen E.; Pigott, David M.; Salomon,…	Measuring the health-related Sustainable Development Goals in 188 countries: a baseline analysis from the Global Burden of Disease Study 2015		SYSTEMATIC ANALYSIS; NATIONAL INCIDENCE; MENTAL-HEALTH; MORTALITY; PROGRESS; OFFLINE; MALARIA; MANAGEMENT; HIV; SDG	297	2016	LANCET	202.731
Scuffham, P. A.; Ball, J.; Horowitz, J. D.; Wong, C.; Newton, P. J.; Macdonald, P.; McVeigh, J.; Rischbieth, A.; Emanuele, N.; Carrington, M. J.; Reid, C. M.; Chan, Y. K.; Stewart, S.	Standard vs. intensified management of heart failure to reduce healthcare costs: results of a multicentre, randomized controlled trial		Heart failure; Nurse-led; Multidisciplinary management; Healthcare costs; Hospitalization; Mortality	13	2017	EUROPEAN HEART JOURNAL	35.855
White, S. M.; Shelton, C. L.; Gelb, A. W.; Lawson, C.; McGain, F.; Muret, J.; Sherman, J. D.	Principles of environmentally-sustainable anaesthesia: a global consensus statement from the World Federation of Societies of Anaesthesiologists		anaesthesia; carbon; climate change; consensus; environment; sustainability	10	2022	ANAESTHESIA	12.893
McGain, F.; Story, D.; Lim, T.; McAlister, S.	Financial and environmental costs of reusable and single-use anaesthetic equipment		life cycle assessment; environment; footprint; health economics; anaesthesia	53	2017	BRITISH JOURNAL OF ANAESTHESIA	11.719
Ryan-Fogarty, Yvonne; O'Regan, Bernadette; Moles, Richard	Greening healthcare: systematic implementation of environmental programmes in a university teaching hospital		Green healthcare; Green hospital; Green campus; Sustainable healthcare; Environmental education; Voluntary initiatives	37	2016	JOURNAL OF CLEANER PRODUCTION	11.072
Mishra, Sushruta; Thakkar, Hiren Kumar; Mallick, Pradeep Kumar; Tiwari, Prayag; Alamri, Atif	A sustainable IoHT based computationally intelligent healthcare monitoring system for lung cancer risk detection		Sustainable healthcare; Internet of Health Things (IoHT); Heuristics; Random forest; Greedy Best First Search (GBFS); Lung cancer; Classification; Computational intelligence	10	2021	SUSTAINABLE CITIES AND SOCIETY	10.696
Hill, Claire; Martin, Jennifer L.; Thomson, Simon; Scott-Ram, Nick; Penfold, Hugh; Creswell, Cathy	Navigating the challenges of digital health innovation: considerations and solutions in developing online and smartphone-application-based interventions for mental health disorders		COGNITIVE-BEHAVIOR THERAPY; INTERNET-DELIVERED TREATMENT; INTENSITY COMMUNITY INTERVENTION;	20	2017	BRITISH JOURNAL OF PSYCHIATRY	10.671
Mormina, Maru; Pinder, Sophie	Introduction of a team-based care model in a general medical unit		Capacity building; Global Health; Health systems strengthening; North-south partnerships; Training of trainers	35	2018	GLOBALIZATION AND HEALTH	10.401
van Straten, B.; Dankelman, J.; van der Eijk, A.; Horeman, T.	A Circular Healthcare Economy; a feasibility study to reduce surgical stainless steel waste		Circular economy; Recycling; Corporate social responsibility; Sustainability; Sustainable business models; Sustainable policies	16	2021	SUSTAINABLE PRODUCTION AND CONSUMPTION	8.921
Dzhambov, Angel M.; Markevych, Iana; Hartig, Terry; Tilov, Boris; Arabadzhiev, Zlatoslav; Stoyanov, Drozdstoj; Gatseva, Penka; Dimitrova, Donka D.	Multiple pathways link urban green- and bluespace to mental health in young adults		Air pollution; Annoyance; Greenness; Physical activity; Restoration; Social cohesion; Traffic noise; Water	88	2018	ENVIRONMENTAL RESEARCH	8.431
Nabyonga-Orem, Juliet	Monitoring Sustainable Development Goal 3: how ready are the health information systems in low-income and middle-income countries?		SECTOR	22	2017	BMJ GLOBAL HEALTH	8.056
Lokkerbol, Joran; Adema, Dirk; Cuijpers, Pim; Reynolds, Charles F., III; Schulz, Richard; Weehuizen, Rifka; Smit, Filip	Improving the Cost-Effectiveness of a Healthcare System for Depressive Disorders by Implementing Telemedicine: A Health Economic Modeling Study		Cost-benefit analysis; depressive disorder; e-health; prevention; health economic modeling	40	2014	AMERICAN JOURNAL OF GERIATRIC PSYCHIATRY	7.996
Doyle, Cathal; Howe, Cathy; Woodcock, Thomas; Myron, Rowan; Phekoo, Karen; McNicholas, Chris; Saffer, Jessica; Bell, Derek	Making change last: applying the NHS institute for innovation and improvement sustainability model to healthcare improvement		Sustainability; Implementation	66	2013	IMPLEMENTATION SCIENCE	7.96
Singer, Jennifer S.; Cheng, Eric M.; Baldwin, Kevin; Pfeffer, Michael A.	The UCLA Health Resident Informaticist Program - A Novel Clinical Informatics Training Program		informatics; education; mentors; curriculum	14	2017	JOURNAL OF THE AMERICAN MEDICAL INFORMATICS ASSOCIATION	7.942
Padilla, Cindy M.; Kihal-Talantikit, Wahida; Perez, Sandra; Deguen, Severine	Use of geographic indicators of healthcare, environment and socioeconomic factors to characterize environmental health disparities		GIS; Healthcare accessibility; Environment; Infant mortality; Environmental health inequalities	26	2016	ENVIRONMENTAL HEALTH	7.879
Vedio, Alicia B.; Ellam, Helena; Rayner, Frances; Stone, Benjamin; Kudesia, Goura; McKendrick, Michael W.; Green, Stephen T.	Hepatitis B: Report of prevalence and access to healthcare among Chinese residents in Sheffield UK		Hepatitis B; Chinese; Prevalence; Migrant health; HBV; Healthcare access	15	2013	JOURNAL OF INFECTION AND PUBLIC HEALTH	7.537
Harvey, Gill; Jas, Pauline; Walshe, Kieran	Analysing organisational context: case studies on the contribution of absorptive capacity theory to understanding inter-organisational variation in performance improvement		Healthcare quality improvement; Organizational theory; Management	36	2015	BMJ QUALITY & SAFETY	7.418
Boone, Christopher G.; Pickett, Steward T. A.; Bammer, Gabriele; Bawa, Kamal; Dunne, Jennifer A.; Gordon, Iain J.; Hart, David; Hellmann, Jessica; Miller, Alison; New, Mark; Ometto, Jean P.; Taylor, Ken; Wendorf, Gabriele; Agrawal, Arun; Bertsch, Paul; Campbell, Colin; Dodd, Paul; Janetos, Anthony; Mallee, Hein	Preparing interdisciplinary leadership for a sustainable future		Interdisciplinary organization; Leadership; Lessons learned; Transdisciplinary	12	2020	SUSTAINABILITY SCIENCE	7.196
Gray, Gary; Bron, Dennis; Davenport, Eddie D.; d'Arcy, Joanna; Guettler, Norbert; Manen, Olivier; Syburra, Thomas; Rienks, Rienk; Nicol, Edward D.	Integrate ecosystem services into socio-economic development to enhance achievement of sustainable development goals in the post-pandemic era		research approaches; healthcare delivery; quality and outcomes of care	13	2019	HEART	6.779
Petre, Maria-Alexandra; Malherbe, Stephan	Environmentally sustainable perioperative medicine: simple strategies for anesthetic practice		LIFE-CYCLE ASSESSMENT; BREATHING CIRCUITS; INFECTION-CONTROL; GLOBAL CLIMATE; IMPACT; WASTE; EMISSIONS; COSTS	10	2020	CANADIAN JOURNAL OF ANESTHESIA-JOURNAL CANADIEN D ANESTHESIE	6.713
Wu, R. Ryanne; Kinsinger, Linda S.; Provenzale, Dawn; King, Heather A.; Akerly, Patricia; Barnes, Lottie K.; Datta, Santanu K.; Grubber, Janet M.; Katich, Nicholas; McNeil, Rebecca B.; Monte, Robert; Sperber, Nina R.; Atkins, David; Jackson, George L.	Implementation of New Clinical Programs in the VHA Healthcare System: The Importance of Early Collaboration Between Clinical Leadership and Research		implementation research; program evaluation; cancer screening	11	2014	JOURNAL OF GENERAL INTERNAL MEDICINE	6.473
Olu, Olushayo; Muneene, Derrick; Bataringaya, Juliet Evelyn; Nahimana, Marie-Rosette; Ba, Housseynou; Turgeon, Yves; Karamagi, Humphrey Cyprian; Dovlo, Delanyo	How Can Digital Health Technologies Contribute to Sustainable Attainment of Universal Health Coverage in Africa? A Perspective		digital health; e-Health; sustainable development goals; universal health coverage; resilient health systems; Africa	23	2019	FRONTIERS IN PUBLIC HEALTH	6.461
Jonsson, Bengt; Hampson, Grace; Michaels, Jonathan; Towse, Adrian; von der Schulenburg, J. -Matthias Graf; Wong, Olivier	Advanced therapy medicinal products and health technology assessment principles and practices for value-based and sustainable healthcare		Advanced therapy medicinal products; Regenerative medicine; Cell therapy; Gene therapy; Health technology assessment; Value	54	2019	EUROPEAN JOURNAL OF HEALTH ECONOMICS	5.271
Thornicroft, Graham; Semrau, Maya	Health system strengthening for mental health in low- and middle -income countries: introduction to the Emerald programme		Global mental health; health systems; health system strengthening; healthcare delivery	10	2019	BJPSYCH OPEN	5.165
Shetty, Vivek; Yamamoto, John; Yale, Kenneth	Re-architecting oral healthcare for the 21st century		Digital dentistry; mHealth; Big data; Health behaviours; Personalized interventions	17	2018	JOURNAL OF DENTISTRY	4.991
Pesqueira, Antonio; Sousa, Maria Jose; Rocha, Alvaro	Big Data Skills Sustainable Development in Healthcare and Pharmaceuticals		Big data; Skills development; Healthcare and pharmaceutical; Professionals skills	10	2020	JOURNAL OF MEDICAL SYSTEMS	4.92
Lopes, Sofia Castro; Nove, Andrea; ten Hoope-Bender, Petra; de Bernis, Luc; Bokosi, Martha; Moyo, Nester T.; Homer, Caroline S. E.	A conceptual framework for training of trainers (ToT) interventions in global health		Midwives; Education; Regulation; Association; Professional development; Sustainable Development Goals	34	2016	HUMAN RESOURCES FOR HEALTH	4.837
Karamat, Jawad; Shurong, Tong; Ahmad, Naveed; Afridi, Sana; Khan, Shahbaz; Mahmood, Kashif	Promoting Healthcare Sustainability in Developing Countries: Analysis of Knowledge Management Drivers in Public and Private Hospitals of Pakistan		healthcare sustainability; drivers; knowledge management; interpretive structural modeling; developing countries; Pakistan	26	2019	INTERNATIONAL JOURNAL OF ENVIRONMENTAL RESEARCH AND PUBLIC HEALTH	4.614
Druce, Philippa; Bogatyreva, Ekaterina; Siem, Frederik Francois; Gates, Scott; Kaade, Hanna; Sundby, Johanne; Rostrup, Morten; Andersen, Catherine; Rustad, Siri Camilla Aas; Tchie, Andrew; Mood, Robert; Nygard, Havard Mokleiv; Urdal, Henrik; Winkler, Andrea Sylvia	Health system factors influencing management of multidrug-resistant tuberculosis in four European Union countries - learning from country experiences		Conflict; Sustainable development goal; Health; War; Syria; Health services	12	2019	CONFLICT AND HEALTH	4.554
Pretty, Jules; Barton, Jo; Bharucha, Zareen Pervez; Bragg, Rachel; Pencheon, David; Wood, Carly; Depledge, Michael H.	Improving health and well-being independently of GDP: dividends of greener and prosocial economies		material consumption; green economies; sustainable behaviours; green exercise; health costs; well-being; obesity; mental health; loneliness; physical inactivity	33	2016	INTERNATIONAL JOURNAL OF ENVIRONMENTAL HEALTH RESEARCH	4.477
O'Driscoll, Mike; Allan, Helen; Liu, Liang; Corbett, Kevin; Serrant, Laura	Compassion in practice-Evaluating the awareness, involvement and perceived impact of a national nursing and midwifery strategy amongst healthcare professionals in NHS Trusts in England		compassion in practice; Francis Report; individual agency; new public management; six Cs; social structures	10	2018	JOURNAL OF CLINICAL NURSING	4.423
Pittman, Joyce; Cohee, Andrea; Storey, Susan; LaMothe, Julie; Gilbert, Jason; Bakoyannis, Giorgos; Ofner, Susan; Newhouse, Robin	A Multisite Health System Survey to Assess Organizational Context to Support Evidence-Based Practice		evidence-based practice; administration; management; leadership; organization; survey; quantitative; survey methodology; data collection; professional issues; professional ethics; professional standards	13	2019	WORLDVIEWS ON EVIDENCE-BASED NURSING	4.347
Shaw, Emily; Walpole, Sarah; McLean, Michelle; Alvarez-Nieto, Carmen; Barna, Stefi; Bazin, Kate; Behrens, Georgia; Chase, Hannah; Duane, Brett; El Omrani, Omnia; Elf, Marie; Faerron Guzman, Carlos A.; Falceto de Barros, Enrique; Gibbs, Trevor J.; Groome, Jonny; Hackett, Finola; Harden, Jeni; Hothersall, Eleanor J.; Hourihane, Maca; Huss, Norma May; Ikiugu, Moses; Joury, Easter; Leedham-Green, Kat…	AMEE Consensus Statement: Planetary health and education for sustainable healthcare		Ecological crisis; human rights; planetary health; health professions education; sustainable healthcare	39	2021	MEDICAL TEACHER	4.277
Wood, Emma; Harsant, Alice; Dallimer, Martin; de Chavez, Anna Cronin; McEachan, Rosemary R. C.; Hassall, Christopher	Not All Green Space Is Created Equal: Biodiversity Predicts Psychological Restorative Benefits From Urban Green Space		green space; psychological restoration; biodiversity; park; urban; city; birds; plants	73	2018	FRONTIERS IN PSYCHOLOGY	4.232
Kirigia, Joses Muthuri; Ota, Martin Okechukwu; Motari, Marion; Bataringaya, Juliet Evelyn; Mouhouelo, Pascal	National health research systems in the WHO African Region: current status and the way forward		Creating and utilizing resources; Financing; Governance of research for health; National health research systems; Production and use	28	2015	HEALTH RESEARCH POLICY AND SYSTEMS	4.139
Tadesse, Menelik Legesse; Kumie, Abera	Healthcare waste generation and management practice in government health centers of Addis Ababa, Ethiopia		Healthcare wastes; Health centers; General waste; Hazardous waste; Addis Ababa; Ethiopia	25	2014	BMC PUBLIC HEALTH	4.135
Alvarez-Nieto, Carmen; Richardson, Janet; Parra-Anguita, Gema; Linares-Abad, Manuel; Huss, Norma; Luisa Grande-Gascon, M.; Grose, Jane; Huynen, Maud; Lopez-Medina, Isabel M.	Developing digital educational materials for nursing and sustainability: The results of an observational study		Nursing education; Nursing students; Teaching materials; e-Learning; Web-based learning; Environmental health; Environmental sustainability; Climate change	17	2018	NURSE EDUCATION TODAY	3.906
Dau, Glaucya; Scavarda, Annibal; Scavarda, Luiz Felipe; Taveira Portugal, Vivianne Julianelli	The Healthcare Sustainable Supply Chain 4.0: The Circular Economy Transition Conceptual Framework with the Corporate Social Responsibility Mirror		circular economy; industry 4; 0; corporate social responsibility; healthcare; sustainable supply chain; transition conceptual framework	47	2019	SUSTAINABILITY	3.889
Votruba, N.; Thornicroft, G.	Sustainable development goals and mental health: learnings from the contribution of the FundaMentalSDG global initiative		Global mental health; implementation; policy and systems; evidence translation; low and middle income countries	24	2016	GLOBAL MENTAL HEALTH	3.75
Richardson, J.; Goss, Z.; Pratt, A.; Sharman, J.; Tighe, M.	Building HIA approaches into strategies for green space use: an example from Plymouth's (UK) Stepping Stones to Nature project		health impact assessment; green space	10	2013	HEALTH PROMOTION INTERNATIONAL	3.734
Casey, Monica; Hayes, Patrick S.; Heaney, David; Dowie, Lee; OLaighin, Gearoid; Matero, Matti; Hun, Soo; Knarvik, Undine; Alrutz, Kate; Eadie, Leila; Glynn, Liam G.	Implementing transnational telemedicine solutions: A connected health project in rural and remote areas of six Northern Periphery countries		Rural healthcare; eHealth; smartphone; telemedicine; videoconferencing	27	2013	EUROPEAN JOURNAL OF GENERAL PRACTICE	3.636
Sax, Sylvia; Marx, Michael	Local perceptions on factors influencing the introduction of international healthcare accreditation in Pakistan		Health systems strengthening; healthcare accreditation; Pakistan; quality improvement methods; developing countries	14	2014	HEALTH POLICY AND PLANNING	3.547
Mamlin, Burke W.; Tierney, William M.	The Promise of Information and Communication Technology in Healthcare: Extracting Value From the Chaos		Health information technologies; Electronic medical records; Telemedicine; Information management	44	2016	AMERICAN JOURNAL OF THE MEDICAL SCIENCES	3.462
Rosa, W. E.; Fitzgerald, M.; Davis, S.; Farley, J. E.; Khanyola, J.; Kwong, J.; Moreland, P. J.; Rogers, M.; Sibanda, B.; Turale, S.	Leveraging nurse practitioner capacities to achieve global health for all: COVID-19 and beyond		Advanced Practice Nursing; COVID-19; Global Health; Health Policy; Nurse Practitioners; Nursing Leadership; Nursing Policy; Sustainable Development Goals; Universal Health Coverage	20	2020	INTERNATIONAL NURSING REVIEW	3.384
Harris, Stewart B.; Green, Michael E.; Brown, Judith Belle; Roberts, Sharon; Russell, Grant; Fournie, Meghan; Webster-Bogaert, Susan; Paquette-Warren, Jann; Kotecha, Jyoti; Han, Han; Thind, Amardeep; Stewart, Moira; Reichert, Sonja; Tompkins, Jordan W.; Birtwhistle, Richard	Impact of a quality improvement program on primary healthcare in Canada: A mixed-method evaluation		Primary healthcare; Quality improvement; Interdisciplinary teams; Diabetes; Colorectal cancer screening; Advanced access; Evaluation	19	2015	HEALTH POLICY	3.255
Dixon, Josie; Knapp, Martin	Whose job? The staffing of advance care planning support in twelve international healthcare organizations: a qualitative interview study		Advance care planning; End of life care; Healthcare workforce; Social care	33	2018	BMC PALLIATIVE CARE	3.113
Anaker, Anna; Nilsson, Maria; Holmner, Asa; Elf, Marie	Nurses' perceptions of climate and environmental issues: a qualitative study		climate change; healthcare sector; nurse; nursing; perception; sustainable development	42	2015	JOURNAL OF ADVANCED NURSING	3.057
Woldemichael, Abraha; Takian, Amirhossein; Sari, Ali Akbari; Olyaeemanesh, Alireza	Inequalities in healthcare resources and outcomes threatening sustainable health development in Ethiopia: panel data analysis		INCOME INEQUALITY; GINI COEFFICIENT; DECOMPOSITION; EQUITY; DECENTRALIZATION; EXPENDITURE; DETERMINANTS; SECTOR; CHINA; ASSOCIATION	15	2019	BMJ OPEN	3.006
Ogbuabor, Daniel C.; Onwujekwe, Obinna E.	Implementation of free maternal and child healthcare policies: assessment of influence of context and institutional capacity of health facilities in South-east Nigeria		Nigeria; capacity of health facilities; management of health facilities; free healthcare; policy implementation	16	2018	GLOBAL HEALTH ACTION	2.996
Zhang, Xiang; Zaman, Badee Uz	Approaches to protect and maintain health care services in armed conflict - meeting SDGs 3 and 16		developing country; healthcare; patients' adoption; technology acceptance model extension; telemedicine	12	2020	HEALTH INFORMATICS JOURNAL	2.934
Maia, Melanie Raimundo; Castela, Eduardo; Pires, Antonio; Lapao, Luis Velez	How to develop a sustainable telemedicine service? A Pediatric Telecardiology Service 20 years on-an exploratory study		Case-study; Implementation research; Process evaluation; Telemedicine service; Telecardiology; Pediatric care; Sustainability; Universal access; Global health	22	2019	BMC HEALTH SERVICES RESEARCH	2.908
Manyazewal, Tsegahun	Using the World Health Organization health system building blocks through survey of healthcare professionals to determine the performance of public healthcare facilities		World Health Organization; Health system; Health system strengthening; Health development goals; Ethiopia	50	2017	ARCHIVES OF PUBLIC HEALTH	2.736
Aarons, Gregory A.; Green, Amy E.; Trott, Elise; Willging, Cathleen E.; Torres, Elisa M.; Ehrhart, Mark G.; Roesch, Scott C.	The Roles of System and Organizational Leadership in System-Wide Evidence-Based Intervention Sustainment: A Mixed-Method Study		Leadership; Sustainability; Evidence-based practice; Mixed-methods; Healthcare; EPIS	103	2016	ADMINISTRATION AND POLICY IN MENTAL HEALTH AND MENTAL HEALTH SERVICES RESEARCH	2.619
Coughlin, Sheryl; Roberts, David; O'Neill, Kenneth; Brooks, Peter	Adoption mechanism of telemedicine in underdeveloped country		health system; patient participation; health reform; M (mobile) health; telehealth	14	2018	INTERNAL MEDICINE JOURNAL	2.611
Harris, Holly	The social dimensions of therapeutic horticulture		engagement; green care; mental health; social and therapeutic horticulture	13	2017	HEALTH & SOCIAL CARE IN THE COMMUNITY	2.395
Basu, Rounaq; Jana, Arnab; Bardhan, Ronita; Bandyopadhyay, Santanu	Pinch Analysis as a Quantitative Decision Framework for Determining Gaps in Health Care Delivery Systems		Pinch analysis; Quantitative framework; Health care service delivery; Decision-making tool; Developing countries	13	2017	PROCESS INTEGRATION AND OPTIMIZATION FOR SUSTAINABILITY	2.39
Fryer, Kimberly; Delgado, Arlin; Foti, Tara; Reid, Chinyere N.; Marshall, Jennifer	Implementation of Obstetric Telehealth During COVID-19 and Beyond		Prenatal care; Telemedicine; Telehealth; Obstetrics; COVID-19	81	2020	MATERNAL AND CHILD HEALTH JOURNAL	2.319
Grose, Jane; Richardson, Janet	Managing a sustainable, low carbon supply chain in the English National Health Service: The views of senior managers		procurement; resource management; sustainability	15	2013	JOURNAL OF HEALTH SERVICES RESEARCH & POLICY	2.3
Braithwaite, Jeffrey; Mannion, Russell; Matsuyama, Yukihiro; Shekelle, Paul G.; Whittaker, Stuart; Al-Adawi, Samir; Ludlow, Kristiana; James, Wendy; Ting, Hsuen P.; Herkes, Jessica; McPherson, Elise; Churruca, Kate; Lamprell, Gina; Ellis, Louise A.; Boyling, Claire; Warwick, Meagan; Pomare, Chiara; Nicklin, Wendy; Hughes, Clifford F.	The future of health systems to 2030: a roadmap for global progress and sustainability		international health reform; healthcare systems; appropriate healthcare; patient-centred care; quality improvement; patient safety; patient-based care	24	2018	INTERNATIONAL JOURNAL FOR QUALITY IN HEALTH CARE	2.257
Duku, Stephen Kwasi Opoku; Asenso-Boadi, Francis; Nketiah-Amponsah, Edward; Arhinful, Daniel Kojo	Utilization of healthcare services and renewal of health insurance membership: evidence of adverse selection in Ghana		Health Insurance; Healthcare Utilization; Enrolment; Adverse Selection; Ghana	17	2016	HEALTH ECONOMICS REVIEW	2.118
Hunter, David J.; Erskine, Jonathan; Small, Adrian; McGovern, Tom; Hicks, Chris; Whitty, Paula; Lugsden, Edward	Doing transformational change in the English NHS in the context of big bang redisorganisation Findings from the North East transformation system		Change management; Leadership; Politics; Quality improvement; Public sector reform; Health services	27	2015	JOURNAL OF HEALTH ORGANIZATION AND MANAGEMENT	2.059
Anaker, Anna; Elf, Marie	Sustainability in nursing: a concept analysis		School; asthma; program; school nurse; emergency department; healthcare utilization	17	2018	JOURNAL OF ASTHMA	2
Baillie, Lesley; Sills, Eileen; Thomas, Nicola	Educating a health service workforce about dementia: a qualitative study		sustainable development; nursing; sustainability; nursing theory; concept analysis	52	2014	SCANDINAVIAN JOURNAL OF CARING SCIENCES	1.953
Yin, Caichun; Zhao, Wenwu; Cherubini, Francesco; Pereira, Paulo	A descriptive analysis of midwifery education, regulation and association in 73 countries: the baseline for a post-2015 pathway		Empathy; Healthcare; Education; Awareness; Dementia; Organizational culture; Person-centred care; Ethnodrama	11	2016	QUALITY IN AGEING AND OLDER ADULTS	0.863
Trivedi, Michelle; Patel, Janki; Lessard, Darleen; Kremer, Ted; Byatt, Nancy; Phipatanakul, Wanda; Pbert, Lori; Goldberg, Robert	School nurse asthma program reduces healthcare utilization in children with persistent asthma		Ecosystem services (ESs); Sustainable development goals (SDGs); COVID-19 pandemic; Socio-economic development; Human-nature relationship	27	2021	GEOGRAPHY AND SUSTAINABILITY

## Sheet: Sheet1
Author Full Names	Article Title	JOURNAL	Author Keywords	Times Cited	Publication Year	IF 2021
Lim, Stephen S.; Allen, Kate; Bhutta, Zulfiqar A.; Dandona, Lalit; Forouzanfar, Mohammad H.; Fullman, Nancy; Gething, Peter W.; Goldberg, Ellen M.; Hay, Simon I.; Holmberg, Mollie; Kinfu, Yohannes; Kutz, Michael J.; Larson, Heidi J.; Liang, Xiaofeng; Lopez, Alan D.; Lozano, Rafael; McNellan, Claire R.; Mokdad, Ali H.; Mooney, Meghan D.; Naghavi, Mohsen; Olsen, Helen E.; Pigott, David M.; Salomon,…	Measuring the health-related Sustainable Development Goals in 188 countries: a baseline analysis from the Global Burden of Disease Study 2015	LANCET	SYSTEMATIC ANALYSIS; NATIONAL INCIDENCE; MENTAL-HEALTH; MORTALITY; PROGRESS; OFFLINE; MALARIA; MANAGEMENT; HIV; SDG	297	2016	202.731
Aarons, Gregory A.; Green, Amy E.; Trott, Elise; Willging, Cathleen E.; Torres, Elisa M.; Ehrhart, Mark G.; Roesch, Scott C.	The Roles of System and Organizational Leadership in System-Wide Evidence-Based Intervention Sustainment: A Mixed-Method Study	ADMINISTRATION AND POLICY IN MENTAL HEALTH AND MENTAL HEALTH SERVICES RESEARCH	Leadership; Sustainability; Evidence-based practice; Mixed-methods; Healthcare; EPIS	103	2016	2.619
Dzhambov, Angel M.; Markevych, Iana; Hartig, Terry; Tilov, Boris; Arabadzhiev, Zlatoslav; Stoyanov, Drozdstoj; Gatseva, Penka; Dimitrova, Donka D.	Multiple pathways link urban green- and bluespace to mental health in young adults	ENVIRONMENTAL RESEARCH	Air pollution; Annoyance; Greenness; Physical activity; Restoration; Social cohesion; Traffic noise; Water	88	2018	8.431
Fryer, Kimberly; Delgado, Arlin; Foti, Tara; Reid, Chinyere N.; Marshall, Jennifer	Implementation of Obstetric Telehealth During COVID-19 and Beyond	MATERNAL AND CHILD HEALTH JOURNAL	Prenatal care; Telemedicine; Telehealth; Obstetrics; COVID-19	81	2020	2.319
Wood, Emma; Harsant, Alice; Dallimer, Martin; de Chavez, Anna Cronin; McEachan, Rosemary R. C.; Hassall, Christopher	Not All Green Space Is Created Equal: Biodiversity Predicts Psychological Restorative Benefits From Urban Green Space	FRONTIERS IN PSYCHOLOGY	green space; psychological restoration; biodiversity; park; urban; city; birds; plants	73	2018	4.232
Paulson, Katherine R.; Kamath, Aruna M.; Alam, Tahiya; Bienhoff, Kelly; Abady, Gdiom Gebreheat; Abbas, Jaffar; Abbasi-Kangevari, Mohsen; Abbastabar, Hedayat; Abd-Allah, Foad; Abd-Elsalam, Sherief M.; Abdoli, Amir; Abedi, Aidin; Abolhassani, Hassan; Abreu, Lucas Guimaraes; Abu-Gharbieh, Eman; Abu-Rmeileh, Niveen M. E.; Abushouk, Abdelrahman, I; Adamu, Aishatu L.; Adebayo, Oladimeji M.; Adegbosin, …	Global, regional, and national progress towards Sustainable Development Goal 3.2 for neonatal and child health: all-cause and cause-specific mortality findings from the Global Burden of Disease Study 2019	LANCET	SYSTEMATIC ANALYSIS; UNDER-5 MORTALITY; STILLBIRTHS; DEATHS; INFORM; INFANT; TRENDS	67	2021	202.731
Doyle, Cathal; Howe, Cathy; Woodcock, Thomas; Myron, Rowan; Phekoo, Karen; McNicholas, Chris; Saffer, Jessica; Bell, Derek	Making change last: applying the NHS institute for innovation and improvement sustainability model to healthcare improvement	IMPLEMENTATION SCIENCE	Sustainability; Implementation	66	2013	7.96
Tricco, Andrea C.; Ashoor, Huda M.; Cardoso, Roberta; MacDonald, Heather; Cogo, Elise; Kastner, Monika; Perrier, Laure; McKibbon, Ann; Grimshaw, Jeremy M.; Straus, Sharon E.	Sustainability of knowledge translation interventions in healthcare decision-making: a scoping review	IMPLEMENTATION SCIENCE	Knowledge translation; Implementation; Sustainability; Long-term; Maintenance; Adherence; Quality improvement; Patient education; Self-management; Healthcare utilization	56	2016	7.96
Jonsson, Bengt; Hampson, Grace; Michaels, Jonathan; Towse, Adrian; von der Schulenburg, J. -Matthias Graf; Wong, Olivier	Advanced therapy medicinal products and health technology assessment principles and practices for value-based and sustainable healthcare	EUROPEAN JOURNAL OF HEALTH ECONOMICS	Advanced therapy medicinal products; Regenerative medicine; Cell therapy; Gene therapy; Health technology assessment; Value	54	2019	5.271
McGain, F.; Story, D.; Lim, T.; McAlister, S.	Financial and environmental costs of reusable and single-use anaesthetic equipment	BRITISH JOURNAL OF ANAESTHESIA	life cycle assessment; environment; footprint; health economics; anaesthesia	53	2017	11.719
Anaker, Anna; Elf, Marie	Sustainability in nursing: a concept analysis	SCANDINAVIAN JOURNAL OF CARING SCIENCES	sustainable development; nursing; sustainability; nursing theory; concept analysis	52	2014	1.953
Anaker, Anna; Elf, Marie	Looking to tomorrow's healthcare today: a participatory health perspective	SCANDINAVIAN JOURNAL OF CARING SCIENCES	sustainable development; nursing; sustainability; nursing theory; concept analysis	52	2014	1.953
Manyazewal, Tsegahun	Using the World Health Organization health system building blocks through survey of healthcare professionals to determine the performance of public healthcare facilities	ARCHIVES OF PUBLIC HEALTH	World Health Organization; Health system; Health system strengthening; Health development goals; Ethiopia	50	2017	2.736
Dau, Glaucya; Scavarda, Annibal; Scavarda, Luiz Felipe; Taveira Portugal, Vivianne Julianelli	The Healthcare Sustainable Supply Chain 4.0: The Circular Economy Transition Conceptual Framework with the Corporate Social Responsibility Mirror	SUSTAINABILITY	circular economy; industry 4; 0; corporate social responsibility; healthcare; sustainable supply chain; transition conceptual framework	47	2019	3.889
Mamlin, Burke W.; Tierney, William M.	The Promise of Information and Communication Technology in Healthcare: Extracting Value From the Chaos	AMERICAN JOURNAL OF THE MEDICAL SCIENCES	Health information technologies; Electronic medical records; Telemedicine; Information management	44	2016	3.462
Anaker, Anna; Nilsson, Maria; Holmner, Asa; Elf, Marie	Nurses' perceptions of climate and environmental issues: a qualitative study	JOURNAL OF ADVANCED NURSING	climate change; healthcare sector; nurse; nursing; perception; sustainable development	42	2015	3.057
Glazer, Kimberly B.; Eliot, Melissa N.; Danilack, Valery A.; Carlson, Lynn; Phipps, Maureen G.; Dadvand, Payam; Savitz, David A.; Wellenius, Gregory A.	Residential green space and birth outcomes in a coastal setting	ENVIRONMENTAL RESEARCH	Green space; NDVI; Blue space; Pregnancy outcomes; Epidemiology	40	2018	8.431
Lokkerbol, Joran; Adema, Dirk; Cuijpers, Pim; Reynolds, Charles F., III; Schulz, Richard; Weehuizen, Rifka; Smit, Filip	Improving the Cost-Effectiveness of a Healthcare System for Depressive Disorders by Implementing Telemedicine: A Health Economic Modeling Study	AMERICAN JOURNAL OF GERIATRIC PSYCHIATRY	Cost-benefit analysis; depressive disorder; e-health; prevention; health economic modeling	40	2014	7.996
Shaw, Emily; Walpole, Sarah; McLean, Michelle; Alvarez-Nieto, Carmen; Barna, Stefi; Bazin, Kate; Behrens, Georgia; Chase, Hannah; Duane, Brett; El Omrani, Omnia; Elf, Marie; Faerron Guzman, Carlos A.; Falceto de Barros, Enrique; Gibbs, Trevor J.; Groome, Jonny; Hackett, Finola; Harden, Jeni; Hothersall, Eleanor J.; Hourihane, Maca; Huss, Norma May; Ikiugu, Moses; Joury, Easter; Leedham-Green, Kat…	AMEE Consensus Statement: Planetary health and education for sustainable healthcare	MEDICAL TEACHER	Ecological crisis; human rights; planetary health; health professions education; sustainable healthcare	39	2021	4.277
Ryan-Fogarty, Yvonne; O'Regan, Bernadette; Moles, Richard	Greening healthcare: systematic implementation of environmental programmes in a university teaching hospital	JOURNAL OF CLEANER PRODUCTION	Green healthcare; Green hospital; Green campus; Sustainable healthcare; Environmental education; Voluntary initiatives	37	2016	11.072
Bauer, Mark S.; Miller, Christopher; Kim, Bo; Lew, Robert; Weaver, Kendra; Coldwell, Craig; Henderson, Kathy; Holmes, Sally; Seibert, Marjorie Nealon; Stolzmann, Kelly; Elwy, A. Rani; Kirchner, JoAnn	Partnering with health system operations leadership to develop a controlled implementation trial	IMPLEMENTATION SCIENCE	Cooperative behavior; Health-care quality; access and evaluation; Health plan implementation; Mental disorders; Patient care management; Patient satisfaction; Randomized controlled trial; Self care	36	2016	7.96
Harvey, Gill; Jas, Pauline; Walshe, Kieran	Analysing organisational context: case studies on the contribution of absorptive capacity theory to understanding inter-organisational variation in performance improvement	BMJ QUALITY & SAFETY	Healthcare quality improvement; Organizational theory; Management	36	2015	7.418
Mormina, Maru; Pinder, Sophie	Introduction of a team-based care model in a general medical unit	GLOBALIZATION AND HEALTH	Capacity building; Global Health; Health systems strengthening; North-south partnerships; Training of trainers	35	2018	10.401
Lopes, Sofia Castro; Nove, Andrea; ten Hoope-Bender, Petra; de Bernis, Luc; Bokosi, Martha; Moyo, Nester T.; Homer, Caroline S. E.	A conceptual framework for training of trainers (ToT) interventions in global health	HUMAN RESOURCES FOR HEALTH	Midwives; Education; Regulation; Association; Professional development; Sustainable Development Goals	34	2016	4.837
Chiarini, Andrea; Opoku, Alex; Vagnoni, Emidia	Public healthcare practices and criteria for a sustainable procurement: A comparative study between UK and Italy	JOURNAL OF CLEANER PRODUCTION	Sustainable Public Procurement; European healthcare; Public; sector; NHS; Supplier's evaluation criteria	33	2017	11.072
Dixon, Josie; Knapp, Martin	Whose job? The staffing of advance care planning support in twelve international healthcare organizations: a qualitative interview study	BMC PALLIATIVE CARE	Advance care planning; End of life care; Healthcare workforce; Social care	33	2018	3.113
Pretty, Jules; Barton, Jo; Bharucha, Zareen Pervez; Bragg, Rachel; Pencheon, David; Wood, Carly; Depledge, Michael H.	Improving health and well-being independently of GDP: dividends of greener and prosocial economies	INTERNATIONAL JOURNAL OF ENVIRONMENTAL HEALTH RESEARCH	material consumption; green economies; sustainable behaviours; green exercise; health costs; well-being; obesity; mental health; loneliness; physical inactivity	33	2016	4.477
Thakur, Vikas	Framework for PESTEL dimensions of sustainable healthcare waste management: Learnings from COVID-19 outbreak	JOURNAL OF CLEANER PRODUCTION	COVID-19 outbreak; Pandemic; Sustainability; Healthcare waste management (HCWM); PESTEL; TISM	32	2021	11.072
Bridges, Jackie; May, Carl; Fuller, Alison; Griffiths, Peter; Wigley, Wendy; Gould, Lisa; Barker, Hannah; Libberton, Paula	Optimising impact and sustainability: a qualitative process evaluation of a complex intervention targeted at compassionate care	BMJ QUALITY & SAFETY	HEALTH	32	2017	7.418
Manupati, Vijaya Kumar; Ramkumar, M.; Baba, Vinit; Agarwal, Aayush	Health policy and systems research: the future of the field	JOURNAL OF CLEANER PRODUCTION	Health-care waste management; Waste minimization assessment; COVID-19; Multi criteria decision making; Fuzzy VIKOR; Socio-technical perspective; Triple bottom line	31	2021	11.072
Kirigia, Joses Muthuri; Ota, Martin Okechukwu; Motari, Marion; Bataringaya, Juliet Evelyn; Mouhouelo, Pascal	National health research systems in the WHO African Region: current status and the way forward	HEALTH RESEARCH POLICY AND SYSTEMS	Creating and utilizing resources; Financing; Governance of research for health; National health research systems; Production and use	28	2015	4.139
Hunter, David J.; Erskine, Jonathan; Small, Adrian; McGovern, Tom; Hicks, Chris; Whitty, Paula; Lugsden, Edward	Doing transformational change in the English NHS in the context of big bang redisorganisation Findings from the North East transformation system	JOURNAL OF HEALTH ORGANIZATION AND MANAGEMENT	Change management; Leadership; Politics; Quality improvement; Public sector reform; Health services	27	2015	2.059
Casey, Monica; Hayes, Patrick S.; Heaney, David; Dowie, Lee; OLaighin, Gearoid; Matero, Matti; Hun, Soo; Knarvik, Undine; Alrutz, Kate; Eadie, Leila; Glynn, Liam G.	Implementing transnational telemedicine solutions: A connected health project in rural and remote areas of six Northern Periphery countries	EUROPEAN JOURNAL OF GENERAL PRACTICE	Rural healthcare; eHealth; smartphone; telemedicine; videoconferencing	27	2013	3.636
Yin, Caichun; Zhao, Wenwu; Cherubini, Francesco; Pereira, Paulo	A descriptive analysis of midwifery education, regulation and association in 73 countries: the baseline for a post-2015 pathway	GEOGRAPHY AND SUSTAINABILITY	Ecosystem services (ESs); Sustainable development goals (SDGs); COVID-19 pandemic; Socio-economic development; Human-nature relationship	27	2021
Cavicchi, Caterina; Vagnoni, Emidia	Does intellectual capital promote the shift of healthcare organizations towards sustainable development? Evidence from Italy	JOURNAL OF CLEANER PRODUCTION	Intellectual capital; Sustainable development; Healthcare organizations; Sustainable healthcare	26	2017	11.072
Karamat, Jawad; Shurong, Tong; Ahmad, Naveed; Afridi, Sana; Khan, Shahbaz; Mahmood, Kashif	Promoting Healthcare Sustainability in Developing Countries: Analysis of Knowledge Management Drivers in Public and Private Hospitals of Pakistan	INTERNATIONAL JOURNAL OF ENVIRONMENTAL RESEARCH AND PUBLIC HEALTH	healthcare sustainability; drivers; knowledge management; interpretive structural modeling; developing countries; Pakistan	26	2019	4.614
Padilla, Cindy M.; Kihal-Talantikit, Wahida; Perez, Sandra; Deguen, Severine	Use of geographic indicators of healthcare, environment and socioeconomic factors to characterize environmental health disparities	ENVIRONMENTAL HEALTH	GIS; Healthcare accessibility; Environment; Infant mortality; Environmental health inequalities	26	2016	7.879
Tadesse, Menelik Legesse; Kumie, Abera	Healthcare waste generation and management practice in government health centers of Addis Ababa, Ethiopia	BMC PUBLIC HEALTH	Healthcare wastes; Health centers; General waste; Hazardous waste; Addis Ababa; Ethiopia	25	2014	4.135
Sapkota, Binaya; Gupta, Gopal Kumar; Mainali, Dhiraj	Impact of intervention on healthcare waste management practices in a tertiary care governmental hospital of Nepal	BMC PUBLIC HEALTH	Committee; Healthcare waste management; Policy; Standard operating procedure; Training	25	2014	4.135
Van Katwyk, Susan Rogers; Jones, Sara L.; Hoffman, Steven J.	Mapping educational opportunities for healthcare workers on antimicrobial resistance and stewardship around the world	HUMAN RESOURCES FOR HEALTH	AMR; Antimicrobial resistance; Antimicrobial stewardship; Education; Healthcare workers	25	2018	4.837
Yu, Meng; He, Shenjing; Wu, Dunxu; Zhu, Hengpeng; Webster, Chris	Examining the Multi-Scalar Unevenness of High-Quality Healthcare Resources Distribution in China	INTERNATIONAL JOURNAL OF ENVIRONMENTAL RESEARCH AND PUBLIC HEALTH	high-quality healthcare resources; evaluation framework; 3-A hospitals; hospital quality; general entropy indexes; multi-scalar unevenness	25	2019	4.614
Alami, Hassane; Rivard, Lysanne; Lehoux, Pascale; Hoffman, Steven J.; Cadeddu, Stephanie Bernadette Mafalda; Savoldelli, Mathilde; Samri, Mamane Abdoulaye; Ag Ahmed, Mohamed Ali; Fleet, Richard; Fortin, Jean-Paul	Between the flags: implementing a safety-net system at scale to recognise and manage deteriorating patients in the New South Wales Public Health System	GLOBALIZATION AND HEALTH	Digital health; Artificial intelligence; Universal health coverage; Low; and middle-income countries; Global health; Public health; Human security; Innovation	25	2020	10.401
Votruba, N.; Thornicroft, G.	Sustainable development goals and mental health: learnings from the contribution of the FundaMentalSDG global initiative	GLOBAL MENTAL HEALTH	Global mental health; implementation; policy and systems; evidence translation; low and middle income countries	24	2016	3.75
Braithwaite, Jeffrey; Mannion, Russell; Matsuyama, Yukihiro; Shekelle, Paul G.; Whittaker, Stuart; Al-Adawi, Samir; Ludlow, Kristiana; James, Wendy; Ting, Hsuen P.; Herkes, Jessica; McPherson, Elise; Churruca, Kate; Lamprell, Gina; Ellis, Louise A.; Boyling, Claire; Warwick, Meagan; Pomare, Chiara; Nicklin, Wendy; Hughes, Clifford F.	The future of health systems to 2030: a roadmap for global progress and sustainability	INTERNATIONAL JOURNAL FOR QUALITY IN HEALTH CARE	international health reform; healthcare systems; appropriate healthcare; patient-centred care; quality improvement; patient safety; patient-based care	24	2018	2.257
Olu, Olushayo; Muneene, Derrick; Bataringaya, Juliet Evelyn; Nahimana, Marie-Rosette; Ba, Housseynou; Turgeon, Yves; Karamagi, Humphrey Cyprian; Dovlo, Delanyo	How Can Digital Health Technologies Contribute to Sustainable Attainment of Universal Health Coverage in Africa? A Perspective	FRONTIERS IN PUBLIC HEALTH	digital health; e-Health; sustainable development goals; universal health coverage; resilient health systems; Africa	23	2019	6.461
Visconti, Roberto Moro; Morea, Donato	Healthcare Digitalization and Pay-For-Performance Incentives in Smart Hospital Project Financing	INTERNATIONAL JOURNAL OF ENVIRONMENTAL RESEARCH AND PUBLIC HEALTH	public-private partnerships; internet of medical things; digital innovation; healthcare sustainable development; patient-centered care; mHealth; healthcare bottlenecks; coronavirus; results-based-financing	22	2020	4.614
Nabyonga-Orem, Juliet	Monitoring Sustainable Development Goal 3: how ready are the health information systems in low-income and middle-income countries?	BMJ GLOBAL HEALTH	SECTOR	22	2017	8.056
Amalberti, Rene; Nicklin, Wendy; Braithwaite, Jeffrey	Preparing national health systems to cope with the impending tsunami of ageing and its associated complexities: Towards more sustainable health care	INTERNATIONAL JOURNAL FOR QUALITY IN HEALTH CARE	healthcare systems; ageing; quality improvement; chronic disease; patient journey; health system reform	22	2016	2.257
Battisti, Luca; Pille, Lauranne; Wachtel, Thomas; Larcher, Federica; Saeumel, Ina	Residential Greenery: State of the Art and Health-Related Ecosystem Services and Disservices in the City of Berlin	SUSTAINABILITY	allergenic potential; ecosystem services; green gentrification; wellbeing; multifunctional living environments; urban horticulture	22	2019	3.889
Maia, Melanie Raimundo; Castela, Eduardo; Pires, Antonio; Lapao, Luis Velez	How to develop a sustainable telemedicine service? A Pediatric Telecardiology Service 20 years on-an exploratory study	BMC HEALTH SERVICES RESEARCH	Case-study; Implementation research; Process evaluation; Telemedicine service; Telecardiology; Pediatric care; Sustainability; Universal access; Global health	22	2019	2.908
Carmen Carnero, Maria	Assessment of Environmental Sustainability in Health Care Organizations	SUSTAINABILITY	environmental sustainability; health care organizations; multi-criteria techniques	21	2015	3.889
Fischer, Matthias	Fit for the Future? A New Approach in the Debate about What Makes Healthcare Systems Really Sustainable	SUSTAINABILITY	sustainable healthcare systems; definition; conceptual framework	21	2015	3.889
Visconti, Roberto Moro; Morea, Donato	Big Data for the Sustainability of Healthcare Project Financing	SUSTAINABILITY	healthcare informatics; networks; internet of health; public-private partnership; value chain; business model innovation; data mining; predictive analytics; interoperability; healthcare management	21	2019	3.889
Castro, Maria de Fatima; Mateus, Ricardo; Braganca, Luis	Development of a healthcare building sustainability assessment method-Proposed structure and system of weights for the Portuguese context	JOURNAL OF CLEANER PRODUCTION	Building sustainability assessment methods; System of weights; Healthcare buildings; Life cycle assessment	21	2017	11.072
Vidal-Alaball, Josep; Franch-Parella, Jordi; Lopez Segui, Francesc; Garcia Cuyas, Francesc; Mendioroz Pena, Jacobo	Impact of a Telemedicine Program on the Reduction in the Emission of Atmospheric Pollutants and Journeys by Road	INTERNATIONAL JOURNAL OF ENVIRONMENTAL RESEARCH AND PUBLIC HEALTH	telemedicine; carbon dioxide; air pollutants; vehicle emissions; primary care	21	2019	4.614
Rosa, W. E.; Fitzgerald, M.; Davis, S.; Farley, J. E.; Khanyola, J.; Kwong, J.; Moreland, P. J.; Rogers, M.; Sibanda, B.; Turale, S.	Leveraging nurse practitioner capacities to achieve global health for all: COVID-19 and beyond	INTERNATIONAL NURSING REVIEW	Advanced Practice Nursing; COVID-19; Global Health; Health Policy; Nurse Practitioners; Nursing Leadership; Nursing Policy; Sustainable Development Goals; Universal Health Coverage	20	2020	3.384
Tun (May Sanyu Tun), SanYuMay; Wellbery, Caroline; Teherani, Arianne	Faculty development and partnership with students to integrate sustainable healthcare into health professions education	MEDICAL TEACHER	Faculty development; medical education; sustainable healthcare; planetary health; student partnership	20	2020	4.277
Lehoux, Pascale; Silva, Hudson Pacifico; Sabio, Renata Pozelli; Roncarolo, Federico	The Unexplored Contribution of Responsible Innovation in Health to Sustainable Development Goals	SUSTAINABILITY	health technology development; innovation policy; health policy; sustainability; Sustainable Development Goals; Responsible Research and Innovation	20	2018	3.889
Hill, Claire; Martin, Jennifer L.; Thomson, Simon; Scott-Ram, Nick; Penfold, Hugh; Creswell, Cathy	Navigating the challenges of digital health innovation: considerations and solutions in developing online and smartphone-application-based interventions for mental health disorders	BRITISH JOURNAL OF PSYCHIATRY	COGNITIVE-BEHAVIOR THERAPY; INTERNET-DELIVERED TREATMENT; INTENSITY COMMUNITY INTERVENTION;	20	2017	10.671
Story, William T.; LeBan, Karen; Altobelli, Laura C.; Gebrian, Bette; Hossain, Jahangir; Lewis, Judy; Morrow, Melanie; Nielsen, Jennifer N.; Rosales, Alfonso; Rubardt, Marcie; Shanklin, David; Weiss, Jennifer	Institutionalizing community-focused maternal, newborn, and child health strategies to strengthen health systems: A new framework for the Sustainable Development Goal era	GLOBALIZATION AND HEALTH	Health systems; Scale-up; Non-governmental organizations; Maternal, newborn, and child health; Community-focused strategies	19	2017	10.401
Nidzvetska, Svitlana; Rodriguez-Llanes, Jose M.; Aujoulat, Isabelle; Cuesta, Julita Gil; Tappis, Hannah; van Loenhout, Joris A. F.; Guha-Sapir, Debarati	Maternal and Child Health of Internally Displaced Persons in Ukraine: A Qualitative Study	INTERNATIONAL JOURNAL OF ENVIRONMENTAL RESEARCH AND PUBLIC HEALTH	Ukraine; maternal health; child health; reproductive health; mental health; IDPs; conflict; crisis; humanitarian response	19	2017	4.614
Leksono, Eko Budi; Suparno, Suparno; Vanany, Iwan	Integration of a Balanced Scorecard, DEMATEL, and ANP for Measuring the Performance of a Sustainable Healthcare Supply Chain	SUSTAINABILITY	sustainable healthcare supply chain; performance measurement; performance of perspectives and indicators; sustainability aspects; intangible characteristics	19	2019	3.889
Harris, Stewart B.; Green, Michael E.; Brown, Judith Belle; Roberts, Sharon; Russell, Grant; Fournie, Meghan; Webster-Bogaert, Susan; Paquette-Warren, Jann; Kotecha, Jyoti; Han, Han; Thind, Amardeep; Stewart, Moira; Reichert, Sonja; Tompkins, Jordan W.; Birtwhistle, Richard	Impact of a quality improvement program on primary healthcare in Canada: A mixed-method evaluation	HEALTH POLICY	Primary healthcare; Quality improvement; Interdisciplinary teams; Diabetes; Colorectal cancer screening; Advanced access; Evaluation	19	2015	3.255
Karamat, Jawad; Tong Shurong; Ahmad, Naveed; Waheed, Abdul; Khan, Shahbaz	Barriers to Knowledge Management in the Health Sector of Pakistan	SUSTAINABILITY	barriers; knowledge management; KM; healthcare; health care; sustainable competitive advantage; interpretive structural modeling; ISM; MICMAC; Pakistan	19	2018	3.889
Olomu, Adesuwa B.; Stommel, Manfred; Holmes-Rovner, Margaret M.; Prieto, Andrew R.; Corser, William D.; Gourineni, Venu; Eagle, Kim A.	Sustainability in Health care by Allocating Resources Effectively (SHARE) 5: developing a model for evidence-driven resource allocation in a local healthcare setting	INTERNATIONAL JOURNAL FOR QUALITY IN HEALTH CARE	sustainability; adherence to medications; predictors of medication use; quality improvement; quality management; quality indicators; measurement of quality; guidelines; appropriate healthcare; cardiovascular disease; disease categories	19	2014	2.257
Pain, Charles; Green, Malcolm; Duff, Colette; Hyland, Deborah; Pantle, Annette; Fitzpatrick, Kimberley; Hughes, Cliff	Selection of the best healthcare waste disposal techniques during and post COVID-19 pandemic era	INTERNATIONAL JOURNAL FOR QUALITY IN HEALTH CARE	quality improvement; quality management, quality culture; quality management, health policy; healthcare system, adverse events; patient safety, hospital care; setting of care	19	2017	2.257
Russo, Giuseppe; Tartaglione, Andrea Moretta; Cavacece, Ylenia	Empowering Patients to Co-Create a Sustainable Healthcare Value	SUSTAINABILITY	healthcare sustainability; patient empowerment; value co-creation; structural equation modeling	18	2019	3.889
Karamat, Jawad; Tong Shurong; Ahmad, Naveed; Waheed, Abdul; Mahmood, Kashif	Enablers Supporting the Implementation of Knowledge Management in the Healthcare of Pakistan	INTERNATIONAL JOURNAL OF ENVIRONMENTAL RESEARCH AND PUBLIC HEALTH	enablers; Knowledge management; KM; healthcare; health care; Interpretive structural modeling; ISM; MICMAC; Pakistan	18	2018	4.614
Alvarez-Nieto, Carmen; Richardson, Janet; Parra-Anguita, Gema; Linares-Abad, Manuel; Huss, Norma; Luisa Grande-Gascon, M.; Grose, Jane; Huynen, Maud; Lopez-Medina, Isabel M.	Developing digital educational materials for nursing and sustainability: The results of an observational study	NURSE EDUCATION TODAY	Nursing education; Nursing students; Teaching materials; e-Learning; Web-based learning; Environmental health; Environmental sustainability; Climate change	17	2018	3.906
McBride, Bronwyn; Hawkes, Sarah; Buse, Kent	Soft power and global health: the sustainable development goals (SDGs) era health agendas of the G7, G20 and BRICS	BMC PUBLIC HEALTH	Global health diplomacy; Soft power; Global health agenda-setting; Sustainable development goals; BRICS; G7; G20	17	2019	4.135
Faggini, Marisa; Cosimato, Silvia; Nota, Francesco David; Nota, Giancarlo	Pursuing Sustainability for Healthcare through Digital Platforms	SUSTAINABILITY	sustainability; healthcare; patient-centeredness; digital platforms; interaction type	17	2019	3.889
Pamucar, Dragan; Zizovic, Malisa; Marinkovic, Dragan; Doljanica, Dragan; Jovanovic, Sasa Virijevic; Brzakovic, Pavle	Development of a Multi-Criteria Model for Sustainable Reorganization of a Healthcare System in an Emergency Situation Caused by the COVID-19 Pandemic	SUSTAINABILITY	COVID-19; multi-criteria; level-based weight assessment; fuzzy sets; sustainability	17	2020	3.889
Duku, Stephen Kwasi Opoku; Asenso-Boadi, Francis; Nketiah-Amponsah, Edward; Arhinful, Daniel Kojo	Utilization of healthcare services and renewal of health insurance membership: evidence of adverse selection in Ghana	HEALTH ECONOMICS REVIEW	Health Insurance; Healthcare Utilization; Enrolment; Adverse Selection; Ghana	17	2016	2.118
Trivedi, Michelle; Patel, Janki; Lessard, Darleen; Kremer, Ted; Byatt, Nancy; Phipatanakul, Wanda; Pbert, Lori; Goldberg, Robert	School nurse asthma program reduces healthcare utilization in children with persistent asthma	JOURNAL OF ASTHMA	School; asthma; program; school nurse; emergency department; healthcare utilization	17	2018
Shetty, Vivek; Yamamoto, John; Yale, Kenneth	Re-architecting oral healthcare for the 21st century	JOURNAL OF DENTISTRY	Digital dentistry; mHealth; Big data; Health behaviours; Personalized interventions	17	2018	4.991
Ogbuabor, Daniel Chukwuemeka; Onwujekwe, Obinna Emmanuel	Scaling-up strategic purchasing: analysis of health system governance imperatives for strategic purchasing in a free maternal and child healthcare programme in Enugu State, Nigeria	BMC HEALTH SERVICES RESEARCH	Governance; strategic purchasing; Free healthcare; Policy implementation; Nigeria	17	2018	2.908
Peters, David H.	Can service integration work for universal health coverage? Evidence from around the globe	HEALTH RESEARCH POLICY AND SYSTEMS	Health policy; Health systems; Health systems research; Sustainable Development Goals	17	2018	4.139
Harris, Claire; Allen, Kelly; Waller, Cara; Brooke, Vanessa	Sustainability in health care by allocating resources effectively (SHARE) 3: examining how resource allocation decisions are made, implemented and evaluated in a local healthcare setting	BMC HEALTH SERVICES RESEARCH	Disinvestment; Decommission; De-adopt; De-list; Environmental scan; Health technology; TCP; Resource allocation; Decision-making; Implementation	16	2017	2.908
van Straten, B.; Dankelman, J.; van der Eijk, A.; Horeman, T.	A Circular Healthcare Economy; a feasibility study to reduce surgical stainless steel waste	SUSTAINABLE PRODUCTION AND CONSUMPTION	Circular economy; Recycling; Corporate social responsibility; Sustainability; Sustainable business models; Sustainable policies	16	2021	8.921
Chan, Helen Y. L.; Lee, Diana T. F.; Woo, Jean	Diagnosing Gaps in the Development of Palliative and End-of-Life Care: A Qualitative Exploratory Study	INTERNATIONAL JOURNAL OF ENVIRONMENTAL RESEARCH AND PUBLIC HEALTH	healthcare system; end-of-life care; health policy; quality of care; palliative care	16	2020	4.614
Ogbuabor, Daniel C.; Onwujekwe, Obinna E.	Implementation of free maternal and child healthcare policies: assessment of influence of context and institutional capacity of health facilities in South-east Nigeria	GLOBAL HEALTH ACTION	Nigeria; capacity of health facilities; management of health facilities; free healthcare; policy implementation	16	2018	2.996
Roczniewska, Marta; Richter, Anne; Hasson, Henna; Schwarz, Ulrica von Thiele	Predicting Sustainable Employability in Swedish Healthcare: The Complexity of Social Job Resources	INTERNATIONAL JOURNAL OF ENVIRONMENTAL RESEARCH AND PUBLIC HEALTH	sustainable employability; healthcare; female-dominated workplace; social job resources; trust; teamwork; job satisfaction; health; job performance	15	2020	4.614
Schmutz, Melanie; Hischier, Roland; Batt, Till; Wick, Peter; Nowack, Bernd; Wager, Patrick; Som, Claudia	Cotton and Surgical Masks-What Ecological Factors Are Relevant for Their Sustainability?	SUSTAINABILITY	facemask; environmental sustainability; life-cycle-assessment; decision support; sustainable design	15	2020	3.889
Huss, Norma; Ikiugu, Moses N.; Hackett, Finola; Sheffield, Perry E.; Palipane, Natasha; Groome, Jonathan	Education for sustainable health care: From learning to professional practice	MEDICAL TEACHER	Sustainable health care education; environment; resource stewardship; humanistic learning principles	15	2020	4.277
Woldemichael, Abraha; Takian, Amirhossein; Sari, Ali Akbari; Olyaeemanesh, Alireza	Inequalities in healthcare resources and outcomes threatening sustainable health development in Ethiopia: panel data analysis	BMJ OPEN	INCOME INEQUALITY; GINI COEFFICIENT; DECOMPOSITION; EQUITY; DECENTRALIZATION; EXPENDITURE; DETERMINANTS; SECTOR; CHINA; ASSOCIATION	15	2019	3.006
Botti, Antonio; Monda, Antonella	Sustainable Value Co-Creation and Digital Health: The Case of Trentino eHealth Ecosystem	SUSTAINABILITY	sustainable value co-creation; digital health; value co-creation; Innovation; service ecosystem; digital health ecosystem; eHealth; sustainability	15	2020	3.889
Grose, Jane; Richardson, Janet	Managing a sustainable, low carbon supply chain in the English National Health Service: The views of senior managers	JOURNAL OF HEALTH SERVICES RESEARCH & POLICY	procurement; resource management; sustainability	15	2013	2.3
Vedio, Alicia B.; Ellam, Helena; Rayner, Frances; Stone, Benjamin; Kudesia, Goura; McKendrick, Michael W.; Green, Stephen T.	Hepatitis B: Report of prevalence and access to healthcare among Chinese residents in Sheffield UK	JOURNAL OF INFECTION AND PUBLIC HEALTH	Hepatitis B; Chinese; Prevalence; Migrant health; HBV; Healthcare access	15	2013	7.537
Kuule, Yusufu; Dobson, Andrew Eric; Woldeyohannes, Desalegn; Zolfo, Maria; Najjemba, Robinah; Edwin, Birungi Mutahunga R.; Haven, Nahabwe; Verdonck, Kristien; Owiti, Philip; Wilkinson, Ewan	Community Health Volunteers in Primary Healthcare in Rural Uganda: Factors Influencing Performance	FRONTIERS IN PUBLIC HEALTH	community health workers; Bwindi; universal health coverage; sustainable development goals; health; system strengthening; operational research; SORT IT	15	2017	6.461
Ketprapakorn, Nuttasorn; Kantabutra, Sooksan	Sustainable Social Enterprise Model: Relationships and Consequences	SUSTAINABILITY	sustainable enterprise; corporate sustainability; social enterprise; social healthcare enterprise; sufficiency economy; brand management; socioeconomic	14	2019	3.889
Stefan, Simona Catalina; Popa, Ion; Dobrin, Cosmin Octavian	Towards a Model of Sustainable Competitiveness of Health Organizations	SUSTAINABILITY	competitiveness; Factor Analysis; healthcare; leadership; management; sustainability	14	2016	3.889
Javeed, Madiha; Gochoo, Munkhjargal; Jalal, Ahmad; Kim, Kibum	HF-SPHR: Hybrid Features for Sustainable Physical Healthcare Pattern Recognition Using Deep Belief Networks	SUSTAINABILITY	deep belief networks; hybrid-features; restricted Boltzmann machines; sustainable physical healthcare pattern recognition; wearable sensors system	14	2021	3.889
Unger, Scott R.; Hottle, Troy A.; Hobbs, Shakira R.; Thiel, Cassandra L.; Campion, Nicole; Bilec, Melissa M.; Landis, Amy E.	Do single-use medical devices containing biopolymers reduce the environmental impacts of surgical procedures compared with their plastic equivalents?	JOURNAL OF HEALTH SERVICES RESEARCH & POLICY	bioplastics; hysterectomies; life cycle assessment; sustainability	14	2017	2.3
Sax, Sylvia; Marx, Michael	Local perceptions on factors influencing the introduction of international healthcare accreditation in Pakistan	HEALTH POLICY AND PLANNING	Health systems strengthening; healthcare accreditation; Pakistan; quality improvement methods; developing countries	14	2014	3.547
Lo Presti, Letizia; Testa, Mario; Marino, Vittoria; Singer, Pierpaolo	Engagement in Healthcare Systems: Adopting Digital Tools for a Sustainable Approach	SUSTAINABILITY	engagement platform; digital health; social sustainability	14	2019	3.889
Nolan-Isles, Davida; Macniven, Rona; Hunter, Kate; Gwynn, Josephine; Lincoln, Michelle; Moir, Rachael; Dimitropoulos, Yvonne; Taylor, Donna; Agius, Tim; Finlayson, Heather; Martin, Robyn; Ward, Katrina; Tobin, Susannah; Gwynne, Kylie	Enablers and Barriers to Accessing Healthcare Services for Aboriginal People in New South Wales, Australia	INTERNATIONAL JOURNAL OF ENVIRONMENTAL RESEARCH AND PUBLIC HEALTH	indigenous; first nations; health services accessibility; health services administration; trust; communication; primary health care; health policy	14	2021	4.614
Singer, Jennifer S.; Cheng, Eric M.; Baldwin, Kevin; Pfeffer, Michael A.	The UCLA Health Resident Informaticist Program - A Novel Clinical Informatics Training Program	JOURNAL OF THE AMERICAN MEDICAL INFORMATICS ASSOCIATION	informatics; education; mentors; curriculum	14	2017	7.942
Coughlin, Sheryl; Roberts, David; O'Neill, Kenneth; Brooks, Peter	Adoption mechanism of telemedicine in underdeveloped country	INTERNAL MEDICINE JOURNAL	health system; patient participation; health reform; M (mobile) health; telehealth	14	2018	2.611
de Vries, Gerard; Tsolova, Svetla; Anderson, Laura F.; Gebhard, Agnes C.; Heldal, Einar; Hollo, Vahur; Sanchez-Cambronero Cejudo, Laura; Schmid, Daniela; Schreuder, Bert; Varleva, Tonka; van der Werf, Marieke J.	Is quality improvement sustainable? Findings of the American college of cardiology's guidelines applied in practice	BMC PUBLIC HEALTH	European Union; Healthcare systems; Multidrug-resistance; Treatment outcome; Tuberculosis	14	2017	4.135
Quan-Hoang Vuong; Thu-Trang Vuong; Tung Manh Ho; Ha Viet Nguyen	Psychological and Socio-Economic Factors Affecting Social Sustainability through Impacts on Perceived Health Care Quality and Public Health: The Case of Vietnam	SUSTAINABILITY	social health sustainability; public health; health insurance; health communication; health-related environmental issues	13	2017	3.889
Pittman, Joyce; Cohee, Andrea; Storey, Susan; LaMothe, Julie; Gilbert, Jason; Bakoyannis, Giorgos; Ofner, Susan; Newhouse, Robin	A Multisite Health System Survey to Assess Organizational Context to Support Evidence-Based Practice	WORLDVIEWS ON EVIDENCE-BASED NURSING	evidence-based practice; administration; management; leadership; organization; survey; quantitative; survey methodology; data collection; professional issues; professional ethics; professional standards	13	2019	4.347
Basu, Rounaq; Jana, Arnab; Bardhan, Ronita; Bandyopadhyay, Santanu	Pinch Analysis as a Quantitative Decision Framework for Determining Gaps in Health Care Delivery Systems	PROCESS INTEGRATION AND OPTIMIZATION FOR SUSTAINABILITY	Pinch analysis; Quantitative framework; Health care service delivery; Decision-making tool; Developing countries	13	2017	2.39
Anghel, Ionut; Cioara, Tudor; Moldovan, Dorin; Antal, Marcel; Pop, Claudia Daniela; Salomie, Ioan; Pop, Cristina Bianca; Chifu, Viorica Rozina	Smart Environments and Social Robots for Age-Friendly Integrated Care Services	INTERNATIONAL JOURNAL OF ENVIRONMENTAL RESEARCH AND PUBLIC HEALTH	social robots; ambient assisted living; machine learning; older adults care; daily life activities monitoring; technology limitation and acceptance; care services models	13	2020	4.614
Harris, Holly	The social dimensions of therapeutic horticulture	HEALTH & SOCIAL CARE IN THE COMMUNITY	engagement; green care; mental health; social and therapeutic horticulture	13	2017	2.395
Scuffham, P. A.; Ball, J.; Horowitz, J. D.; Wong, C.; Newton, P. J.; Macdonald, P.; McVeigh, J.; Rischbieth, A.; Emanuele, N.; Carrington, M. J.; Reid, C. M.; Chan, Y. K.; Stewart, S.	Standard vs. intensified management of heart failure to reduce healthcare costs: results of a multicentre, randomized controlled trial	EUROPEAN HEART JOURNAL	Heart failure; Nurse-led; Multidisciplinary management; Healthcare costs; Hospitalization; Mortality	13	2017	35.855
Ahmad, Riaz; Liu, Gengyuan; Santagata, Remo; Casazza, Marco; Xue, Jingyan; Khan, Kifayatullah; Nawab, Javed; Ulgiati, Sergio; Lega, Massimiliano	LCA of Hospital Solid Waste Treatment Alternatives in a Developing Country: The Case of District Swat, Pakistan	SUSTAINABILITY	hospital waste management; government hospitals; private hospitals; environmental hazards; medical waste; hospital solid waste	13	2019	3.889
Harris, Claire; Allen, Kelly; Waller, Cara; Green, Sally; King, Richard; Ramsey, Wayne; Kelly, Cate; Thiagarajan, Malar	Artificial intelligence in health care: laying the Foundation for Responsible, sustainable, and inclusive innovation in low- and middle-income countries	BMC HEALTH SERVICES RESEARCH	Health technology; TCP; Disinvestment; Decommission; De-adopt; Resource allocation; Decision-making; Implementation; Model; Framework	13	2017	2.908
Gray, Gary; Bron, Dennis; Davenport, Eddie D.; d'Arcy, Joanna; Guettler, Norbert; Manen, Olivier; Syburra, Thomas; Rienks, Rienk; Nicol, Edward D.	Integrate ecosystem services into socio-economic development to enhance achievement of sustainable development goals in the post-pandemic era	HEART	research approaches; healthcare delivery; quality and outcomes of care	13	2019	6.779
Littlejohns, Peter; Kieslich, Katharina; Weale, Albert; Tumilty, Emma; Richardson, Georgina; Stokes, Tim; Gauld, Robin; Scuffham, Paul	Creating sustainable health care systems Agreeing social (societal) priorities through public participation	JOURNAL OF HEALTH ORGANIZATION AND MANAGEMENT	New Zealand; Evidence-based practice; Hospital management; Inequality; Health services sector; National Health Service	12	2019	2.059
Boone, Christopher G.; Pickett, Steward T. A.; Bammer, Gabriele; Bawa, Kamal; Dunne, Jennifer A.; Gordon, Iain J.; Hart, David; Hellmann, Jessica; Miller, Alison; New, Mark; Ometto, Jean P.; Taylor, Ken; Wendorf, Gabriele; Agrawal, Arun; Bertsch, Paul; Campbell, Colin; Dodd, Paul; Janetos, Anthony; Mallee, Hein	Preparing interdisciplinary leadership for a sustainable future	SUSTAINABILITY SCIENCE	Interdisciplinary organization; Leadership; Lessons learned; Transdisciplinary	12	2020	7.196
Mundorf, Norbert; Redding, Colleen A.; Paiva, Andrea L.	Sustainable Transportation Attitudes and Health Behavior Change: Evaluation of a Brief Stage-Targeted Video Intervention	INTERNATIONAL JOURNAL OF ENVIRONMENTAL RESEARCH AND PUBLIC HEALTH	sustainable transportation; active living; transportation and health; Transtheoretical Model of Change; environmental health	12	2018	4.614
Seifert, Christin	The Barriers for Voluntary Environmental Management Systems-The Case of EMAS in Hospitals	SUSTAINABILITY	environmental management system (EMS); Eco-Management and Audit Scheme (EMAS); hospital; barrier; expert interviews	12	2018	3.889
Whelan, Jillian; Love, Penelope; Millar, Lynne; Allender, Steven; Morley, Catherine; Bell, Colin	A rural community moves closer to sustainable obesity prevention - an exploration of community readiness pre and post a community-based participatory intervention	BMC PUBLIC HEALTH	Community readiness; Obesity prevention; Rural health inequity	12	2019	4.135
Ajuebor, Onyema; McCarthy, Carey; Li, Yin; Al-Blooshi, Sumaya Mohamed; Makhanya, Nonhlanhla; Cometto, Giorgio	Are the Global Strategic Directions for Strengthening Nursing and Midwifery 2016-2020 being implemented in countries? Findings from a cross-sectional analysis	HUMAN RESOURCES FOR HEALTH	Nurses; Midwives; Health policy; Implementation; Health systems	12	2019	4.837
Mitchell, S. E.; Weigel, G. M.; Laurens, V.; Martin, J.; Jack, B. W.	Implementation and adaptation of the Re-Engineered Discharge (RED) in five California hospitals: a qualitative research study	BMC HEALTH SERVICES RESEARCH	Discharge; Readmissions; Implementation; Adaptation; Fidelity; Leadership; Hospital culture; Sustainability	12	2017	2.908
Zhang, Xiang; Zaman, Badee Uz	Approaches to protect and maintain health care services in armed conflict - meeting SDGs 3 and 16	HEALTH INFORMATICS JOURNAL	developing country; healthcare; patients' adoption; technology acceptance model extension; telemedicine	12	2020	2.934
Druce, Philippa; Bogatyreva, Ekaterina; Siem, Frederik Francois; Gates, Scott; Kaade, Hanna; Sundby, Johanne; Rostrup, Morten; Andersen, Catherine; Rustad, Siri Camilla Aas; Tchie, Andrew; Mood, Robert; Nygard, Havard Mokleiv; Urdal, Henrik; Winkler, Andrea Sylvia	Health system factors influencing management of multidrug-resistant tuberculosis in four European Union countries - learning from country experiences	CONFLICT AND HEALTH	Conflict; Sustainable development goal; Health; War; Syria; Health services	12	2019	4.554
McKimm, Judy; Redvers, Nicole; El Omrani, Omnia; Parkes, Margot W.; Elf, Marie; Woollard, Robert	Education for sustainable healthcare: Leadership to get from here to there	MEDICAL TEACHER	Multiprofessional; leadership; change; international medical education; general	11	2020	4.277
Wu, R. Ryanne; Kinsinger, Linda S.; Provenzale, Dawn; King, Heather A.; Akerly, Patricia; Barnes, Lottie K.; Datta, Santanu K.; Grubber, Janet M.; Katich, Nicholas; McNeil, Rebecca B.; Monte, Robert; Sperber, Nina R.; Atkins, David; Jackson, George L.	Implementation of New Clinical Programs in the VHA Healthcare System: The Importance of Early Collaboration Between Clinical Leadership and Research	JOURNAL OF GENERAL INTERNAL MEDICINE	implementation research; program evaluation; cancer screening	11	2014	6.473
Sibbald, Shannon L.; McPherson, Charmaine; Kothari, Anita	Ontario primary care reform and quality improvement activities: an environmental scan	BMC HEALTH SERVICES RESEARCH	Quality improvement; Primary healthcare; Human resources; Environmental scan; Policy analysis	11	2013	2.908
van Vooren, N. J. E.; Steenkamer, B. M.; Baan, C. A.; Drewes, H. W.	Transforming towards sustainable health and wellbeing systems: Eight guiding principles based on the experiences of nine Dutch Population Health Management initiatives	HEALTH POLICY	Triple Aim; Population Health Management; Cross-sector collaboration; Realist evaluation	11	2020	3.255
Baillie, Lesley; Sills, Eileen; Thomas, Nicola	Educating a health service workforce about dementia: a qualitative study	QUALITY IN AGEING AND OLDER ADULTS	Empathy; Healthcare; Education; Awareness; Dementia; Organizational culture; Person-centred care; Ethnodrama	11	2016	0.863
Alami, Hassane; Lehoux, Pascale; Fleet, Richard; Fortin, Jean-Paul; Liu, Joanne; Attieh, Randa; Cadeddu, Stephanie Bernadette Mafalda; Samri, Mamane Abdoulaye; Savoldelli, Mathilde; Ahmed, Mohamed Ali Ag	How Can Health Systems Better Prepare for the Next Pandemic? Lessons Learned From the Management of COVID-19 in Quebec (Canada)	FRONTIERS IN PUBLIC HEALTH	health system resilience; Quebec (Canada); health crisis management; health system readiness; health system preparedness; public health policy; governance; pandemic (COVID-19)	11	2021	6.461
Ward, Claire Leonie; Shaw, David; Sprumont, Dominique; Sankoh, Osman; Tanner, Marcel; Elger, Bernice	Good collaborative practice: reforming capacity building governance of international health research partnerships	GLOBALIZATION AND HEALTH	Global Health Research; Governance; Ethics; Collaborative partnership; Capacity building; Social justice	11	2018	10.401
Ogbuabor, Daniel C.; Onwujekwe, Obinna E.	The community is just a small circle: citizen participation in the free maternal and child healthcare programme of Enugu State, Nigeria	GLOBAL HEALTH ACTION	social accountability; free healthcare; policy implementation; Nigeria	11	2018	2.996
Antoine-Moussiaux, Nicolas; de Bisthoven, Luc Janssens; Leyens, Stephane; Assmuth, Timo; Keune, Hans; Jakob, Zinsstag; Huge, Jean; Vanhove, Maarten P. M.	The good, the bad and the ugly: framing debates on nature in a One Health community	SUSTAINABILITY SCIENCE	Discourse; Health risks and benefits; Epistemology; Interdisciplinarity and transdisciplinarity; Science-policy-society interface; Decision-making; Positional objectivity	11	2019	7.196
Scobie, Sarah; Castle-Clarke, Sophie	Implementing learning health systems in the UK NHS: Policy actions to improve collaboration and transparency and support innovation and better use of analytics	LEARNING HEALTH SYSTEMS	analytics; digital policy; implementation; innovation; learning health system; transparency	11	2020
Cervinka, Renate; Schwab, Markus; Haluza, Daniela	Investigating the Qualities of a Recreational Forest: Findings from the Cross-Sectional Hallerwald Case Study	INTERNATIONAL JOURNAL OF ENVIRONMENTAL RESEARCH AND PUBLIC HEALTH	citizen science; green public health; green care; widen one's mind scale; regional development; restorativeness	11	2020	4.614
Kim, Hana; Kim, Eungdo	How an Open Innovation Strategy for Commercialization Affects the Firm Performance of Korean Healthcare IT SMEs	SUSTAINABILITY	Healthcare IT SME; open innovation strategy; resource-based view; firm performance; manufacturing strategy; government certificate system; patent	11	2018	3.889
Scott, K.; Jessani, N.; Qiu, M.; Bennett, S.	Developing more participatory and accountable institutions for health: identifying health system research priorities for the Sustainable Development Goal-era	HEALTH POLICY AND PLANNING	Health policy and systems research; research priorities; evidence-based policy; evidence-to-action; Sustainable Development Goals; social accountability; governance	11	2018	3.547
Le, Gillian; Morgan, Rosemary; Bestall, Janine; Featherstone, Imogen; Veale, Thomas; Ensor, Tim	Assessing aeromedical risk: a three-dimensional risk matrix approach	HEALTH POLICY	Service integration; Universal healthcare coverage; Global review	11	2016	3.255
White, S. M.; Shelton, C. L.; Gelb, A. W.; Lawson, C.; McGain, F.; Muret, J.; Sherman, J. D.	Principles of environmentally-sustainable anaesthesia: a global consensus statement from the World Federation of Societies of Anaesthesiologists	ANAESTHESIA	anaesthesia; carbon; climate change; consensus; environment; sustainability	10	2022	12.893
Thornicroft, Graham; Semrau, Maya	Health system strengthening for mental health in low- and middle -income countries: introduction to the Emerald programme	BJPSYCH OPEN	Global mental health; health systems; health system strengthening; healthcare delivery	10	2019	5.165
Barnabe, Cheryl	Towards attainment of Indigenous health through empowerment: resetting health systems, services and provider approaches	BMJ GLOBAL HEALTH	health services research; health systems; health policy; public health	10	2021	8.056
Corvalan, Carlos; Villalobos Prats, Elena; Sena, Aderita; Campbell-Lendrum, Diarmid; Karliner, Josh; Risso, Antonella; Wilburn, Susan; Slotterback, Scott; Rathi, Megha; Stringer, Ruth; Berry, Peter; Edwards, Sally; Enright, Paddy; Hayter, Arabella; Howard, Guy; Lapitan, Jostacio; Montgomery, Margaret; Pruss-Ustun, Annette; Varangu, Linda; Vinci, Salvatore	Towards Climate Resilient and Environmentally Sustainable Health Care Facilities	INTERNATIONAL JOURNAL OF ENVIRONMENTAL RESEARCH AND PUBLIC HEALTH	climate resilience; environmental sustainability; climate change and health; health care facilities	10	2020	4.614
O'Driscoll, Mike; Allan, Helen; Liu, Liang; Corbett, Kevin; Serrant, Laura	Compassion in practice-Evaluating the awareness, involvement and perceived impact of a national nursing and midwifery strategy amongst healthcare professionals in NHS Trusts in England	JOURNAL OF CLINICAL NURSING	compassion in practice; Francis Report; individual agency; new public management; six Cs; social structures	10	2018	4.423
Blanchet, Karl; James, Philip	Can international health programmes be sustained after the end of international funding: the case of eye care interventions in Ghana	BMC HEALTH SERVICES RESEARCH	Sustainability; Program; Diffusion of innovation; Administrator; Hospital; Analysis; Decision; Eye care	10	2014	2.908
Mishra, Sushruta; Thakkar, Hiren Kumar; Mallick, Pradeep Kumar; Tiwari, Prayag; Alamri, Atif	A sustainable IoHT based computationally intelligent healthcare monitoring system for lung cancer risk detection	SUSTAINABLE CITIES AND SOCIETY	Sustainable healthcare; Internet of Health Things (IoHT); Heuristics; Random forest; Greedy Best First Search (GBFS); Lung cancer; Classification; Computational intelligence	10	2021	10.696
Pesqueira, Antonio; Sousa, Maria Jose; Rocha, Alvaro	Big Data Skills Sustainable Development in Healthcare and Pharmaceuticals	JOURNAL OF MEDICAL SYSTEMS	Big data; Skills development; Healthcare and pharmaceutical; Professionals skills	10	2020	4.92
Smaniotto, Cecilia; Battistella, Claudio; Brunelli, Laura; Ruscio, Edoardo; Agodi, Antonella; Auxilia, Francesco; Baccolini, Valentina; Gelatti, Umberto; Odone, Anna; Prato, Rosa; Tardivo, Stefano; Voglino, Gianluca; Valent, Francesca; Brusaferro, Silvio; Balzarini, Federica; Barchitta, Martina; Carli, Alberto; Castelli, Francesco; Coppola, Cristina; Iannelli, Giuseppina; Milazzo, Marica; Rosina,…	Sustainable Development Goals and 2030 Agenda: Awareness, Knowledge and Attitudes in Nine Italian Universities, 2019	INTERNATIONAL JOURNAL OF ENVIRONMENTAL RESEARCH AND PUBLIC HEALTH	UN Sustainable Development Goals; 2030 Agenda; University; first-year students; sustainability	10	2020	4.614
Petre, Maria-Alexandra; Malherbe, Stephan	Environmentally sustainable perioperative medicine: simple strategies for anesthetic practice	CANADIAN JOURNAL OF ANESTHESIA-JOURNAL CANADIEN D ANESTHESIE	LIFE-CYCLE ASSESSMENT; BREATHING CIRCUITS; INFECTION-CONTROL; GLOBAL CLIMATE; IMPACT; WASTE; EMISSIONS; COSTS	10	2020	6.713
Richardson, J.; Goss, Z.; Pratt, A.; Sharman, J.; Tighe, M.	Building HIA approaches into strategies for green space use: an example from Plymouth's (UK) Stepping Stones to Nature project	HEALTH PROMOTION INTERNATIONAL	health impact assessment; green space	10	2013	3.734
Pomare, Chiara; Churruca, Kate; Long, Janet C.; Ellis, Louise A.; Braithwaite, Jeffrey	Organisational change in hospitals: a qualitative case-study of staff perspectives	BMC HEALTH SERVICES RESEARCH	Organisational change; Health systems change; Hospital redevelopment; Hospital expansion; Staff expectations	10	2019	2.908
Hastings, Stephanie E.; Suter, Esther; Bloom, Judy; Sharma, Krishna	An evaluation of China's new rural cooperative medical system: achievements and inadequacies from policy goals	BMC HEALTH SERVICES RESEARCH	Collaborative care; Collaborative practice; Model of care; Patient outcomes; Provider outcomes; Evaluation; Evidence-based practice; Patient-centred care; Family-centred care	10	2016	2.908

## Sheet: Sheet2
Author Full Names	Article Title	JOURNAL	Author Keywords	Times Cited	Publication Year	IF 2021
Lim, Stephen S.; Allen, Kate; Bhutta, Zulfiqar A.; Dandona, Lalit; Forouzanfar, Mohammad H.; Fullman, Nancy; Gething, Peter W.; Goldberg, Ellen M.; Hay, Simon I.; Holmberg, Mollie; Kinfu, Yohannes; Kutz, Michael J.; Larson, Heidi J.; Liang, Xiaofeng; Lopez, Alan D.; Lozano, Rafael; McNellan, Claire R.; Mokdad, Ali H.; Mooney, Meghan D.; Naghavi, Mohsen; Olsen, Helen E.; Pigott, David M.; Salomon,…	Measuring the health-related Sustainable Development Goals in 188 countries: a baseline analysis from the Global Burden of Disease Study 2015	LANCET	SYSTEMATIC ANALYSIS; NATIONAL INCIDENCE; MENTAL-HEALTH; MORTALITY; PROGRESS; OFFLINE; MALARIA; MANAGEMENT; HIV; SDG	297	2016	202.731
Scuffham, P. A.; Ball, J.; Horowitz, J. D.; Wong, C.; Newton, P. J.; Macdonald, P.; McVeigh, J.; Rischbieth, A.; Emanuele, N.; Carrington, M. J.; Reid, C. M.; Chan, Y. K.; Stewart, S.	Standard vs. intensified management of heart failure to reduce healthcare costs: results of a multicentre, randomized controlled trial	EUROPEAN HEART JOURNAL	Heart failure; Nurse-led; Multidisciplinary management; Healthcare costs; Hospitalization; Mortality	13	2017	35.855
White, S. M.; Shelton, C. L.; Gelb, A. W.; Lawson, C.; McGain, F.; Muret, J.; Sherman, J. D.	Principles of environmentally-sustainable anaesthesia: a global consensus statement from the World Federation of Societies of Anaesthesiologists	ANAESTHESIA	anaesthesia; carbon; climate change; consensus; environment; sustainability	10	2022	12.893
McGain, F.; Story, D.; Lim, T.; McAlister, S.	Financial and environmental costs of reusable and single-use anaesthetic equipment	BRITISH JOURNAL OF ANAESTHESIA	life cycle assessment; environment; footprint; health economics; anaesthesia	53	2017	11.719
Ryan-Fogarty, Yvonne; O'Regan, Bernadette; Moles, Richard	Greening healthcare: systematic implementation of environmental programmes in a university teaching hospital	JOURNAL OF CLEANER PRODUCTION	Green healthcare; Green hospital; Green campus; Sustainable healthcare; Environmental education; Voluntary initiatives	37	2016	11.072
Mishra, Sushruta; Thakkar, Hiren Kumar; Mallick, Pradeep Kumar; Tiwari, Prayag; Alamri, Atif	A sustainable IoHT based computationally intelligent healthcare monitoring system for lung cancer risk detection	SUSTAINABLE CITIES AND SOCIETY	Sustainable healthcare; Internet of Health Things (IoHT); Heuristics; Random forest; Greedy Best First Search (GBFS); Lung cancer; Classification; Computational intelligence	10	2021	10.696
Hill, Claire; Martin, Jennifer L.; Thomson, Simon; Scott-Ram, Nick; Penfold, Hugh; Creswell, Cathy	Navigating the challenges of digital health innovation: considerations and solutions in developing online and smartphone-application-based interventions for mental health disorders	BRITISH JOURNAL OF PSYCHIATRY	COGNITIVE-BEHAVIOR THERAPY; INTERNET-DELIVERED TREATMENT; INTENSITY COMMUNITY INTERVENTION;	20	2017	10.671
Mormina, Maru; Pinder, Sophie	Introduction of a team-based care model in a general medical unit	GLOBALIZATION AND HEALTH	Capacity building; Global Health; Health systems strengthening; North-south partnerships; Training of trainers	35	2018	10.401
van Straten, B.; Dankelman, J.; van der Eijk, A.; Horeman, T.	A Circular Healthcare Economy; a feasibility study to reduce surgical stainless steel waste	SUSTAINABLE PRODUCTION AND CONSUMPTION	Circular economy; Recycling; Corporate social responsibility; Sustainability; Sustainable business models; Sustainable policies	16	2021	8.921
Dzhambov, Angel M.; Markevych, Iana; Hartig, Terry; Tilov, Boris; Arabadzhiev, Zlatoslav; Stoyanov, Drozdstoj; Gatseva, Penka; Dimitrova, Donka D.	Multiple pathways link urban green- and bluespace to mental health in young adults	ENVIRONMENTAL RESEARCH	Air pollution; Annoyance; Greenness; Physical activity; Restoration; Social cohesion; Traffic noise; Water	88	2018	8.431
Nabyonga-Orem, Juliet	Monitoring Sustainable Development Goal 3: how ready are the health information systems in low-income and middle-income countries?	BMJ GLOBAL HEALTH	SECTOR	22	2017	8.056
Lokkerbol, Joran; Adema, Dirk; Cuijpers, Pim; Reynolds, Charles F., III; Schulz, Richard; Weehuizen, Rifka; Smit, Filip	Improving the Cost-Effectiveness of a Healthcare System for Depressive Disorders by Implementing Telemedicine: A Health Economic Modeling Study	AMERICAN JOURNAL OF GERIATRIC PSYCHIATRY	Cost-benefit analysis; depressive disorder; e-health; prevention; health economic modeling	40	2014	7.996
Doyle, Cathal; Howe, Cathy; Woodcock, Thomas; Myron, Rowan; Phekoo, Karen; McNicholas, Chris; Saffer, Jessica; Bell, Derek	Making change last: applying the NHS institute for innovation and improvement sustainability model to healthcare improvement	IMPLEMENTATION SCIENCE	Sustainability; Implementation	66	2013	7.96
Singer, Jennifer S.; Cheng, Eric M.; Baldwin, Kevin; Pfeffer, Michael A.	The UCLA Health Resident Informaticist Program - A Novel Clinical Informatics Training Program	JOURNAL OF THE AMERICAN MEDICAL INFORMATICS ASSOCIATION	informatics; education; mentors; curriculum	14	2017	7.942
Padilla, Cindy M.; Kihal-Talantikit, Wahida; Perez, Sandra; Deguen, Severine	Use of geographic indicators of healthcare, environment and socioeconomic factors to characterize environmental health disparities	ENVIRONMENTAL HEALTH	GIS; Healthcare accessibility; Environment; Infant mortality; Environmental health inequalities	26	2016	7.879
Vedio, Alicia B.; Ellam, Helena; Rayner, Frances; Stone, Benjamin; Kudesia, Goura; McKendrick, Michael W.; Green, Stephen T.	Hepatitis B: Report of prevalence and access to healthcare among Chinese residents in Sheffield UK	JOURNAL OF INFECTION AND PUBLIC HEALTH	Hepatitis B; Chinese; Prevalence; Migrant health; HBV; Healthcare access	15	2013	7.537
Harvey, Gill; Jas, Pauline; Walshe, Kieran	Analysing organisational context: case studies on the contribution of absorptive capacity theory to understanding inter-organisational variation in performance improvement	BMJ QUALITY & SAFETY	Healthcare quality improvement; Organizational theory; Management	36	2015	7.418
Boone, Christopher G.; Pickett, Steward T. A.; Bammer, Gabriele; Bawa, Kamal; Dunne, Jennifer A.; Gordon, Iain J.; Hart, David; Hellmann, Jessica; Miller, Alison; New, Mark; Ometto, Jean P.; Taylor, Ken; Wendorf, Gabriele; Agrawal, Arun; Bertsch, Paul; Campbell, Colin; Dodd, Paul; Janetos, Anthony; Mallee, Hein	Preparing interdisciplinary leadership for a sustainable future	SUSTAINABILITY SCIENCE	Interdisciplinary organization; Leadership; Lessons learned; Transdisciplinary	12	2020	7.196
Gray, Gary; Bron, Dennis; Davenport, Eddie D.; d'Arcy, Joanna; Guettler, Norbert; Manen, Olivier; Syburra, Thomas; Rienks, Rienk; Nicol, Edward D.	Integrate ecosystem services into socio-economic development to enhance achievement of sustainable development goals in the post-pandemic era	HEART	research approaches; healthcare delivery; quality and outcomes of care	13	2019	6.779
Petre, Maria-Alexandra; Malherbe, Stephan	Environmentally sustainable perioperative medicine: simple strategies for anesthetic practice	CANADIAN JOURNAL OF ANESTHESIA-JOURNAL CANADIEN D ANESTHESIE	LIFE-CYCLE ASSESSMENT; BREATHING CIRCUITS; INFECTION-CONTROL; GLOBAL CLIMATE; IMPACT; WASTE; EMISSIONS; COSTS	10	2020	6.713
Wu, R. Ryanne; Kinsinger, Linda S.; Provenzale, Dawn; King, Heather A.; Akerly, Patricia; Barnes, Lottie K.; Datta, Santanu K.; Grubber, Janet M.; Katich, Nicholas; McNeil, Rebecca B.; Monte, Robert; Sperber, Nina R.; Atkins, David; Jackson, George L.	Implementation of New Clinical Programs in the VHA Healthcare System: The Importance of Early Collaboration Between Clinical Leadership and Research	JOURNAL OF GENERAL INTERNAL MEDICINE	implementation research; program evaluation; cancer screening	11	2014	6.473
Olu, Olushayo; Muneene, Derrick; Bataringaya, Juliet Evelyn; Nahimana, Marie-Rosette; Ba, Housseynou; Turgeon, Yves; Karamagi, Humphrey Cyprian; Dovlo, Delanyo	How Can Digital Health Technologies Contribute to Sustainable Attainment of Universal Health Coverage in Africa? A Perspective	FRONTIERS IN PUBLIC HEALTH	digital health; e-Health; sustainable development goals; universal health coverage; resilient health systems; Africa	23	2019	6.461
Jonsson, Bengt; Hampson, Grace; Michaels, Jonathan; Towse, Adrian; von der Schulenburg, J. -Matthias Graf; Wong, Olivier	Advanced therapy medicinal products and health technology assessment principles and practices for value-based and sustainable healthcare	EUROPEAN JOURNAL OF HEALTH ECONOMICS	Advanced therapy medicinal products; Regenerative medicine; Cell therapy; Gene therapy; Health technology assessment; Value	54	2019	5.271
Thornicroft, Graham; Semrau, Maya	Health system strengthening for mental health in low- and middle -income countries: introduction to the Emerald programme	BJPSYCH OPEN	Global mental health; health systems; health system strengthening; healthcare delivery	10	2019	5.165
Shetty, Vivek; Yamamoto, John; Yale, Kenneth	Re-architecting oral healthcare for the 21st century	JOURNAL OF DENTISTRY	Digital dentistry; mHealth; Big data; Health behaviours; Personalized interventions	17	2018	4.991
Pesqueira, Antonio; Sousa, Maria Jose; Rocha, Alvaro	Big Data Skills Sustainable Development in Healthcare and Pharmaceuticals	JOURNAL OF MEDICAL SYSTEMS	Big data; Skills development; Healthcare and pharmaceutical; Professionals skills	10	2020	4.92
Lopes, Sofia Castro; Nove, Andrea; ten Hoope-Bender, Petra; de Bernis, Luc; Bokosi, Martha; Moyo, Nester T.; Homer, Caroline S. E.	A conceptual framework for training of trainers (ToT) interventions in global health	HUMAN RESOURCES FOR HEALTH	Midwives; Education; Regulation; Association; Professional development; Sustainable Development Goals	34	2016	4.837
Karamat, Jawad; Shurong, Tong; Ahmad, Naveed; Afridi, Sana; Khan, Shahbaz; Mahmood, Kashif	Promoting Healthcare Sustainability in Developing Countries: Analysis of Knowledge Management Drivers in Public and Private Hospitals of Pakistan	INTERNATIONAL JOURNAL OF ENVIRONMENTAL RESEARCH AND PUBLIC HEALTH	healthcare sustainability; drivers; knowledge management; interpretive structural modeling; developing countries; Pakistan	26	2019	4.614
Druce, Philippa; Bogatyreva, Ekaterina; Siem, Frederik Francois; Gates, Scott; Kaade, Hanna; Sundby, Johanne; Rostrup, Morten; Andersen, Catherine; Rustad, Siri Camilla Aas; Tchie, Andrew; Mood, Robert; Nygard, Havard Mokleiv; Urdal, Henrik; Winkler, Andrea Sylvia	Health system factors influencing management of multidrug-resistant tuberculosis in four European Union countries - learning from country experiences	CONFLICT AND HEALTH	Conflict; Sustainable development goal; Health; War; Syria; Health services	12	2019	4.554
Pretty, Jules; Barton, Jo; Bharucha, Zareen Pervez; Bragg, Rachel; Pencheon, David; Wood, Carly; Depledge, Michael H.	Improving health and well-being independently of GDP: dividends of greener and prosocial economies	INTERNATIONAL JOURNAL OF ENVIRONMENTAL HEALTH RESEARCH	material consumption; green economies; sustainable behaviours; green exercise; health costs; well-being; obesity; mental health; loneliness; physical inactivity	33	2016	4.477
O'Driscoll, Mike; Allan, Helen; Liu, Liang; Corbett, Kevin; Serrant, Laura	Compassion in practice-Evaluating the awareness, involvement and perceived impact of a national nursing and midwifery strategy amongst healthcare professionals in NHS Trusts in England	JOURNAL OF CLINICAL NURSING	compassion in practice; Francis Report; individual agency; new public management; six Cs; social structures	10	2018	4.423
Pittman, Joyce; Cohee, Andrea; Storey, Susan; LaMothe, Julie; Gilbert, Jason; Bakoyannis, Giorgos; Ofner, Susan; Newhouse, Robin	A Multisite Health System Survey to Assess Organizational Context to Support Evidence-Based Practice	WORLDVIEWS ON EVIDENCE-BASED NURSING	evidence-based practice; administration; management; leadership; organization; survey; quantitative; survey methodology; data collection; professional issues; professional ethics; professional standards	13	2019	4.347
Shaw, Emily; Walpole, Sarah; McLean, Michelle; Alvarez-Nieto, Carmen; Barna, Stefi; Bazin, Kate; Behrens, Georgia; Chase, Hannah; Duane, Brett; El Omrani, Omnia; Elf, Marie; Faerron Guzman, Carlos A.; Falceto de Barros, Enrique; Gibbs, Trevor J.; Groome, Jonny; Hackett, Finola; Harden, Jeni; Hothersall, Eleanor J.; Hourihane, Maca; Huss, Norma May; Ikiugu, Moses; Joury, Easter; Leedham-Green, Kat…	AMEE Consensus Statement: Planetary health and education for sustainable healthcare	MEDICAL TEACHER	Ecological crisis; human rights; planetary health; health professions education; sustainable healthcare	39	2021	4.277
Wood, Emma; Harsant, Alice; Dallimer, Martin; de Chavez, Anna Cronin; McEachan, Rosemary R. C.; Hassall, Christopher	Not All Green Space Is Created Equal: Biodiversity Predicts Psychological Restorative Benefits From Urban Green Space	FRONTIERS IN PSYCHOLOGY	green space; psychological restoration; biodiversity; park; urban; city; birds; plants	73	2018	4.232
Kirigia, Joses Muthuri; Ota, Martin Okechukwu; Motari, Marion; Bataringaya, Juliet Evelyn; Mouhouelo, Pascal	National health research systems in the WHO African Region: current status and the way forward	HEALTH RESEARCH POLICY AND SYSTEMS	Creating and utilizing resources; Financing; Governance of research for health; National health research systems; Production and use	28	2015	4.139
Tadesse, Menelik Legesse; Kumie, Abera	Healthcare waste generation and management practice in government health centers of Addis Ababa, Ethiopia	BMC PUBLIC HEALTH	Healthcare wastes; Health centers; General waste; Hazardous waste; Addis Ababa; Ethiopia	25	2014	4.135
Alvarez-Nieto, Carmen; Richardson, Janet; Parra-Anguita, Gema; Linares-Abad, Manuel; Huss, Norma; Luisa Grande-Gascon, M.; Grose, Jane; Huynen, Maud; Lopez-Medina, Isabel M.	Developing digital educational materials for nursing and sustainability: The results of an observational study	NURSE EDUCATION TODAY	Nursing education; Nursing students; Teaching materials; e-Learning; Web-based learning; Environmental health; Environmental sustainability; Climate change	17	2018	3.906
Dau, Glaucya; Scavarda, Annibal; Scavarda, Luiz Felipe; Taveira Portugal, Vivianne Julianelli	The Healthcare Sustainable Supply Chain 4.0: The Circular Economy Transition Conceptual Framework with the Corporate Social Responsibility Mirror	SUSTAINABILITY	circular economy; industry 4; 0; corporate social responsibility; healthcare; sustainable supply chain; transition conceptual framework	47	2019	3.889
Votruba, N.; Thornicroft, G.	Sustainable development goals and mental health: learnings from the contribution of the FundaMentalSDG global initiative	GLOBAL MENTAL HEALTH	Global mental health; implementation; policy and systems; evidence translation; low and middle income countries	24	2016	3.75
Richardson, J.; Goss, Z.; Pratt, A.; Sharman, J.; Tighe, M.	Building HIA approaches into strategies for green space use: an example from Plymouth's (UK) Stepping Stones to Nature project	HEALTH PROMOTION INTERNATIONAL	health impact assessment; green space	10	2013	3.734
Casey, Monica; Hayes, Patrick S.; Heaney, David; Dowie, Lee; OLaighin, Gearoid; Matero, Matti; Hun, Soo; Knarvik, Undine; Alrutz, Kate; Eadie, Leila; Glynn, Liam G.	Implementing transnational telemedicine solutions: A connected health project in rural and remote areas of six Northern Periphery countries	EUROPEAN JOURNAL OF GENERAL PRACTICE	Rural healthcare; eHealth; smartphone; telemedicine; videoconferencing	27	2013	3.636
Sax, Sylvia; Marx, Michael	Local perceptions on factors influencing the introduction of international healthcare accreditation in Pakistan	HEALTH POLICY AND PLANNING	Health systems strengthening; healthcare accreditation; Pakistan; quality improvement methods; developing countries	14	2014	3.547
Mamlin, Burke W.; Tierney, William M.	The Promise of Information and Communication Technology in Healthcare: Extracting Value From the Chaos	AMERICAN JOURNAL OF THE MEDICAL SCIENCES	Health information technologies; Electronic medical records; Telemedicine; Information management	44	2016	3.462
Rosa, W. E.; Fitzgerald, M.; Davis, S.; Farley, J. E.; Khanyola, J.; Kwong, J.; Moreland, P. J.; Rogers, M.; Sibanda, B.; Turale, S.	Leveraging nurse practitioner capacities to achieve global health for all: COVID-19 and beyond	INTERNATIONAL NURSING REVIEW	Advanced Practice Nursing; COVID-19; Global Health; Health Policy; Nurse Practitioners; Nursing Leadership; Nursing Policy; Sustainable Development Goals; Universal Health Coverage	20	2020	3.384
Harris, Stewart B.; Green, Michael E.; Brown, Judith Belle; Roberts, Sharon; Russell, Grant; Fournie, Meghan; Webster-Bogaert, Susan; Paquette-Warren, Jann; Kotecha, Jyoti; Han, Han; Thind, Amardeep; Stewart, Moira; Reichert, Sonja; Tompkins, Jordan W.; Birtwhistle, Richard	Impact of a quality improvement program on primary healthcare in Canada: A mixed-method evaluation	HEALTH POLICY	Primary healthcare; Quality improvement; Interdisciplinary teams; Diabetes; Colorectal cancer screening; Advanced access; Evaluation	19	2015	3.255
Dixon, Josie; Knapp, Martin	Whose job? The staffing of advance care planning support in twelve international healthcare organizations: a qualitative interview study	BMC PALLIATIVE CARE	Advance care planning; End of life care; Healthcare workforce; Social care	33	2018	3.113
Anaker, Anna; Nilsson, Maria; Holmner, Asa; Elf, Marie	Nurses' perceptions of climate and environmental issues: a qualitative study	JOURNAL OF ADVANCED NURSING	climate change; healthcare sector; nurse; nursing; perception; sustainable development	42	2015	3.057
Woldemichael, Abraha; Takian, Amirhossein; Sari, Ali Akbari; Olyaeemanesh, Alireza	Inequalities in healthcare resources and outcomes threatening sustainable health development in Ethiopia: panel data analysis	BMJ OPEN	INCOME INEQUALITY; GINI COEFFICIENT; DECOMPOSITION; EQUITY; DECENTRALIZATION; EXPENDITURE; DETERMINANTS; SECTOR; CHINA; ASSOCIATION	15	2019	3.006
Ogbuabor, Daniel C.; Onwujekwe, Obinna E.	Implementation of free maternal and child healthcare policies: assessment of influence of context and institutional capacity of health facilities in South-east Nigeria	GLOBAL HEALTH ACTION	Nigeria; capacity of health facilities; management of health facilities; free healthcare; policy implementation	16	2018	2.996
Zhang, Xiang; Zaman, Badee Uz	Approaches to protect and maintain health care services in armed conflict - meeting SDGs 3 and 16	HEALTH INFORMATICS JOURNAL	developing country; healthcare; patients' adoption; technology acceptance model extension; telemedicine	12	2020	2.934
Maia, Melanie Raimundo; Castela, Eduardo; Pires, Antonio; Lapao, Luis Velez	How to develop a sustainable telemedicine service? A Pediatric Telecardiology Service 20 years on-an exploratory study	BMC HEALTH SERVICES RESEARCH	Case-study; Implementation research; Process evaluation; Telemedicine service; Telecardiology; Pediatric care; Sustainability; Universal access; Global health	22	2019	2.908
Manyazewal, Tsegahun	Using the World Health Organization health system building blocks through survey of healthcare professionals to determine the performance of public healthcare facilities	ARCHIVES OF PUBLIC HEALTH	World Health Organization; Health system; Health system strengthening; Health development goals; Ethiopia	50	2017	2.736
Aarons, Gregory A.; Green, Amy E.; Trott, Elise; Willging, Cathleen E.; Torres, Elisa M.; Ehrhart, Mark G.; Roesch, Scott C.	The Roles of System and Organizational Leadership in System-Wide Evidence-Based Intervention Sustainment: A Mixed-Method Study	ADMINISTRATION AND POLICY IN MENTAL HEALTH AND MENTAL HEALTH SERVICES RESEARCH	Leadership; Sustainability; Evidence-based practice; Mixed-methods; Healthcare; EPIS	103	2016	2.619
Coughlin, Sheryl; Roberts, David; O'Neill, Kenneth; Brooks, Peter	Adoption mechanism of telemedicine in underdeveloped country	INTERNAL MEDICINE JOURNAL	health system; patient participation; health reform; M (mobile) health; telehealth	14	2018	2.611
Harris, Holly	The social dimensions of therapeutic horticulture	HEALTH & SOCIAL CARE IN THE COMMUNITY	engagement; green care; mental health; social and therapeutic horticulture	13	2017	2.395
Basu, Rounaq; Jana, Arnab; Bardhan, Ronita; Bandyopadhyay, Santanu	Pinch Analysis as a Quantitative Decision Framework for Determining Gaps in Health Care Delivery Systems	PROCESS INTEGRATION AND OPTIMIZATION FOR SUSTAINABILITY	Pinch analysis; Quantitative framework; Health care service delivery; Decision-making tool; Developing countries	13	2017	2.39
Fryer, Kimberly; Delgado, Arlin; Foti, Tara; Reid, Chinyere N.; Marshall, Jennifer	Implementation of Obstetric Telehealth During COVID-19 and Beyond	MATERNAL AND CHILD HEALTH JOURNAL	Prenatal care; Telemedicine; Telehealth; Obstetrics; COVID-19	81	2020	2.319
Grose, Jane; Richardson, Janet	Managing a sustainable, low carbon supply chain in the English National Health Service: The views of senior managers	JOURNAL OF HEALTH SERVICES RESEARCH & POLICY	procurement; resource management; sustainability	15	2013	2.3
Braithwaite, Jeffrey; Mannion, Russell; Matsuyama, Yukihiro; Shekelle, Paul G.; Whittaker, Stuart; Al-Adawi, Samir; Ludlow, Kristiana; James, Wendy; Ting, Hsuen P.; Herkes, Jessica; McPherson, Elise; Churruca, Kate; Lamprell, Gina; Ellis, Louise A.; Boyling, Claire; Warwick, Meagan; Pomare, Chiara; Nicklin, Wendy; Hughes, Clifford F.	The future of health systems to 2030: a roadmap for global progress and sustainability	INTERNATIONAL JOURNAL FOR QUALITY IN HEALTH CARE	international health reform; healthcare systems; appropriate healthcare; patient-centred care; quality improvement; patient safety; patient-based care	24	2018	2.257
Duku, Stephen Kwasi Opoku; Asenso-Boadi, Francis; Nketiah-Amponsah, Edward; Arhinful, Daniel Kojo	Utilization of healthcare services and renewal of health insurance membership: evidence of adverse selection in Ghana	HEALTH ECONOMICS REVIEW	Health Insurance; Healthcare Utilization; Enrolment; Adverse Selection; Ghana	17	2016	2.118
Hunter, David J.; Erskine, Jonathan; Small, Adrian; McGovern, Tom; Hicks, Chris; Whitty, Paula; Lugsden, Edward	Doing transformational change in the English NHS in the context of big bang redisorganisation Findings from the North East transformation system	JOURNAL OF HEALTH ORGANIZATION AND MANAGEMENT	Change management; Leadership; Politics; Quality improvement; Public sector reform; Health services	27	2015	2.059
Anaker, Anna; Elf, Marie	Sustainability in nursing: a concept analysis	SCANDINAVIAN JOURNAL OF CARING SCIENCES	sustainable development; nursing; sustainability; nursing theory; concept analysis	52	2014	1.953
Baillie, Lesley; Sills, Eileen; Thomas, Nicola	Educating a health service workforce about dementia: a qualitative study	QUALITY IN AGEING AND OLDER ADULTS	Empathy; Healthcare; Education; Awareness; Dementia; Organizational culture; Person-centred care; Ethnodrama	11	2016	0.863
Yin, Caichun; Zhao, Wenwu; Cherubini, Francesco; Pereira, Paulo	A descriptive analysis of midwifery education, regulation and association in 73 countries: the baseline for a post-2015 pathway	GEOGRAPHY AND SUSTAINABILITY	Ecosystem services (ESs); Sustainable development goals (SDGs); COVID-19 pandemic; Socio-economic development; Human-nature relationship	27	2021
Trivedi, Michelle; Patel, Janki; Lessard, Darleen; Kremer, Ted; Byatt, Nancy; Phipatanakul, Wanda; Pbert, Lori; Goldberg, Robert	School nurse asthma program reduces healthcare utilization in children with persistent asthma	JOURNAL OF ASTHMA	School; asthma; program; school nurse; emergency department; healthcare utilization	17	2018
Scobie, Sarah; Castle-Clarke, Sophie	Implementing learning health systems in the UK NHS: Policy actions to improve collaboration and transparency and support innovation and better use of analytics	LEARNING HEALTH SYSTEMS	analytics; digital policy; implementation; innovation; learning health system; transparency	11	2020
